# Supplementary material for: Benchmarking phasing software with a whole-genome sequenced cattle pedigree
Source: BMC Genomics. 2022 Feb 15;23:130. doi: 10.1186/s12864-022-08354-6 (PMC8845340; doi:10.1186/s12864-022-08354-6)
Supplement: Supplementary file 2 — Additional file 2. [file 12864_2022_8354_MOESM2_ESM.txt]

chr marker_name_start pos_start marker_name_end pos_end gen_dist_m gen_dist_f
1 Hapmap43437-BTA-101873 0.007762 ARS-BFGL-NGS-16466 0.009078 0.00180604 0.00227126
1 ARS-BFGL-NGS-16466 0.009078 Hapmap34944-BES1_Contig627_1906 0.010326 2.748e-05 5.94e-06
1 Hapmap34944-BES1_Contig627_1906 0.010326 ARS-BFGL-NGS-98142 0.011104 0.00024623 0.00112446
1 ARS-BFGL-NGS-98142 0.011104 Hapmap53946-rs29015852 0.011508 0.00033558 0.0005881
1 Hapmap53946-rs29015852 0.011508 ARS-BFGL-BAC-32770 0.015665 0.00278425 0.0039538
1 ARS-BFGL-BAC-32770 0.015665 ARS-BFGL-NGS-65067 0.016049 0.00011952 0
1 ARS-BFGL-NGS-65067 0.016049 ARS-BFGL-BAC-32722 0.016507 0.00114837 0.00227889
1 ARS-BFGL-BAC-32722 0.016507 ARS-BFGL-BAC-34682 0.016719 3e-08 0
1 ARS-BFGL-BAC-34682 0.016719 ARS-BFGL-NGS-3964 0.016956 5.49e-06 0.0008933
1 ARS-BFGL-NGS-3964 0.016956 ARS-BFGL-BAC-2376 0.018348 0.00078699 0.00045633
1 ARS-BFGL-BAC-2376 0.018348 ARS-BFGL-BAC-31722 0.019097 5.056e-05 0
1 ARS-BFGL-BAC-31722 0.019097 BTA-49284-no-rs 0.019297 0.00018083 0
1 BTA-49284-no-rs 0.019297 ARS-BFGL-BAC-6557 0.019545 0.00058275 0
1 ARS-BFGL-BAC-6557 0.019545 ARS-BFGL-BAC-7196 0.019847 0 0
1 ARS-BFGL-BAC-7196 0.019847 Hapmap53766-ss46526150 0.020821 0.00014705 2.9e-07
1 Hapmap53766-ss46526150 0.020821 ARS-BFGL-NGS-115971 0.021078 0.00038398 0.00053719
1 ARS-BFGL-NGS-115971 0.021078 BTA-39394-no-rs 0.022355 0.0026901 0.00391875
1 BTA-39394-no-rs 0.022355 ARS-BFGL-NGS-105306 0.023051 0.00014806 0.00181952
1 ARS-BFGL-NGS-105306 0.023051 ARS-BFGL-BAC-13059 0.024827 0.00159025 0.00191986
1 ARS-BFGL-BAC-13059 0.024827 ARS-BFGL-BAC-14930 0.025053 4e-08 3e-08
1 ARS-BFGL-BAC-14930 0.025053 ARS-BFGL-NGS-25183 0.026172 0.0002164 0.00033384
1 ARS-BFGL-NGS-25183 0.026172 ARS-BFGL-NGS-76349 0.026415 0 1e-08
1 ARS-BFGL-NGS-76349 0.026415 ARS-BFGL-BAC-16253 0.026732 0 0.0001446
1 ARS-BFGL-BAC-16253 0.026732 ARS-BFGL-BAC-7317 0.027037 0 0.00017874
1 ARS-BFGL-BAC-7317 0.027037 ARS-BFGL-NGS-29653 0.027692 0.00059838 0.00064513
1 ARS-BFGL-NGS-29653 0.027692 ARS-BFGL-NGS-85297 0.029313 8.121e-05 0.00044018
1 ARS-BFGL-NGS-85297 0.029313 ARS-BFGL-NGS-115671 0.030334 0.00088295 0.0001264
1 ARS-BFGL-NGS-115671 0.030334 ARS-BFGL-NGS-21352 0.031354 0.00166858 0.0017882
1 ARS-BFGL-NGS-21352 0.031354 ARS-BFGL-NGS-103391 0.031827 1e-07 0.00032775
1 ARS-BFGL-NGS-103391 0.031827 ARS-BFGL-NGS-89044 0.033656 0.00326809 0.00282501
1 ARS-BFGL-NGS-89044 0.033656 ARS-BFGL-NGS-79093 0.03397 0.0003611 1.25e-06
1 ARS-BFGL-NGS-79093 0.03397 ARS-BFGL-NGS-58892 0.034345 0.00207128 0.00049449
1 ARS-BFGL-NGS-58892 0.034345 ARS-BFGL-NGS-98287 0.034703 0.00212426 0.00102534
1 ARS-BFGL-NGS-98287 0.034703 BTB-00001612 0.034922 0.00045418 2.4e-07
1 BTB-00001612 0.034922 Hapmap53592-rs29009975 0.035203 0.00067064 0.00085245
1 Hapmap53592-rs29009975 0.035203 ARS-BFGL-NGS-15775 0.035603 0.00168154 0.002635
1 ARS-BFGL-NGS-15775 0.035603 ARS-BFGL-NGS-37412 0.036878 0.00020354 0.00081477
1 ARS-BFGL-NGS-37412 0.036878 BTB-02081949 0.0379 0.00026097 1.327e-05
1 BTB-02081949 0.0379 BTB-00001074 0.038268 0 0
1 BTB-00001074 0.038268 ARS-BFGL-NGS-30999 0.03908 0.0015791 0.00122906
1 ARS-BFGL-NGS-30999 0.03908 Hapmap57114-rs29012843 0.039587 0 0.00015741
1 Hapmap57114-rs29012843 0.039587 ARS-USMARC-Parent-DQ381153-rs29012842 0.039589 0 0.00023988
1 ARS-USMARC-Parent-DQ381153-rs29012842 0.039589 ARS-BFGL-NGS-37505 0.04005 0.00014048 2e-08
1 ARS-BFGL-NGS-37505 0.04005 ARS-BFGL-NGS-107481 0.040522 7.525e-05 0.00024249
1 ARS-BFGL-NGS-107481 0.040522 BTA-31687-no-rs 0.041134 1.157e-05 0.00045787
1 BTA-31687-no-rs 0.041134 ARS-BFGL-NGS-36096 0.041423 1.9e-07 0.00034957
1 ARS-BFGL-NGS-36096 0.041423 BTA-32603-no-rs 0.041681 7.9e-07 1.468e-05
1 BTA-32603-no-rs 0.041681 ARS-BFGL-NGS-109014 0.042041 0.00214909 0.00339577
1 ARS-BFGL-NGS-109014 0.042041 ARS-BFGL-NGS-43005 0.042761 0.0007852 0.00173718
1 ARS-BFGL-NGS-43005 0.042761 Hapmap59750-rs29024375 0.043092 0.00100116 0.00152685
1 Hapmap59750-rs29024375 0.043092 BTB-00002335 0.043353 0.0001008 0
1 BTB-00002335 0.043353 ARS-BFGL-NGS-107287 0.043575 1.421e-05 1.8e-07
1 ARS-BFGL-NGS-107287 0.043575 Hapmap42514-BTA-33574 0.043949 0.00015212 0
1 Hapmap42514-BTA-33574 0.043949 ARS-BFGL-NGS-81011 0.04494 0.00117812 0.00021924
1 ARS-BFGL-NGS-81011 0.04494 BTB-00002966 0.046151 0.00030719 0.00117539
1 BTB-00002966 0.046151 BTA-34568-no-rs 0.0473 0.00187076 0.00475075
1 BTA-34568-no-rs 0.0473 Hapmap42913-BTA-33619 0.04753 0 0.00024436
1 Hapmap42913-BTA-33619 0.04753 BTA-33606-no-rs 0.047777 0 0.00016336
1 BTA-33606-no-rs 0.047777 BTB-01747944 0.049826 0.00182572 0.00196564
1 BTB-01747944 0.049826 BTB-01991572 0.049911 1.54e-06 5.25e-06
1 BTB-01991572 0.049911 BTB-02105769 0.050121 1.125e-05 3.92e-05
1 BTB-02105769 0.050121 BTB-01996267 0.051479 0.00084464 0.00073261
1 BTB-01996267 0.051479 Hapmap38555-BTA-101264 0.053388 0.00038552 2e-07
1 Hapmap38555-BTA-101264 0.053388 BTB-01160486 0.053847 0.00082659 0.00042125
1 BTB-01160486 0.053847 Hapmap60540-rs29021339 0.054622 0.00054433 2e-08
1 Hapmap60540-rs29021339 0.054622 Hapmap60652-rs29022048 0.055192 0.00031947 0.00013389
1 Hapmap60652-rs29022048 0.055192 ARS-BFGL-NGS-111125 0.056447 0.00561889 0.00835763
1 ARS-BFGL-NGS-111125 0.056447 BTB-01160026 0.056681 0.00056754 0.00073446
1 BTB-01160026 0.056681 Hapmap44178-BTA-101248 0.057453 0.00027516 0.0003596
1 Hapmap44178-BTA-101248 0.057453 ARS-BFGL-NGS-114983 0.057688 0.00034556 0.00055879
1 ARS-BFGL-NGS-114983 0.057688 BTB-01728863 0.059096 0.00192475 0.00304134
1 BTB-01728863 0.059096 ARS-BFGL-NGS-100349 0.05985 0.00099138 0.00130684
1 ARS-BFGL-NGS-100349 0.05985 BTA-123503-no-rs 0.060164 0.00071957 9.81e-06
1 BTA-123503-no-rs 0.060164 BTA-122021-no-rs 0.060385 5.555e-05 0.0001584
1 BTA-122021-no-rs 0.060385 BTB-00003770 0.060625 0.00062806 0.00238858
1 BTB-00003770 0.060625 BTB-00003715 0.060927 0.00426332 0.00200358
1 BTB-00003715 0.060927 Hapmap38892-BTA-36614 0.06161 0.00282668 0.00093066
1 Hapmap38892-BTA-36614 0.06161 BTB-00003652 0.061842 1.32e-06 0.00051264
1 BTB-00003652 0.061842 BTA-120711-no-rs 0.062057 0.00036563 0.00037779
1 BTA-120711-no-rs 0.062057 BTA-36594-no-rs 0.062325 8.06e-06 0.0006841
1 BTA-36594-no-rs 0.062325 BTA-35637-no-rs 0.062744 0.00097919 0.00100455
1 BTA-35637-no-rs 0.062744 BTA-35598-no-rs 0.063753 0.00041202 0.00044818
1 BTA-35598-no-rs 0.063753 Hapmap58931-rs29010773 0.064049 4.33e-06 4.3e-07
1 Hapmap58931-rs29010773 0.064049 BTB-01560502 0.065426 6.334e-05 6.024e-05
1 BTB-01560502 0.065426 ARS-BFGL-NGS-113844 0.065987 0.00410975 0.00453715
1 ARS-BFGL-NGS-113844 0.065987 ARS-BFGL-NGS-28832 0.066246 0.00011454 0
1 ARS-BFGL-NGS-28832 0.066246 BTB-01489336 0.066561 0 0
1 BTB-01489336 0.066561 Hapmap51901-BTA-42438 0.068448 0.00405669 0.0009904
1 Hapmap51901-BTA-42438 0.068448 BTA-43315-no-rs 0.069108 0.00105053 0.00070837
1 BTA-43315-no-rs 0.069108 ARS-BFGL-NGS-41525 0.070222 0.00063528 0.00048194
1 ARS-BFGL-NGS-41525 0.070222 Hapmap34831-BES10_Contig712_1090 0.070711 0.00458359 0.00169344
1 Hapmap34831-BES10_Contig712_1090 0.070711 UA-IFASA-8265 0.071312 0.00041546 0.00026059
1 UA-IFASA-8265 0.071312 BTA-44295-no-rs 0.071646 0 0
1 BTA-44295-no-rs 0.071646 BTA-45181-no-rs 0.072603 0.00053516 0.00119133
1 BTA-45181-no-rs 0.072603 BTA-46228-no-rs 0.074848 0.00465723 0.00391641
1 BTA-46228-no-rs 0.074848 BTA-46243-no-rs 0.075435 0.00074045 0.00160016
1 BTA-46243-no-rs 0.075435 BTA-47159-no-rs 0.075699 0.0002342 0.00037522
1 BTA-47159-no-rs 0.075699 BTA-16441-no-rs 0.076164 0.0005622 1.2e-07
1 BTA-16441-no-rs 0.076164 ARS-BFGL-NGS-62077 0.076382 0.00078779 0.00111238
1 ARS-BFGL-NGS-62077 0.076382 ARS-BFGL-NGS-38621 0.078086 0.00078476 0.00078947
1 ARS-BFGL-NGS-38621 0.078086 ARS-BFGL-NGS-103833 0.078562 0.00189278 0.00120643
1 ARS-BFGL-NGS-103833 0.078562 Hapmap44081-BTA-48210 0.078934 2.968e-05 0.00096051
1 Hapmap44081-BTA-48210 0.078934 BTA-48234-no-rs 0.079662 1e-07 2.948e-05
1 BTA-48234-no-rs 0.079662 BTA-29644-no-rs 0.080008 0.00201266 0.00270032
1 BTA-29644-no-rs 0.080008 BTB-01493780 0.081225 0.00071695 2.27e-06
1 BTB-01493780 0.081225 Hapmap41255-BTA-40460 0.08298 0.00158962 0.00369475
1 Hapmap41255-BTA-40460 0.08298 BTA-114657-no-rs 0.083206 7.85e-06 0
1 BTA-114657-no-rs 0.083206 ARS-BFGL-NGS-116504 0.083473 0.0007213 0.00022954
1 ARS-BFGL-NGS-116504 0.083473 BTA-114662-no-rs 0.083746 0.00011056 3e-08
1 BTA-114662-no-rs 0.083746 ARS-BFGL-NGS-105113 0.085345 0.00409984 0.00273985
1 ARS-BFGL-NGS-105113 0.085345 ARS-BFGL-NGS-44292 0.086457 5.5e-07 1.094e-05
1 ARS-BFGL-NGS-44292 0.086457 Hapmap42827-BTA-116887 0.087389 0.00274869 0.00066017
1 Hapmap42827-BTA-116887 0.087389 BTA-116886-no-rs 0.087601 0.00049931 4.489e-05
1 BTA-116886-no-rs 0.087601 ARS-BFGL-NGS-109383 0.088081 0.00040545 0.00195576
1 ARS-BFGL-NGS-109383 0.088081 Hapmap54851-rs29025437 0.08878 0.00115554 0.00010017
1 Hapmap54851-rs29025437 0.08878 ARS-BFGL-NGS-119108 0.089372 5.029e-05 0.00034558
1 ARS-BFGL-NGS-119108 0.089372 ARS-BFGL-BAC-27364 0.090697 0.00343555 0.00385353
1 ARS-BFGL-BAC-27364 0.090697 Hapmap49483-BTA-120432 0.092597 0.002967 0.00305674
1 Hapmap49483-BTA-120432 0.092597 Hapmap59566-rs29024165 0.094672 0.00240617 0.00340908
1 Hapmap59566-rs29024165 0.094672 BTA-120430-no-rs 0.095235 0.0005055 1.53e-06
1 BTA-120430-no-rs 0.095235 Hapmap58026-ss46526282 0.09592 0.00307642 0.00157809
1 Hapmap58026-ss46526282 0.09592 Hapmap52559-rs29015773 0.096253 0.00013647 0.00046221
1 Hapmap52559-rs29015773 0.096253 ARS-BFGL-NGS-118398 0.096466 0 0
1 ARS-BFGL-NGS-118398 0.096466 ARS-BFGL-NGS-40533 0.096992 0.00378392 0.00334896
1 ARS-BFGL-NGS-40533 0.096992 ARS-BFGL-NGS-14644 0.097413 0.00156309 0.00153296
1 ARS-BFGL-NGS-14644 0.097413 Hapmap39995-BTA-39516 0.099481 0.00250407 0.00251626
1 Hapmap39995-BTA-39516 0.099481 Hapmap50953-BTA-39491 0.100001 0 0
1 Hapmap50953-BTA-39491 0.100001 BTA-38496-no-rs 0.100291 0 9.515e-05
1 BTA-38496-no-rs 0.100291 ARS-BFGL-NGS-113570 0.102254 0.00143103 0.00281881
1 ARS-BFGL-NGS-113570 0.102254 Hapmap54975-rs29019203 0.102612 8.577e-05 0
1 Hapmap54975-rs29019203 0.102612 Hapmap49138-BTA-37549 0.103912 0.00124085 0.00075507
1 Hapmap49138-BTA-37549 0.103912 UA-IFASA-5979 0.104751 0.00334717 0.00295211
1 UA-IFASA-5979 0.104751 ARS-BFGL-NGS-548 0.105231 0.00047356 0.0011682
1 ARS-BFGL-NGS-548 0.105231 ARS-BFGL-NGS-43310 0.105635 1.54e-06 0
1 ARS-BFGL-NGS-43310 0.105635 Hapmap44892-BTA-50337 0.107247 0.00282981 0.00112542
1 Hapmap44892-BTA-50337 0.107247 Hapmap25334-BTA-160518 0.108944 0.00293925 0.00149819
1 Hapmap25334-BTA-160518 0.108944 ARS-BFGL-NGS-113751 0.110928 0.00293013 0.00228164
1 ARS-BFGL-NGS-113751 0.110928 BTA-122626-no-rs 0.112676 0.00363217 0.00286408
1 BTA-122626-no-rs 0.112676 Hapmap60823-rs29019235 0.11341 4e-08 1e-08
1 Hapmap60823-rs29019235 0.11341 ARS-BFGL-NGS-36767 0.114008 0.00116438 0.00120465
1 ARS-BFGL-NGS-36767 0.114008 Hapmap40304-BTA-17131 0.114723 0.00057372 1.23e-06
1 Hapmap40304-BTA-17131 0.114723 Hapmap38737-BTA-22640 0.116479 0.00096255 0.00066525
1 Hapmap38737-BTA-22640 0.116479 BTA-22639-no-rs 0.118748 0.00031704 0.00044594
1 BTA-22639-no-rs 0.118748 Hapmap40340-BTA-19161 0.11905 3.281e-05 3.958e-05
1 Hapmap40340-BTA-19161 0.11905 BTA-29334-no-rs 0.120135 0.00115585 0.00043358
1 BTA-29334-no-rs 0.120135 Hapmap50731-BTA-55344 0.12217 0.00321569 0.0004275
1 Hapmap50731-BTA-55344 0.12217 BTA-55326-no-rs 0.122488 0.00150769 0.00052404
1 BTA-55326-no-rs 0.122488 ARS-BFGL-NGS-115663 0.123549 0.00013299 0.00089889
1 ARS-BFGL-NGS-115663 0.123549 Hapmap55464-rs29015665 0.12476 0.00260585 7.234e-05
1 Hapmap55464-rs29015665 0.12476 BTA-54318-no-rs 0.124979 0 0
1 BTA-54318-no-rs 0.124979 ARS-BFGL-NGS-28701 0.128313 0.00092936 0.00164491
1 ARS-BFGL-NGS-28701 0.128313 ARS-BFGL-BAC-14244 0.129503 0.00070548 8.746e-05
1 ARS-BFGL-BAC-14244 0.129503 Hapmap60346-rs29019231 0.129882 0 0
1 Hapmap60346-rs29019231 0.129882 ARS-BFGL-BAC-11044 0.133954 0.00679812 0.00047469
1 ARS-BFGL-BAC-11044 0.133954 ARS-BFGL-BAC-11034 0.134307 8.7e-07 2.7e-07
1 ARS-BFGL-BAC-11034 0.134307 Hapmap41477-BTA-20618 0.134802 3.5e-07 3.8e-07
1 Hapmap41477-BTA-20618 0.134802 ARS-BFGL-BAC-685 0.135758 1.4e-06 1.3e-06
1 ARS-BFGL-BAC-685 0.135758 Hapmap24222-BTA-88936 0.136653 0.00469733 0.00202169
1 Hapmap24222-BTA-88936 0.136653 BTA-89311-no-rs 0.139495 0.00088713 0.00081471
1 BTA-89311-no-rs 0.139495 Hapmap38049-BTA-104527 0.140358 6.3e-07 3e-08
1 Hapmap38049-BTA-104527 0.140358 BTA-103292-no-rs 0.145334 0.00865151 0.00248577
1 BTA-103292-no-rs 0.145334 ARS-BFGL-NGS-26402 0.145797 0.00011451 0.00166244
1 ARS-BFGL-NGS-26402 0.145797 Hapmap24335-BTA-127763 0.146167 0 0
1 Hapmap24335-BTA-127763 0.146167 ARS-BFGL-NGS-104754 0.148129 0.00366528 1.456e-05
1 ARS-BFGL-NGS-104754 0.148129 Hapmap52363-rs29013338 0.149671 0.00141947 0.00198594
1 Hapmap52363-rs29013338 0.149671 ARS-BFGL-NGS-27558 0.149883 0 9.2e-07
1 ARS-BFGL-NGS-27558 0.149883 ARS-BFGL-NGS-107530 0.150173 0.0005633 1.182e-05
1 ARS-BFGL-NGS-107530 0.150173 BTA-28028-no-rs 0.150925 0.00047748 0.00031898
1 BTA-28028-no-rs 0.150925 BTB-00502293 0.151262 4e-08 0
1 BTB-00502293 0.151262 BTB-00502081 0.152012 1.415e-05 0.00041304
1 BTB-00502081 0.152012 BTA-97382-no-rs 0.15241 0.000299 0.00078446
1 BTA-97382-no-rs 0.15241 BTB-01224604 0.153854 0.00138953 0.00074808
1 BTB-01224604 0.153854 Hapmap51685-BTA-113867 0.154085 0.00022457 0.00011976
1 Hapmap51685-BTA-113867 0.154085 Hapmap50227-BTA-113868 0.15441 0.00018047 0.00031151
1 Hapmap50227-BTA-113868 0.15441 BTB-01224765 0.154927 1.76e-06 2e-08
1 BTB-01224765 0.154927 ARS-BFGL-NGS-78179 0.155742 0.00063947 0
1 ARS-BFGL-NGS-78179 0.155742 ARS-BFGL-NGS-102441 0.155928 0 0
1 ARS-BFGL-NGS-102441 0.155928 ARS-BFGL-BAC-13008 0.156123 0 0
1 ARS-BFGL-BAC-13008 0.156123 BTB-01225182 0.156306 0 0
1 BTB-01225182 0.156306 BTA-113886-no-rs 0.156433 7e-08 0
1 BTA-113886-no-rs 0.156433 BTB-01225435 0.157085 0.00164473 0.0013363
1 BTB-01225435 0.157085 Hapmap58809-rs29017514 0.160441 0.0026752 0.00236673
1 Hapmap58809-rs29017514 0.160441 BTB-01193581 0.161149 0.00163686 0.0019124
1 BTB-01193581 0.161149 BTB-00569345 0.161557 0 5.712e-05
1 BTB-00569345 0.161557 ARS-BFGL-NGS-95377 0.16187 0.00066337 0.00102262
1 ARS-BFGL-NGS-95377 0.16187 BTB-01193494 0.16265 2.695e-05 5.48e-06
1 BTB-01193494 0.16265 ARS-BFGL-NGS-109692 0.163062 0 0.00023769
1 ARS-BFGL-NGS-109692 0.163062 Hapmap41782-BTA-16216 0.16363 2.61e-06 0
1 Hapmap41782-BTA-16216 0.16363 BTA-110801-no-rs 0.166042 0.00102281 0.00075286
1 BTA-110801-no-rs 0.166042 BTB-01084253 0.167545 0.00252096 0.00027549
1 BTB-01084253 0.167545 BTB-01084177 0.169428 0.00144504 0.00151398
1 BTB-01084177 0.169428 BTB-01083987 0.169674 0 0
1 BTB-01083987 0.169674 Hapmap51162-BTA-118728 0.169932 7.601e-05 0
1 Hapmap51162-BTA-118728 0.169932 ARS-BFGL-NGS-22727 0.170414 0.00126835 0.00045685
1 ARS-BFGL-NGS-22727 0.170414 BTB-00757888 0.174415 0.00363441 0.00351753
1 BTB-00757888 0.174415 ARS-BFGL-NGS-51809 0.174813 0.00093005 0.00016116
1 ARS-BFGL-NGS-51809 0.174813 BTA-118731-no-rs 0.175139 0 0
1 BTA-118731-no-rs 0.175139 Hapmap55434-rs29009793 0.175377 0 0
1 Hapmap55434-rs29009793 0.175377 ARS-BFGL-BAC-11101 0.175668 0.00037654 0
1 ARS-BFGL-BAC-11101 0.175668 Hapmap44195-BTA-112008 0.176364 0.00250181 0.00179614
1 Hapmap44195-BTA-112008 0.176364 Hapmap54349-rs29011587 0.176723 9.117e-05 2e-08
1 Hapmap54349-rs29011587 0.176723 ARS-BFGL-NGS-112632 0.179337 0.00178192 0.00203802
1 ARS-BFGL-NGS-112632 0.179337 BTB-00005987 0.179574 0.00056874 2.19e-06
1 BTB-00005987 0.179574 Hapmap44269-BTA-67047 0.180137 0.00057817 0.00057886
1 Hapmap44269-BTA-67047 0.180137 ARS-BFGL-NGS-104769 0.181503 0.00010686 3e-08
1 ARS-BFGL-NGS-104769 0.181503 BTB-00006408 0.183781 0.00155488 0.00364379
1 BTB-00006408 0.183781 Hapmap28603-BTA-123758 0.184397 0.0006475 0.00083367
1 Hapmap28603-BTA-123758 0.184397 ARS-BFGL-NGS-99611 0.185123 0.00134258 0.00173067
1 ARS-BFGL-NGS-99611 0.185123 BTB-01511592 0.18538 0 0
1 BTB-01511592 0.18538 BTB-01511695 0.186085 0.00026707 0.00040582
1 BTB-01511695 0.186085 BTB-01511764 0.186401 4.6e-07 1.918e-05
1 BTB-01511764 0.186401 BTB-01931918 0.186791 0.0004649 0.00043075
1 BTB-01931918 0.186791 Hapmap33466-BTA-107178 0.187891 0.00328555 0.00438424
1 Hapmap33466-BTA-107178 0.187891 BTB-01890165 0.189762 0.00010793 0.00136291
1 BTB-01890165 0.189762 ARS-BFGL-NGS-111605 0.192669 0.00173692 0.00077792
1 ARS-BFGL-NGS-111605 0.192669 ARS-BFGL-NGS-94650 0.194179 0.00355562 0.00328122
1 ARS-BFGL-NGS-94650 0.194179 BTA-39405-no-rs 0.19486 0.00085952 0.00088988
1 BTA-39405-no-rs 0.19486 BTA-39402-no-rs 0.195451 0.00024319 0.00042322
1 BTA-39402-no-rs 0.195451 ARS-BFGL-NGS-1416 0.196509 0.00046419 0.00075697
1 ARS-BFGL-NGS-1416 0.196509 ARS-BFGL-NGS-29732 0.196911 0 0.0001096
1 ARS-BFGL-NGS-29732 0.196911 BTA-119061-no-rs 0.201 0.00516999 0.00463546
1 BTA-119061-no-rs 0.201 BTA-39399-no-rs 0.201491 0.00071229 0.0010463
1 BTA-39399-no-rs 0.201491 UA-IFASA-3994 0.201753 0 0
1 UA-IFASA-3994 0.201753 ARS-BFGL-BAC-11761 0.202172 5.579e-05 0.0001734
1 ARS-BFGL-BAC-11761 0.202172 Hapmap43257-BTA-39396 0.202504 0 0.00022978
1 Hapmap43257-BTA-39396 0.202504 ARS-BFGL-BAC-11750 0.202858 0 0
1 ARS-BFGL-BAC-11750 0.202858 ARS-BFGL-NGS-116430 0.205889 0.01135723 0.00918076
1 ARS-BFGL-NGS-116430 0.205889 Hapmap49594-BTA-39447 0.206679 0.00083233 0.00067627
1 Hapmap49594-BTA-39447 0.206679 ARS-BFGL-NGS-10334 0.207163 0.00060043 0.00163407
1 ARS-BFGL-NGS-10334 0.207163 Hapmap28872-BTA-162555 0.209218 0.00092727 0.00111379
1 Hapmap28872-BTA-162555 0.209218 Hapmap52794-rs29023743 0.21006 0.00078901 0.000634
1 Hapmap52794-rs29023743 0.21006 Hapmap54489-rs29018413 0.210965 0.00115851 0.00141934
1 Hapmap54489-rs29018413 0.210965 Hapmap60044-rs29010295 0.211368 3e-08 9.852e-05
1 Hapmap60044-rs29010295 0.211368 Hapmap26189-BTA-157760 0.211783 0.00024274 0.00044769
1 Hapmap26189-BTA-157760 0.211783 ARS-BFGL-NGS-68915 0.211992 6.081e-05 0
1 ARS-BFGL-NGS-68915 0.211992 UA-IFASA-1500 0.212775 2e-08 0
1 UA-IFASA-1500 0.212775 Hapmap39987-BTA-25749 0.213589 0 0
1 Hapmap39987-BTA-25749 0.213589 ARS-BFGL-NGS-41203 0.214573 0.00112517 0.00174376
1 ARS-BFGL-NGS-41203 0.214573 Hapmap49929-BTA-24619 0.215335 0 0.00023846
1 Hapmap49929-BTA-24619 0.215335 ARS-BFGL-NGS-100534 0.216466 0.00092667 0.00108006
1 ARS-BFGL-NGS-100534 0.216466 Hapmap53902-rs29027390 0.217252 0.0010364 0.00124262
1 Hapmap53902-rs29027390 0.217252 BTB-01332122 0.217642 0.00087876 0.00025112
1 BTB-01332122 0.217642 BTB-01210202 0.218288 0.00063634 3.472e-05
1 BTB-01210202 0.218288 Hapmap34985-BES1_Contig424_935 0.218542 0.00023895 0.000133
1 Hapmap34985-BES1_Contig424_935 0.218542 BTB-01210232 0.219279 0.00069567 0.00040372
1 BTB-01210232 0.219279 BTB-01116126 0.220703 0.00110761 0.0020928
1 BTB-01116126 0.220703 BTB-01116136 0.220968 5.31e-06 6.848e-05
1 BTB-01116136 0.220968 BTB-01116164 0.221528 4.212e-05 0.00115033
1 BTB-01116164 0.221528 BTA-07140-rs29026807 0.222678 8.555e-05 2.69e-06
1 BTA-07140-rs29026807 0.222678 ARS-BFGL-NGS-51361 0.223599 0.00053123 7.412e-05
1 ARS-BFGL-NGS-51361 0.223599 ARS-BFGL-BAC-15637 0.224214 3.7e-07 6.004e-05
1 ARS-BFGL-BAC-15637 0.224214 UA-IFASA-9053 0.224597 0.00097588 0.00066324
1 UA-IFASA-9053 0.224597 Hapmap26157-BTA-148092 0.224864 9.4e-07 5.5e-06
1 Hapmap26157-BTA-148092 0.224864 ARS-BFGL-NGS-117957 0.225255 2.446e-05 0.00124183
1 ARS-BFGL-NGS-117957 0.225255 BTB-00010729 0.225687 0.0008193 0.00151587
1 BTB-00010729 0.225687 BTA-59229-no-rs 0.226048 0.00015546 0.00015189
1 BTA-59229-no-rs 0.226048 Hapmap58795-rs29016849 0.228807 0.00226064 0.00094244
1 Hapmap58795-rs29016849 0.228807 BTA-120720-no-rs 0.22901 3.615e-05 0
1 BTA-120720-no-rs 0.22901 BTB-00011076 0.230014 0.00069948 0.00054891
1 BTB-00011076 0.230014 BTB-01668820 0.23085 0.00064357 0.00084823
1 BTB-01668820 0.23085 BTB-02025707 0.23125 8.366e-05 0.00028165
1 BTB-02025707 0.23125 BTB-01437861 0.231569 0.00012495 0
1 BTB-01437861 0.231569 BTB-01438016 0.233176 0.00232339 0.00260405
1 BTB-01438016 0.233176 ARS-BFGL-NGS-46591 0.233577 0.00048535 0
1 ARS-BFGL-NGS-46591 0.233577 BTB-01153475 0.235633 0.00230303 0.00206704
1 BTB-01153475 0.235633 BTB-01153166 0.236189 0.00062379 5.859e-05
1 BTB-01153166 0.236189 ARS-BFGL-NGS-29682 0.236618 0.00051347 0.00017931
1 ARS-BFGL-NGS-29682 0.236618 BTB-01153392 0.23709 7.579e-05 9.8e-06
1 BTB-01153392 0.23709 BTB-01153206 0.237472 0.00061129 0.00067295
1 BTB-01153206 0.237472 BTB-01153241 0.23797 0 0
1 BTB-01153241 0.23797 Hapmap32844-BTA-151959 0.238631 0.00107173 0.00215824
1 Hapmap32844-BTA-151959 0.238631 BTB-01885509 0.239161 0.00010598 0.00083339
1 BTB-01885509 0.239161 BTB-01821892 0.239461 0.00046337 0.00034461
1 BTB-01821892 0.239461 ARS-BFGL-BAC-16283 0.239771 0 1e-08
1 ARS-BFGL-BAC-16283 0.239771 Hapmap60828-rs29019992 0.240992 0.00320044 0.0031027
1 Hapmap60828-rs29019992 0.240992 BTA-49255-no-rs 0.242008 0.00033854 0.00012506
1 BTA-49255-no-rs 0.242008 BTA-49259-no-rs 0.242228 0.00150383 2.71e-06
1 BTA-49259-no-rs 0.242228 BTA-49269-no-rs 0.242807 0.00063711 0.00100287
1 BTA-49269-no-rs 0.242807 Hapmap39273-BTA-49264 0.243337 0.00049701 0.00075307
1 Hapmap39273-BTA-49264 0.243337 BTB-01976950 0.243564 1.9e-07 1.32e-05
1 BTB-01976950 0.243564 BTB-00007705 0.244246 1.599e-05 0.00127291
1 BTB-00007705 0.244246 UA-IFASA-5116 0.244867 0.00054574 0.00017405
1 UA-IFASA-5116 0.244867 Hapmap52764-rs29022780 0.246253 0.00634038 0.00208409
1 Hapmap52764-rs29022780 0.246253 BTA-39462-no-rs 0.246474 0.00010947 1e-08
1 BTA-39462-no-rs 0.246474 BTB-00008090 0.246771 7.41e-06 0.00025927
1 BTB-00008090 0.246771 BTA-49236-no-rs 0.247364 0.00103621 1.009e-05
1 BTA-49236-no-rs 0.247364 BTB-00008277 0.247589 0.00033241 0.00079638
1 BTB-00008277 0.247589 Hapmap52220-rs29016259 0.24783 2.12e-06 0.00064998
1 Hapmap52220-rs29016259 0.24783 Hapmap54584-rs29014870 0.249123 0.00602379 0.00355796
1 Hapmap54584-rs29014870 0.249123 BTB-00014074 0.249849 0.00142256 0.00094252
1 BTB-00014074 0.249849 ARS-BFGL-BAC-11218 0.250279 0.00018803 0.00068837
1 ARS-BFGL-BAC-11218 0.250279 BTB-00010532 0.251697 0.00512235 0.0036804
1 BTB-00010532 0.251697 ARS-BFGL-BAC-14984 0.252125 0.00129841 0.00200976
1 ARS-BFGL-BAC-14984 0.252125 BTB-00010474 0.252348 0 0
1 BTB-00010474 0.252348 ARS-BFGL-NGS-85045 0.252566 0 0
1 ARS-BFGL-NGS-85045 0.252566 Hapmap39274-BTA-49324 0.252836 0 0
1 Hapmap39274-BTA-49324 0.252836 BTA-49319-no-rs 0.254003 0.00040604 0.00034763
1 BTA-49319-no-rs 0.254003 Hapmap53715-rs29017639 0.254826 0.00057662 0.00044424
1 Hapmap53715-rs29017639 0.254826 BTB-00009762 0.255115 2.54e-06 0.0005311
1 BTB-00009762 0.255115 ARS-BFGL-NGS-82685 0.255506 0.0005493 0.0004307
1 ARS-BFGL-NGS-82685 0.255506 Hapmap50707-BTA-49285 0.257693 0.00164376 0.0015213
1 Hapmap50707-BTA-49285 0.257693 ARS-BFGL-BAC-13086 0.257869 8.385e-05 2.21e-06
1 ARS-BFGL-BAC-13086 0.257869 ARS-BFGL-NGS-34568 0.258192 0.00062177 0.00114658
1 ARS-BFGL-NGS-34568 0.258192 BTA-49283-no-rs 0.259239 0.00062158 0.00096968
1 BTA-49283-no-rs 0.259239 ARS-BFGL-BAC-16299 0.259687 0.00046346 5.865e-05
1 ARS-BFGL-BAC-16299 0.259687 BTB-00009271 0.260751 0.00069753 0.0028424
1 BTB-00009271 0.260751 BTB-00009232 0.261055 0.00164847 1.34e-06
1 BTB-00009232 0.261055 BTB-00009156 0.261827 0.00266613 0.00210296
1 BTB-00009156 0.261827 Hapmap26753-BTA-158146 0.262875 0.00168063 0.00116087
1 Hapmap26753-BTA-158146 0.262875 ARS-BFGL-NGS-20230 0.264598 0.00124939 0.00236912
1 ARS-BFGL-NGS-20230 0.264598 ARS-BFGL-NGS-36242 0.265339 0.00071296 0.00160718
1 ARS-BFGL-NGS-36242 0.265339 ARS-BFGL-NGS-50954 0.265594 0.00061201 2.52e-06
1 ARS-BFGL-NGS-50954 0.265594 BTB-01484696 0.266463 0.0001384 0.00043864
1 BTB-01484696 0.266463 Hapmap52417-rs29016891 0.267553 0.00116766 8.347e-05
1 Hapmap52417-rs29016891 0.267553 Hapmap50927-BTA-28806 0.268038 1e-08 1e-08
1 Hapmap50927-BTA-28806 0.268038 ARS-BFGL-NGS-11151 0.269213 0.00039775 0.00042084
1 ARS-BFGL-NGS-11151 0.269213 Hapmap50928-BTA-28811 0.269487 4.835e-05 0.00026138
1 Hapmap50928-BTA-28811 0.269487 ARS-BFGL-BAC-13744 0.271064 0.00088111 0.00215555
1 ARS-BFGL-BAC-13744 0.271064 BTB-01265899 0.271355 3.332e-05 2.66e-06
1 BTB-01265899 0.271355 Hapmap51561-BTA-120459 0.272396 0.00069691 0.00151782
1 Hapmap51561-BTA-120459 0.272396 BTB-01265720 0.272791 0.00020574 2.328e-05
1 BTB-01265720 0.272791 BTB-01265513 0.273298 0.00037526 1.6e-07
1 BTB-01265513 0.273298 BTB-01533869 0.27377 0.00174457 0.00059311
1 BTB-01533869 0.27377 BTA-108804-no-rs 0.274916 0.0040396 0.00519641
1 BTA-108804-no-rs 0.274916 Hapmap29626-BTA-155192 0.275151 8.985e-05 0.00015577
1 Hapmap29626-BTA-155192 0.275151 Hapmap42876-BTA-23541 0.276027 0.00020553 0.00047483
1 Hapmap42876-BTA-23541 0.276027 ARS-BFGL-NGS-115015 0.276384 0.00087167 0.00365871
1 ARS-BFGL-NGS-115015 0.276384 Hapmap50048-BTA-59263 0.279224 0.00153868 1.153e-05
1 Hapmap50048-BTA-59263 0.279224 BTB-01285382 0.282431 0.00122328 0.00328371
1 BTB-01285382 0.282431 BTB-01285492 0.282729 5e-08 0
1 BTB-01285492 0.282729 BTB-01285832 0.284345 0.00433759 0.00177615
1 BTB-01285832 0.284345 ARS-BFGL-NGS-111117 0.284668 0.00023284 0.00075397
1 ARS-BFGL-NGS-111117 0.284668 BTB-01285855 0.284891 4.6e-07 0.00064083
1 BTB-01285855 0.284891 BTB-01334086 0.286392 0.00033667 0.00037308
1 BTB-01334086 0.286392 BTB-01334105 0.286661 6.142e-05 6.727e-05
1 BTB-01334105 0.286661 BTB-00012150 0.290212 0.00785214 0.0059822
1 BTB-00012150 0.290212 BTB-00012128 0.290476 0 0
1 BTB-00012128 0.290476 ARS-BFGL-NGS-119690 0.293535 0.00062669 0.00087088
1 ARS-BFGL-NGS-119690 0.293535 ARS-BFGL-BAC-15061 0.293866 0.00030924 0.00024628
1 ARS-BFGL-BAC-15061 0.293866 BTB-00012448 0.294512 6.62e-06 0.00035697
1 BTB-00012448 0.294512 BTB-01734642 0.295202 8.994e-05 0
1 BTB-01734642 0.295202 ARS-BFGL-NGS-108911 0.29542 4.303e-05 4e-08
1 ARS-BFGL-NGS-108911 0.29542 ARS-BFGL-NGS-74692 0.295979 0.00036533 0.00027315
1 ARS-BFGL-NGS-74692 0.295979 BTB-00012560 0.296414 5.4e-07 1.51e-06
1 BTB-00012560 0.296414 Hapmap40010-BTA-59286 0.296874 0.00016128 2.92e-06
1 Hapmap40010-BTA-59286 0.296874 ARS-BFGL-BAC-11193 0.29748 7.585e-05 0
1 ARS-BFGL-BAC-11193 0.29748 ARS-BFGL-NGS-24142 0.298597 4e-08 9e-08
1 ARS-BFGL-NGS-24142 0.298597 ARS-BFGL-NGS-101348 0.298919 0.00027692 0.00075732
1 ARS-BFGL-NGS-101348 0.298919 ARS-BFGL-NGS-114084 0.299449 0 0
1 ARS-BFGL-NGS-114084 0.299449 BTB-00013095 0.300618 0.00067246 0.00087756
1 BTB-00013095 0.300618 BTB-02049040 0.301328 0.00086172 0.00018982
1 BTB-02049040 0.301328 BTA-59299-no-rs 0.302417 0.00399511 0.00518444
1 BTA-59299-no-rs 0.302417 ARS-BFGL-NGS-14285 0.3045 0.0002347 0.00028214
1 ARS-BFGL-NGS-14285 0.3045 BTB-01370718 0.305916 0.00308768 0.00219904
1 BTB-01370718 0.305916 BTB-01490065 0.306592 3e-08 1.7e-07
1 BTB-01490065 0.306592 ARS-BFGL-NGS-73149 0.306947 0.00081469 1.4e-07
1 ARS-BFGL-NGS-73149 0.306947 BTA-97531-no-rs 0.307591 0.00034457 0
1 BTA-97531-no-rs 0.307591 BTB-01490270 0.308408 0.00032836 0.00162799
1 BTB-01490270 0.308408 BTA-18114-no-rs 0.309723 0.0001074 0
1 BTA-18114-no-rs 0.309723 ARS-BFGL-NGS-40158 0.309996 0.00010914 0
1 ARS-BFGL-NGS-40158 0.309996 ARS-BFGL-BAC-11830 0.310354 0.00010898 7e-08
1 ARS-BFGL-BAC-11830 0.310354 BTB-01303393 0.310828 0.00013875 0
1 BTB-01303393 0.310828 BTB-01303334 0.311294 0 0
1 BTB-01303334 0.311294 BTA-87372-no-rs 0.311515 0 0
1 BTA-87372-no-rs 0.311515 BTA-41946-no-rs 0.311717 0 0.00017467
1 BTA-41946-no-rs 0.311717 Hapmap50687-BTA-41950 0.313022 0.00195516 0.00148424
1 Hapmap50687-BTA-41950 0.313022 BTB-00013894 0.314246 0.00196731 2.31e-06
1 BTB-00013894 0.314246 ARS-BFGL-NGS-97949 0.314507 0.00020293 7.217e-05
1 ARS-BFGL-NGS-97949 0.314507 BTA-110980-no-rs 0.316064 0.00051102 0.00110093
1 BTA-110980-no-rs 0.316064 BTB-01653794 0.316727 0.00058078 1e-08
1 BTB-01653794 0.316727 BTB-01335754 0.316998 1e-08 0
1 BTB-01335754 0.316998 BTB-01335860 0.317559 6.2e-07 0
1 BTB-01335860 0.317559 Hapmap43017-BTA-69173 0.32469 0.00464596 0.00145875
1 Hapmap43017-BTA-69173 0.32469 BTB-00014368 0.325115 0.00011472 0.00010489
1 BTB-00014368 0.325115 ARS-BFGL-NGS-1179 0.325483 0.00020445 8.731e-05
1 ARS-BFGL-NGS-1179 0.325483 BTB-00014527 0.326839 0.00027835 0.00015973
1 BTB-00014527 0.326839 Hapmap52004-BTA-69178 0.327732 0 0.00017411
1 Hapmap52004-BTA-69178 0.327732 BTB-00014686 0.328446 0 0.00019863
1 BTB-00014686 0.328446 BTB-00014722 0.328828 0.00027648 0.00018705
1 BTB-00014722 0.328828 ARS-BFGL-NGS-81358 0.329098 2.4e-05 0
1 ARS-BFGL-NGS-81358 0.329098 BTB-00014929 0.329938 4.23e-06 0
1 BTB-00014929 0.329938 BTB-00015102 0.330344 9.361e-05 0.00037542
1 BTB-00015102 0.330344 Hapmap58994-rs29021251 0.331751 0.00300747 0.00303363
1 Hapmap58994-rs29021251 0.331751 ARS-BFGL-NGS-19127 0.333201 0.00068088 0.00085667
1 ARS-BFGL-NGS-19127 0.333201 BTB-00016647 0.333421 0 0
1 BTB-00016647 0.333421 BTA-69212-no-rs 0.333989 0.00018605 0
1 BTA-69212-no-rs 0.333989 BTB-00015939 0.334729 0.00053345 0.00092778
1 BTB-00015939 0.334729 BTB-00015961 0.335056 1.083e-05 0.00071802
1 BTB-00015961 0.335056 BTB-00016058 0.335331 5.691e-05 2.306e-05
1 BTB-00016058 0.335331 Hapmap48855-BTA-69221 0.335606 6.712e-05 0
1 Hapmap48855-BTA-69221 0.335606 BTA-69226-no-rs 0.336108 5.695e-05 0.00040735
1 BTA-69226-no-rs 0.336108 BTB-00901823 0.337138 0.00065821 0.00074996
1 BTB-00901823 0.337138 BTB-00901868 0.337347 0.00017363 0
1 BTB-00901868 0.337347 BTB-00901957 0.337726 0.00069576 0.00116406
1 BTB-00901957 0.337726 BTB-00902072 0.338058 0.00042412 0.00039147
1 BTB-00902072 0.338058 BTB-00902144 0.338372 3.34e-06 0
1 BTB-00902144 0.338372 ARS-BFGL-NGS-45064 0.339163 0.00167852 0.00279541
1 ARS-BFGL-NGS-45064 0.339163 Hapmap43403-BTA-91448 0.339642 1.9e-07 0
1 Hapmap43403-BTA-91448 0.339642 BTB-01419032 0.339886 7.562e-05 0.00030785
1 BTB-01419032 0.339886 BTB-01419286 0.341008 0.00034331 0.00195343
1 BTB-01419286 0.341008 BTA-60805-no-rs 0.341796 0.0014716 0.00075389
1 BTA-60805-no-rs 0.341796 ARS-BFGL-BAC-11852 0.343099 0.00031321 0.00066765
1 ARS-BFGL-BAC-11852 0.343099 Hapmap55373-rs29027574 0.343602 0.00013654 0.00043609
1 Hapmap55373-rs29027574 0.343602 BTB-00930215 0.344247 0.00065188 0.00033637
1 BTB-00930215 0.344247 Hapmap49364-BTA-89353 0.345003 5.54e-06 1.656e-05
1 Hapmap49364-BTA-89353 0.345003 BTB-01965833 0.346029 0.00128868 0.00077459
1 BTB-01965833 0.346029 BTB-01965810 0.34624 0 0
1 BTB-01965810 0.34624 Hapmap43629-BTA-60810 0.34663 0 4.25e-06
1 Hapmap43629-BTA-60810 0.34663 BTB-00930398 0.34696 0.00024767 0.00035078
1 BTB-00930398 0.34696 Hapmap43823-BTA-27227 0.347798 0.00063 0.00089292
1 Hapmap43823-BTA-27227 0.347798 BTB-01890914 0.34803 4.284e-05 0
1 BTB-01890914 0.34803 UA-IFASA-4161 0.348249 3.955e-05 0
1 UA-IFASA-4161 0.348249 BTB-00017000 0.349319 3e-08 0.00017753
1 BTB-00017000 0.349319 BTA-79188-no-rs 0.349788 0.00027044 3.1e-07
1 BTA-79188-no-rs 0.349788 BTB-01210806 0.350508 0.00041352 0.00100011
1 BTB-01210806 0.350508 BTB-01210766 0.350948 0.00011054 0.00071857
1 BTB-01210766 0.350948 ARS-BFGL-NGS-100434 0.352777 0.00276471 0.00427624
1 ARS-BFGL-NGS-100434 0.352777 BTB-00016718 0.353168 3.396e-05 2.111e-05
1 BTB-00016718 0.353168 BTB-00016701 0.353453 0.00020194 0.00123604
1 BTB-00016701 0.353453 ARS-BFGL-NGS-28489 0.353815 0.00158427 0.00217065
1 ARS-BFGL-NGS-28489 0.353815 DPI-55 0.35425 8.2e-07 8e-08
1 DPI-55 0.35425 Hapmap32018-BTA-123851 0.355679 0.00070798 0.00141125
1 Hapmap32018-BTA-123851 0.355679 BTB-00016898 0.357223 0.00057549 0.00083687
1 BTB-00016898 0.357223 BTB-00016906 0.357743 0.00033323 3.482e-05
1 BTB-00016906 0.357743 ARS-BFGL-NGS-60721 0.358094 5.98e-06 7.31e-06
1 ARS-BFGL-NGS-60721 0.358094 DPI-2 0.360075 0.00369345 0.00272898
1 DPI-2 0.360075 BTA-79199-no-rs 0.360346 0.00024658 0
1 BTA-79199-no-rs 0.360346 BTB-00017157 0.362158 4.452e-05 0
1 BTB-00017157 0.362158 BTB-00017988 0.363935 0.0006136 0.00215262
1 BTB-00017988 0.363935 Hapmap57330-rs29009759 0.364867 0.0001686 0
1 Hapmap57330-rs29009759 0.364867 BTA-79216-no-rs 0.3652 0.00070363 0.00048291
1 BTA-79216-no-rs 0.3652 BTB-00017697 0.365825 8.817e-05 6.428e-05
1 BTB-00017697 0.365825 ARS-BFGL-BAC-11284 0.3661 3.33e-05 0.00041011
1 ARS-BFGL-BAC-11284 0.3661 ARS-BFGL-NGS-116207 0.366396 0.00034693 0.00033605
1 ARS-BFGL-NGS-116207 0.366396 Hapmap50474-BTA-79209 0.36667 9e-08 0
1 Hapmap50474-BTA-79209 0.36667 BTB-00017422 0.366939 0.00026425 0
1 BTB-00017422 0.366939 ARS-BFGL-BAC-11294 0.367199 3.453e-05 6.509e-05
1 ARS-BFGL-BAC-11294 0.367199 Hapmap43356-BTA-79201 0.367962 0.00306499 0.00291637
1 Hapmap43356-BTA-79201 0.367962 Hapmap50634-BTA-26738 0.369915 0.00330025 0.00343005
1 Hapmap50634-BTA-26738 0.369915 ARS-BFGL-NGS-44057 0.370324 0 0
1 ARS-BFGL-NGS-44057 0.370324 ARS-BFGL-NGS-38419 0.370601 5.904e-05 7.972e-05
1 ARS-BFGL-NGS-38419 0.370601 Hapmap49369-BTA-89952 0.372198 0.00040612 0.00134373
1 Hapmap49369-BTA-89952 0.372198 BTA-115758-no-rs 0.372992 7.421e-05 9.339e-05
1 BTA-115758-no-rs 0.372992 DPI-27 0.373815 0.00168489 0.00302219
1 DPI-27 0.373815 BTA-111760-no-rs 0.374128 0 0.00075455
1 BTA-111760-no-rs 0.374128 DPI-28 0.374421 0 0
1 DPI-28 0.374421 ARS-BFGL-BAC-11938 0.374845 9.398e-05 0
1 ARS-BFGL-BAC-11938 0.374845 Hapmap46343-BTA-111768 0.375134 8.484e-05 0.00024623
1 Hapmap46343-BTA-111768 0.375134 ARS-BFGL-NGS-84905 0.376063 0.0013194 0.00073794
1 ARS-BFGL-NGS-84905 0.376063 BTA-120277-no-rs 0.376426 0.00091995 0.00137854
1 BTA-120277-no-rs 0.376426 ARS-BFGL-NGS-12168 0.377179 0.00125912 9.3e-07
1 ARS-BFGL-NGS-12168 0.377179 ARS-BFGL-BAC-14429 0.377538 0 0
1 ARS-BFGL-BAC-14429 0.377538 Hapmap39875-BTA-97144 0.377837 5.55e-06 0.0002084
1 Hapmap39875-BTA-97144 0.377837 Hapmap42111-BTA-122184 0.379003 0.00037267 2.7e-07
1 Hapmap42111-BTA-122184 0.379003 ARS-BFGL-NGS-53463 0.380769 0.00025758 4.414e-05
1 ARS-BFGL-NGS-53463 0.380769 ARS-BFGL-NGS-85768 0.387074 0.00178481 0.00520074
1 ARS-BFGL-NGS-85768 0.387074 ARS-BFGL-NGS-97815 0.390143 0.00495719 0.00481003
1 ARS-BFGL-NGS-97815 0.390143 BTA-109574-no-rs 0.391982 0.00181268 0.00522249
1 BTA-109574-no-rs 0.391982 Hapmap39970-BTA-117984 0.392496 0.00012243 0.0004054
1 Hapmap39970-BTA-117984 0.392496 ARS-BFGL-NGS-26011 0.39292 0 0
1 ARS-BFGL-NGS-26011 0.39292 BTA-96881-no-rs 0.393658 0 0
1 BTA-96881-no-rs 0.393658 ARS-BFGL-NGS-84347 0.394674 0.00054299 0.00084547
1 ARS-BFGL-NGS-84347 0.394674 ARS-BFGL-BAC-11946 0.396173 0.00031783 0.00034124
1 ARS-BFGL-BAC-11946 0.396173 Hapmap47738-BTA-79246 0.396439 0.00035021 0.0010158
1 Hapmap47738-BTA-79246 0.396439 ARS-BFGL-BAC-12579 0.397243 0.00113089 0.00063808
1 ARS-BFGL-BAC-12579 0.397243 BTB-01810584 0.399213 0.00498382 0.00315995
1 BTB-01810584 0.399213 ARS-BFGL-NGS-107020 0.399548 0.0003756 0.00015767
1 ARS-BFGL-NGS-107020 0.399548 BTB-00018760 0.40036 0.00083394 0
1 BTB-00018760 0.40036 Hapmap38790-BTA-87413 0.400756 1.4e-07 0.00010842
1 Hapmap38790-BTA-87413 0.400756 ARS-BFGL-BAC-13195 0.40137 8.753e-05 3.298e-05
1 ARS-BFGL-BAC-13195 0.40137 BTB-01806368 0.401624 0 1.2e-07
1 BTB-01806368 0.401624 ARS-BFGL-NGS-34353 0.401896 0 0
1 ARS-BFGL-NGS-34353 0.401896 BTB-00018513 0.402165 0.00010447 1.8e-07
1 BTB-00018513 0.402165 BTB-00018345 0.403482 0.00019822 9.81e-05
1 BTB-00018345 0.403482 BTB-01249999 0.404202 0.00010843 5.377e-05
1 BTB-01249999 0.404202 BTA-117821-no-rs 0.404525 0.00010122 0.00018986
1 BTA-117821-no-rs 0.404525 Hapmap51160-BTA-117818 0.405402 0.00062376 0.00062367
1 Hapmap51160-BTA-117818 0.405402 ARS-BFGL-NGS-86662 0.405767 8.389e-05 0.00027336
1 ARS-BFGL-NGS-86662 0.405767 ARS-BFGL-BAC-13216 0.406298 0 0
1 ARS-BFGL-BAC-13216 0.406298 ARS-BFGL-NGS-23908 0.406915 5.056e-05 0.00099856
1 ARS-BFGL-NGS-23908 0.406915 BTB-01250420 0.407218 0.00057094 7.541e-05
1 BTB-01250420 0.407218 BTB-01952363 0.408343 0.00052465 6.127e-05
1 BTB-01952363 0.408343 BTA-111731-no-rs 0.408641 0.00072357 0.0013
1 BTA-111731-no-rs 0.408641 ARS-BFGL-NGS-32825 0.409091 1.8e-07 6.45e-05
1 ARS-BFGL-NGS-32825 0.409091 BTB-01462455 0.409566 0 0.00033037
1 BTB-01462455 0.409566 Hapmap38709-BTA-88324 0.41023 0 2.103e-05
1 Hapmap38709-BTA-88324 0.41023 BTB-01555269 0.411609 0.00057722 1.7e-07
1 BTB-01555269 0.411609 BTB-01555328 0.411962 0.00013403 0
1 BTB-01555328 0.411962 ARS-BFGL-NGS-104431 0.412208 0 0
1 ARS-BFGL-NGS-104431 0.412208 ARS-BFGL-NGS-45335 0.412456 0 0
1 ARS-BFGL-NGS-45335 0.412456 BTB-01135685 0.41367 3e-07 2.38e-06
1 BTB-01135685 0.41367 BTB-01135743 0.414336 0.00010097 0.00059928
1 BTB-01135743 0.414336 Hapmap23514-BTA-150593 0.414557 0.00050063 0.00059288
1 Hapmap23514-BTA-150593 0.414557 Hapmap47786-BTA-95575 0.415627 0.00024281 0.00089875
1 Hapmap47786-BTA-95575 0.415627 BTA-95584-no-rs 0.416862 0.00102486 0.00088184
1 BTA-95584-no-rs 0.416862 Hapmap38486-BTA-30602 0.417501 0.0002591 7.1e-07
1 Hapmap38486-BTA-30602 0.417501 Hapmap38103-BTA-28646 0.417881 7.091e-05 0.00014981
1 Hapmap38103-BTA-28646 0.417881 Hapmap33759-BTA-160998 0.418118 9.146e-05 0.00016045
1 Hapmap33759-BTA-160998 0.418118 BTB-01848824 0.418359 0 0
1 BTB-01848824 0.418359 BTB-01136210 0.418867 0 0
1 BTB-01136210 0.418867 BTA-95587-no-rs 0.419174 0.00068279 0.00191592
1 BTA-95587-no-rs 0.419174 ARS-BFGL-NGS-106725 0.419484 0.00068621 0.00052414
1 ARS-BFGL-NGS-106725 0.419484 ARS-BFGL-NGS-23369 0.420098 0.00053316 0.00049221
1 ARS-BFGL-NGS-23369 0.420098 ARS-BFGL-NGS-118356 0.421046 1.102e-05 2.56e-06
1 ARS-BFGL-NGS-118356 0.421046 ARS-BFGL-NGS-63816 0.421276 0 0
1 ARS-BFGL-NGS-63816 0.421276 Hapmap52536-rs29011297 0.421564 0 0.00016079
1 Hapmap52536-rs29011297 0.421564 Hapmap48210-BTA-120730 0.422056 0.0002169 0.00018174
1 Hapmap48210-BTA-120730 0.422056 ARS-BFGL-NGS-106432 0.422644 0.00087508 0.00083948
1 ARS-BFGL-NGS-106432 0.422644 ARS-BFGL-NGS-43530 0.42327 0.00015047 0
1 ARS-BFGL-NGS-43530 0.42327 Hapmap50812-BTA-89669 0.423478 9e-08 0
1 Hapmap50812-BTA-89669 0.423478 BTB-02094179 0.426157 0.00039144 2e-08
1 BTB-02094179 0.426157 BTA-104608-no-rs 0.426723 6.94e-06 0
1 BTA-104608-no-rs 0.426723 ARS-BFGL-NGS-81807 0.426909 1.322e-05 0.00038
1 ARS-BFGL-NGS-81807 0.426909 BTA-27636-no-rs 0.428062 0.00016308 1.92e-06
1 BTA-27636-no-rs 0.428062 BTB-00019582 0.428631 0.00139125 0.0023614
1 BTB-00019582 0.428631 ARS-BFGL-NGS-10059 0.429123 0.00099291 0.001667
1 ARS-BFGL-NGS-10059 0.429123 BTA-89689-no-rs 0.429405 0.00056749 1.592e-05
1 BTA-89689-no-rs 0.429405 Hapmap53820-rs29010070 0.429901 0.00077549 0.00154538
1 Hapmap53820-rs29010070 0.429901 BTB-00019683 0.430602 0.00098368 0.00114855
1 BTB-00019683 0.430602 ARS-BFGL-NGS-106220 0.43119 0.00082613 0.00080336
1 ARS-BFGL-NGS-106220 0.43119 BTB-00019769 0.431414 0 3.625e-05
1 BTB-00019769 0.431414 Hapmap60973-rs29018366 0.432589 0.00050462 0.00140614
1 Hapmap60973-rs29018366 0.432589 ARS-BFGL-BAC-15804 0.433288 0 0.00061915
1 ARS-BFGL-BAC-15804 0.433288 BTB-00019912 0.434285 0.00024367 0.0005549
1 BTB-00019912 0.434285 Hapmap46502-BTA-89692 0.434544 0.00038924 0.00019138
1 Hapmap46502-BTA-89692 0.434544 ARS-BFGL-NGS-89857 0.435068 4.833e-05 0.00086409
1 ARS-BFGL-NGS-89857 0.435068 BTA-89698-no-rs 0.435425 0.00053408 0.00089745
1 BTA-89698-no-rs 0.435425 BTA-89708-no-rs 0.436586 0.00338373 0.00242082
1 BTA-89708-no-rs 0.436586 BTB-00020638 0.437876 0.00023445 0.00063549
1 BTB-00020638 0.437876 BTB-00020648 0.438102 0 0
1 BTB-00020648 0.438102 ARS-BFGL-NGS-19097 0.439016 1.39e-06 0.00042796
1 ARS-BFGL-NGS-19097 0.439016 ARS-BFGL-NGS-106743 0.439259 0.00151921 0.00094001
1 ARS-BFGL-NGS-106743 0.439259 ARS-BFGL-NGS-96886 0.440509 0.00083846 0.00148567
1 ARS-BFGL-NGS-96886 0.440509 ARS-BFGL-NGS-116079 0.442175 0.00028352 0.00115977
1 ARS-BFGL-NGS-116079 0.442175 ARS-BFGL-NGS-118317 0.442886 0.00020776 0
1 ARS-BFGL-NGS-118317 0.442886 Hapmap57419-rs29025772 0.443452 1.4e-07 0.00010227
1 Hapmap57419-rs29025772 0.443452 BTB-00021157 0.444015 0.00013979 0.00026025
1 BTB-00021157 0.444015 ARS-BFGL-NGS-57355 0.444755 0.00018376 0.0003431
1 ARS-BFGL-NGS-57355 0.444755 BTB-00021247 0.444999 9.7e-07 1e-08
1 BTB-00021247 0.444999 BTB-01788892 0.448024 0.00115378 0.00032649
1 BTB-01788892 0.448024 BTA-21519-no-rs 0.448815 0.00045777 0.00122908
1 BTA-21519-no-rs 0.448815 ARS-BFGL-NGS-75951 0.450423 0.0001793 0.0008875
1 ARS-BFGL-NGS-75951 0.450423 ARS-BFGL-NGS-31349 0.450902 1e-08 0
1 ARS-BFGL-NGS-31349 0.450902 BTB-01462206 0.45182 0.00026019 0.00073007
1 BTB-01462206 0.45182 BTB-01462237 0.452133 0.00027155 0.00024424
1 BTB-01462237 0.452133 ARS-BFGL-NGS-68706 0.452365 0.00052319 0.00060823
1 ARS-BFGL-NGS-68706 0.452365 ARS-BFGL-NGS-113748 0.452591 9.95e-06 0.0007815
1 ARS-BFGL-NGS-113748 0.452591 Hapmap38803-BTA-104250 0.452815 0.0003421 1.7e-06
1 Hapmap38803-BTA-104250 0.452815 ARS-BFGL-NGS-119382 0.453247 0.00082815 0.00191135
1 ARS-BFGL-NGS-119382 0.453247 BTB-00478347 0.454264 0.00089023 0.0024653
1 BTB-00478347 0.454264 BTA-90373-no-rs 0.455193 0.00065203 0.00120454
1 BTA-90373-no-rs 0.455193 ARS-BFGL-NGS-34687 0.455556 0.00038774 0.00081086
1 ARS-BFGL-NGS-34687 0.455556 ARS-BFGL-NGS-31674 0.456928 0.00105309 0.00203612
1 ARS-BFGL-NGS-31674 0.456928 BTA-10863-rs29016414 0.457736 8.049e-05 4.067e-05
1 BTA-10863-rs29016414 0.457736 BTA-95262-no-rs 0.457937 3.2e-07 0
1 BTA-95262-no-rs 0.457937 BTA-14361-rs29023125 0.458979 0.0001508 0
1 BTA-14361-rs29023125 0.458979 ARS-BFGL-NGS-114234 0.459294 3.34e-06 3.05e-06
1 ARS-BFGL-NGS-114234 0.459294 BTA-89820-no-rs 0.459676 9.9e-05 0.00019028
1 BTA-89820-no-rs 0.459676 UA-IFASA-4106 0.460488 4.991e-05 0.00013606
1 UA-IFASA-4106 0.460488 BTB-00468519 0.462028 0.00056578 0.00056048
1 BTB-00468519 0.462028 ARS-BFGL-NGS-67684 0.462675 5.235e-05 0.00105232
1 ARS-BFGL-NGS-67684 0.462675 BTB-00468485 0.46295 0.0001041 1.08e-06
1 BTB-00468485 0.46295 BTB-00468476 0.463225 0.00068391 0.00054692
1 BTB-00468476 0.463225 BTB-01608930 0.464252 0 0.00025821
1 BTB-01608930 0.464252 ARS-BFGL-NGS-69858 0.464547 0 0
1 ARS-BFGL-NGS-69858 0.464547 BTA-109011-no-rs 0.465752 0.000272 0.0005678
1 BTA-109011-no-rs 0.465752 Hapmap39710-BTA-108633 0.466591 0.00019423 0
1 Hapmap39710-BTA-108633 0.466591 ARS-BFGL-NGS-41577 0.46756 0.00321225 0.00232693
1 ARS-BFGL-NGS-41577 0.46756 BTB-01686544 0.468553 0.00085904 0.00146156
1 BTB-01686544 0.468553 ARS-BFGL-NGS-23106 0.46885 3.48e-06 0.00017409
1 ARS-BFGL-NGS-23106 0.46885 BTA-99040-no-rs 0.469537 0.00017604 0.00015188
1 BTA-99040-no-rs 0.469537 BTB-01572184 0.471576 0.00051852 3.098e-05
1 BTB-01572184 0.471576 Hapmap43751-BTA-104783 0.471856 1e-08 0.00075122
1 Hapmap43751-BTA-104783 0.471856 BTB-01202377 0.474398 0.00142257 0.00047526
1 BTB-01202377 0.474398 BTA-122400-no-rs 0.474651 0 0.00030815
1 BTA-122400-no-rs 0.474651 Hapmap60003-rs29024905 0.474892 0 0.00020832
1 Hapmap60003-rs29024905 0.474892 BTB-01202460 0.475785 0.00089914 0.00026014
1 BTB-01202460 0.475785 ARS-BFGL-NGS-105365 0.476602 0.00173574 0.00066441
1 ARS-BFGL-NGS-105365 0.476602 ARS-BFGL-NGS-73983 0.477406 8.217e-05 1e-08
1 ARS-BFGL-NGS-73983 0.477406 BTB-00021951 0.478576 0.00070234 0.00113585
1 BTB-00021951 0.478576 BTB-00021917 0.478928 0.00055124 8.61e-06
1 BTB-00021917 0.478928 BTB-00021776 0.480295 0.00214158 3.327e-05
1 BTB-00021776 0.480295 Hapmap59092-rs29024583 0.48061 0.00029341 7.63e-06
1 Hapmap59092-rs29024583 0.48061 ARS-BFGL-NGS-41264 0.48157 0.00034821 5.7e-07
1 ARS-BFGL-NGS-41264 0.48157 BTB-01645280 0.483355 2.873e-05 0.00101538
1 BTB-01645280 0.483355 Hapmap26719-BTA-151471 0.484063 0.0001719 2.4e-07
1 Hapmap26719-BTA-151471 0.484063 BTB-01146838 0.484365 0.00025132 0.00020259
1 BTB-01146838 0.484365 Hapmap50572-BTA-113037 0.485006 0.00123927 0.00030986
1 Hapmap50572-BTA-113037 0.485006 BTB-01077379 0.488694 0.00199858 0.00206616
1 BTB-01077379 0.488694 BTB-01077277 0.48907 0 0
1 BTB-01077277 0.48907 BTB-01077261 0.4893 0.00015233 2.14e-06
1 BTB-01077261 0.4893 BTA-103555-no-rs 0.490671 0.0012825 0.00016813
1 BTA-103555-no-rs 0.490671 BTB-01077007 0.491193 4.676e-05 0
1 BTB-01077007 0.491193 Hapmap50221-BTA-112986 0.491586 0 0
1 Hapmap50221-BTA-112986 0.491586 ARS-BFGL-BAC-15402 0.497621 0.00336304 0.00443272
1 ARS-BFGL-BAC-15402 0.497621 BTB-00132817 0.497993 0.00012396 1e-07
1 BTB-00132817 0.497993 BTA-114651-no-rs 0.498515 8.972e-05 0
1 BTA-114651-no-rs 0.498515 Hapmap41715-BTA-100026 0.499198 0.00050044 0.0006652
1 Hapmap41715-BTA-100026 0.499198 Hapmap30497-BTA-123949 0.49959 0.00018063 0.00047595
1 Hapmap30497-BTA-123949 0.49959 BTB-00022142 0.500336 0.00034323 0.00090573
1 BTB-00022142 0.500336 BTB-01165120 0.500644 9e-08 0
1 BTB-01165120 0.500644 BTB-01165109 0.501103 0.00039919 2e-07
1 BTB-01165109 0.501103 BTB-01164952 0.502524 0.00074612 0.00040055
1 BTB-01164952 0.502524 Hapmap52897-rs29012790 0.50332 0.00040265 0.00103767
1 Hapmap52897-rs29012790 0.50332 BTB-00022352 0.504157 1.388e-05 0
1 BTB-00022352 0.504157 BTB-00022376 0.504572 0.00038122 0.00027552
1 BTB-00022376 0.504572 ARS-BFGL-NGS-103521 0.505922 0.00023133 0.00015729
1 ARS-BFGL-NGS-103521 0.505922 ARS-BFGL-NGS-6521 0.507675 0.00053574 0.0015242
1 ARS-BFGL-NGS-6521 0.507675 Hapmap42747-BTA-97910 0.508564 0.00102087 0.00014742
1 Hapmap42747-BTA-97910 0.508564 BTB-01661970 0.510014 0.00215007 0.00428166
1 BTB-01661970 0.510014 UA-IFASA-6260 0.51319 0.00170781 0.00334743
1 UA-IFASA-6260 0.51319 BTA-07486-rs29027151 0.513661 0.00011775 1.051e-05
1 BTA-07486-rs29027151 0.513661 BTB-00023604 0.514022 8.836e-05 9.5e-07
1 BTB-00023604 0.514022 Hapmap54644-rs29022483 0.514432 4.196e-05 0.00063213
1 Hapmap54644-rs29022483 0.514432 BTB-00023392 0.515452 0.00086424 0.00033038
1 BTB-00023392 0.515452 ARS-BFGL-NGS-29536 0.516741 0.00167697 0.00218676
1 ARS-BFGL-NGS-29536 0.516741 ARS-BFGL-NGS-26781 0.517294 0.00038226 0.00104867
1 ARS-BFGL-NGS-26781 0.517294 Hapmap23148-BTA-123974 0.518452 0.00071329 0.00113617
1 Hapmap23148-BTA-123974 0.518452 UA-IFASA-5103 0.519802 0.00033016 0.0007045
1 UA-IFASA-5103 0.519802 BTB-01743557 0.520231 0.00022923 3.31e-06
1 BTB-01743557 0.520231 ARS-BFGL-NGS-17305 0.520781 2.916e-05 0.00013403
1 ARS-BFGL-NGS-17305 0.520781 ARS-BFGL-BAC-17968 0.521919 5.364e-05 0.00071695
1 ARS-BFGL-BAC-17968 0.521919 ARS-BFGL-NGS-112553 0.522294 1.102e-05 0.00088782
1 ARS-BFGL-NGS-112553 0.522294 ARS-BFGL-NGS-89588 0.524188 0.00138907 0.00019573
1 ARS-BFGL-NGS-89588 0.524188 BTB-00026002 0.524592 0 1e-08
1 BTB-00026002 0.524592 ARS-BFGL-NGS-78259 0.526209 1.297e-05 0.00123121
1 ARS-BFGL-NGS-78259 0.526209 Hapmap27147-BTA-124015 0.526683 0.00024351 0.00031316
1 Hapmap27147-BTA-124015 0.526683 Hapmap24136-BTA-124014 0.52693 0.00023871 0.000394
1 Hapmap24136-BTA-124014 0.52693 BTB-00025875 0.527418 5.696e-05 0.00031984
1 BTB-00025875 0.527418 BTB-00025760 0.528238 0.00041958 0
1 BTB-00025760 0.528238 ARS-BFGL-NGS-100189 0.528809 0.0010314 0.00045065
1 ARS-BFGL-NGS-100189 0.528809 BTB-00025322 0.529494 5e-08 0.00038205
1 BTB-00025322 0.529494 BTB-00025197 0.529722 0 0
1 BTB-00025197 0.529722 BTB-00025259 0.53 0 0
1 BTB-00025259 0.53 BTB-00025135 0.531128 0.00112957 0.00014118
1 BTB-00025135 0.531128 BTA-110282-no-rs 0.531671 0.00107343 0.00094417
1 BTA-110282-no-rs 0.531671 ARS-BFGL-NGS-18743 0.532147 0 0
1 ARS-BFGL-NGS-18743 0.532147 Hapmap41428-BTA-110280 0.532639 6e-08 0
1 Hapmap41428-BTA-110280 0.532639 ARS-BFGL-NGS-107096 0.533383 0.00014666 0
1 ARS-BFGL-NGS-107096 0.533383 Hapmap53221-rs29019635 0.535518 0 0
1 Hapmap53221-rs29019635 0.535518 Hapmap57738-rs29023662 0.535784 0.00038489 0.00024496
1 Hapmap57738-rs29023662 0.535784 Hapmap48975-BTA-99363 0.536153 0.00015479 0.00013676
1 Hapmap48975-BTA-99363 0.536153 ARS-BFGL-BAC-20881 0.536357 0.00032939 0.00020193
1 ARS-BFGL-BAC-20881 0.536357 BTB-00026752 0.536856 2.4e-07 0.00020985
1 BTB-00026752 0.536856 BTB-00026585 0.537608 0.00197159 0.00167472
1 BTB-00026585 0.537608 BTA-110335-no-rs 0.538414 0.00057622 0.00011786
1 BTA-110335-no-rs 0.538414 Hapmap38807-BTA-110324 0.538992 0.00017934 0
1 Hapmap38807-BTA-110324 0.538992 ARS-BFGL-NGS-111929 0.539239 0.00014268 0
1 ARS-BFGL-NGS-111929 0.539239 ARS-BFGL-NGS-40967 0.539535 0.00015052 0
1 ARS-BFGL-NGS-40967 0.539535 UA-IFASA-7275 0.539723 2.903e-05 0
1 UA-IFASA-7275 0.539723 BTB-00217542 0.540385 0.00030418 0.0006032
1 BTB-00217542 0.540385 ARS-BFGL-NGS-24057 0.540789 2.898e-05 0.0001139
1 ARS-BFGL-NGS-24057 0.540789 ARS-BFGL-NGS-114712 0.541344 0.00013745 1.51e-06
1 ARS-BFGL-NGS-114712 0.541344 BTB-01044365 0.542026 0.00093899 0.00060498
1 BTB-01044365 0.542026 BTA-30265-no-rs 0.542239 1.116e-05 0
1 BTA-30265-no-rs 0.542239 Hapmap49009-BTA-107212 0.542637 0.00094692 0.00152817
1 Hapmap49009-BTA-107212 0.542637 BTB-01605050 0.542876 0 1e-08
1 BTB-01605050 0.542876 ARS-BFGL-NGS-43783 0.543472 0.00047315 0.00034944
1 ARS-BFGL-NGS-43783 0.543472 BTB-01712157 0.543926 0.0002128 0.00024541
1 BTB-01712157 0.543926 BTB-01712147 0.544172 8.833e-05 5.03e-05
1 BTB-01712147 0.544172 BTB-01315615 0.544457 0.00027506 0
1 BTB-01315615 0.544457 BTB-01315516 0.546383 0.00186258 0.00033485
1 BTB-01315516 0.546383 Hapmap47540-BTA-21819 0.546884 0.00073636 0.00028642
1 Hapmap47540-BTA-21819 0.546884 Hapmap51652-BTA-89898 0.548439 0.00020661 0
1 Hapmap51652-BTA-89898 0.548439 Hapmap49383-BTA-93867 0.549082 2.65e-05 0
1 Hapmap49383-BTA-93867 0.549082 BTB-01131178 0.549412 3.731e-05 0
1 BTB-01131178 0.549412 BTA-93863-no-rs 0.549691 5e-08 0
1 BTA-93863-no-rs 0.549691 Hapmap38361-BTA-93866 0.550514 0 0
1 Hapmap38361-BTA-93866 0.550514 ARS-BFGL-NGS-115305 0.553693 0.00407903 0.00345862
1 ARS-BFGL-NGS-115305 0.553693 Hapmap32092-BTA-149957 0.553958 0.00012404 8e-08
1 Hapmap32092-BTA-149957 0.553958 Hapmap47445-BTA-93870 0.555156 0.00286159 0.00239233
1 Hapmap47445-BTA-93870 0.555156 Hapmap33225-BTA-151395 0.555808 0.0010487 2.04e-06
1 Hapmap33225-BTA-151395 0.555808 ARS-BFGL-NGS-39684 0.556706 0.00076429 0.00125097
1 ARS-BFGL-NGS-39684 0.556706 Hapmap43173-BTA-120253 0.557791 0.0005687 0.00021416
1 Hapmap43173-BTA-120253 0.557791 ARS-BFGL-NGS-31315 0.562317 0.00149653 0.00258994
1 ARS-BFGL-NGS-31315 0.562317 BTA-25809-no-rs 0.562535 0 0
1 BTA-25809-no-rs 0.562535 ARS-BFGL-NGS-111138 0.564012 0.00209707 0.00215004
1 ARS-BFGL-NGS-111138 0.564012 ARS-BFGL-NGS-59270 0.564835 0.00039424 0.00064498
1 ARS-BFGL-NGS-59270 0.564835 ARS-BFGL-NGS-15221 0.565643 0.00049723 8.808e-05
1 ARS-BFGL-NGS-15221 0.565643 ARS-BFGL-NGS-52696 0.566321 0.0002612 0.00062998
1 ARS-BFGL-NGS-52696 0.566321 Hapmap39218-BTA-25795 0.567228 0.00057298 0.00053208
1 Hapmap39218-BTA-25795 0.567228 ARS-BFGL-NGS-89 0.567522 0.0004051 0.000338
1 ARS-BFGL-NGS-89 0.567522 UA-IFASA-5597 0.567903 0.00097575 0.00057797
1 UA-IFASA-5597 0.567903 ARS-BFGL-NGS-18996 0.56842 0.00139282 0.00062983
1 ARS-BFGL-NGS-18996 0.56842 Hapmap59481-rs29019616 0.569444 0.00024009 0.00106674
1 Hapmap59481-rs29019616 0.569444 Hapmap44594-BTA-25389 0.570299 0.00122615 0.00041479
1 Hapmap44594-BTA-25389 0.570299 BTA-25403-no-rs 0.571471 0.00084256 0.00101415
1 BTA-25403-no-rs 0.571471 ARS-BFGL-NGS-34519 0.571802 1.812e-05 0
1 ARS-BFGL-NGS-34519 0.571802 Hapmap38147-BTA-25404 0.572177 0.00034406 0
1 Hapmap38147-BTA-25404 0.572177 Hapmap55498-ss46527080 0.573093 0.00149456 3.55e-06
1 Hapmap55498-ss46527080 0.573093 ARS-BFGL-NGS-109258 0.574478 4e-08 0.00041955
1 ARS-BFGL-NGS-109258 0.574478 ARS-BFGL-NGS-112451 0.574691 0 6.347e-05
1 ARS-BFGL-NGS-112451 0.574691 ARS-BFGL-NGS-87988 0.574968 2.77e-06 5e-08
1 ARS-BFGL-NGS-87988 0.574968 Hapmap50295-BTA-25892 0.577661 0.00042518 7.882e-05
1 Hapmap50295-BTA-25892 0.577661 ARS-BFGL-NGS-40337 0.580007 0.00048254 0.00202024
1 ARS-BFGL-NGS-40337 0.580007 ARS-BFGL-NGS-63947 0.582248 0.00133268 0.00077785
1 ARS-BFGL-NGS-63947 0.582248 Hapmap36459-SCAFFOLD9563_462 0.582506 0 0
1 Hapmap36459-SCAFFOLD9563_462 0.582506 Hapmap23307-BTA-124083 0.582773 4e-08 4e-08
1 Hapmap23307-BTA-124083 0.582773 Hapmap44172-BTA-96950 0.585404 0.00185444 0.00203716
1 Hapmap44172-BTA-96950 0.585404 BTA-31615-no-rs 0.588308 0.00212009 0.00207959
1 BTA-31615-no-rs 0.588308 Hapmap44328-BTA-97952 0.58885 0.00025958 0.00054925
1 Hapmap44328-BTA-97952 0.58885 Hapmap34104-BES10_Contig701_1260 0.590652 0.00069232 0.00323248
1 Hapmap34104-BES10_Contig701_1260 0.590652 BTB-00028136 0.591168 0.00145493 0.00083923
1 BTB-00028136 0.591168 BTB-01868157 0.591467 0.00096989 0.00030917
1 BTB-01868157 0.591467 Hapmap48289-BTA-31617 0.592401 0.00204053 0.00254359
1 Hapmap48289-BTA-31617 0.592401 BTB-00028383 0.593455 0.00051413 0.00027345
1 BTB-00028383 0.593455 BTB-00028406 0.593729 1.55e-06 2.48e-06
1 BTB-00028406 0.593729 BTB-00028484 0.594013 0.00053629 0.00137265
1 BTB-00028484 0.594013 Hapmap25636-BTA-31622 0.594276 5.81e-06 0.00021572
1 Hapmap25636-BTA-31622 0.594276 Hapmap48717-BTA-31633 0.595203 0.00277852 0.00291926
1 Hapmap48717-BTA-31633 0.595203 BTB-00028647 0.595555 0.00010652 2.352e-05
1 BTB-00028647 0.595555 BTB-00028594 0.596285 9.579e-05 0.00053034
1 BTB-00028594 0.596285 BTB-00028547 0.596628 6.035e-05 0
1 BTB-00028547 0.596628 Hapmap31065-BTA-123406 0.59687 0 0.0001577
1 Hapmap31065-BTA-123406 0.59687 BTA-31638-no-rs 0.597335 0.00013605 1.18e-06
1 BTA-31638-no-rs 0.597335 ARS-BFGL-NGS-110620 0.597776 0.00078768 0.00065549
1 ARS-BFGL-NGS-110620 0.597776 BTA-31643-no-rs 0.598007 3.249e-05 0.00056126
1 BTA-31643-no-rs 0.598007 BTB-00028937 0.598667 7.678e-05 0.00045391
1 BTB-00028937 0.598667 Hapmap59475-rs29014975 0.599575 0.00151681 1.4e-07
1 Hapmap59475-rs29014975 0.599575 ARS-BFGL-NGS-36297 0.599806 2e-08 0
1 ARS-BFGL-NGS-36297 0.599806 ARS-BFGL-NGS-115239 0.60023 0.00133509 0.00113732
1 ARS-BFGL-NGS-115239 0.60023 BTB-01413909 0.601076 0.00089409 0.00099703
1 BTB-01413909 0.601076 BTB-02009342 0.60213 0.00017771 0.00225317
1 BTB-02009342 0.60213 BTA-23353-no-rs 0.602472 0 0
1 BTA-23353-no-rs 0.602472 ARS-BFGL-NGS-117152 0.602759 0 0.00012483
1 ARS-BFGL-NGS-117152 0.602759 UA-IFASA-7336 0.603132 0 0
1 UA-IFASA-7336 0.603132 UA-IFASA-5504 0.603401 5e-08 0
1 UA-IFASA-5504 0.603401 ARS-BFGL-NGS-63954 0.603808 0.00022193 0.00050653
1 ARS-BFGL-NGS-63954 0.603808 Hapmap57078-ss46526391 0.604073 5.2e-07 1e-07
1 Hapmap57078-ss46526391 0.604073 Hapmap48290-BTA-31675 0.605196 0.00137654 3e-08
1 Hapmap48290-BTA-31675 0.605196 Hapmap42177-BTA-31679 0.605753 1.1e-07 0.00029652
1 Hapmap42177-BTA-31679 0.605753 ARS-BFGL-NGS-58051 0.606055 8.7e-07 0.00011996
1 ARS-BFGL-NGS-58051 0.606055 ARS-BFGL-NGS-107624 0.60678 0.00072906 0.00041234
1 ARS-BFGL-NGS-107624 0.60678 BTB-00030270 0.607093 0.00019535 0.00088221
1 BTB-00030270 0.607093 Hapmap41191-BTA-16674 0.60779 0.00041422 9.611e-05
1 Hapmap41191-BTA-16674 0.60779 BTB-02006134 0.608066 1.046e-05 0
1 BTB-02006134 0.608066 Hapmap59735-rs29016420 0.608313 0.00057333 0.00047283
1 Hapmap59735-rs29016420 0.608313 ARS-BFGL-BAC-20015 0.608998 2.12e-05 0.00098163
1 ARS-BFGL-BAC-20015 0.608998 ARS-BFGL-NGS-14821 0.609179 0 0
1 ARS-BFGL-NGS-14821 0.609179 Hapmap48293-BTA-32595 0.609568 0.00037806 0
1 Hapmap48293-BTA-32595 0.609568 BTB-00031129 0.609791 0.00087483 7.71e-06
1 BTB-00031129 0.609791 BTA-92181-no-rs 0.609893 0 9e-08
1 BTA-92181-no-rs 0.609893 ARS-BFGL-BAC-20592 0.610589 0.00035762 0.00059304
1 ARS-BFGL-BAC-20592 0.610589 BTB-00030962 0.611 0.00021126 0.00035163
1 BTB-00030962 0.611 BTB-00030699 0.612192 0.00209183 0.00128007
1 BTB-00030699 0.612192 BTB-00030560 0.613121 0.00035959 0.00030231
1 BTB-00030560 0.613121 BTB-01644632 0.6146 0.00144649 0.0021511
1 BTB-01644632 0.6146 Hapmap51585-BTA-32601 0.615179 0.00056669 0.00084152
1 Hapmap51585-BTA-32601 0.615179 BTA-103663-no-rs 0.615381 0.0013191 4.361e-05
1 BTA-103663-no-rs 0.615381 ARS-BFGL-NGS-101934 0.616294 0.0022885 0.00211458
1 ARS-BFGL-NGS-101934 0.616294 BTB-02071091 0.616505 6.95e-05 5.2e-07
1 BTB-02071091 0.616505 Hapmap42400-BTA-102731 0.617414 0.00017662 2.224e-05
1 Hapmap42400-BTA-102731 0.617414 BTB-01806856 0.620038 0.00089279 0.00142103
1 BTB-01806856 0.620038 BTB-00031464 0.622075 0.00187319 0.00267855
1 BTB-00031464 0.622075 ARS-BFGL-NGS-102719 0.623055 0.00053033 0.00059338
1 ARS-BFGL-NGS-102719 0.623055 ARS-BFGL-NGS-115080 0.623646 0.00020536 0.00034237
1 ARS-BFGL-NGS-115080 0.623646 ARS-BFGL-NGS-14335 0.624945 0.00061635 0.00085093
1 ARS-BFGL-NGS-14335 0.624945 ARS-BFGL-NGS-106011 0.625552 0.00061431 0.00060069
1 ARS-BFGL-NGS-106011 0.625552 BTB-01285049 0.62595 6.932e-05 0
1 BTB-01285049 0.62595 ARS-BFGL-NGS-112682 0.626319 0.00091656 0.00062604
1 ARS-BFGL-NGS-112682 0.626319 Hapmap49510-BTA-17452 0.627685 0.00122542 0.00091145
1 Hapmap49510-BTA-17452 0.627685 BTA-32633-no-rs 0.628419 0 0
1 BTA-32633-no-rs 0.628419 BTB-00031779 0.628884 0 0
1 BTB-00031779 0.628884 BTA-108948-no-rs 0.629721 0.00142068 0.00162865
1 BTA-108948-no-rs 0.629721 BTA-101821-no-rs 0.630323 7.721e-05 0.00033563
1 BTA-101821-no-rs 0.630323 ARS-BFGL-NGS-116361 0.631032 0 0
1 ARS-BFGL-NGS-116361 0.631032 Hapmap49061-BTA-122268 0.631397 0.00019773 1e-08
1 Hapmap49061-BTA-122268 0.631397 ARS-BFGL-NGS-44433 0.631962 0 0
1 ARS-BFGL-NGS-44433 0.631962 Hapmap44333-BTA-104611 0.632223 0.00011174 0
1 Hapmap44333-BTA-104611 0.632223 ARS-BFGL-NGS-105436 0.633467 0.00032573 0.00069957
1 ARS-BFGL-NGS-105436 0.633467 ARS-BFGL-NGS-3132 0.634271 0 5e-07
1 ARS-BFGL-NGS-3132 0.634271 BTB-00640138 0.63473 7e-08 1e-08
1 BTB-00640138 0.63473 Hapmap31089-BTA-130737 0.636021 0.00125804 0.00049092
1 Hapmap31089-BTA-130737 0.636021 Hapmap46935-BTA-113728 0.636467 0.00134043 0.00101667
1 Hapmap46935-BTA-113728 0.636467 BTB-01687826 0.6367 0.00075117 0.00053017
1 BTB-01687826 0.6367 BTB-01687859 0.636948 0.00133301 0.00047086
1 BTB-01687859 0.636948 BTB-00639914 0.637158 0.00010592 0.00036351
1 BTB-00639914 0.637158 ARS-BFGL-NGS-31791 0.638508 0.00153446 0.00083832
1 ARS-BFGL-NGS-31791 0.638508 ARS-BFGL-NGS-27619 0.638795 0 0
1 ARS-BFGL-NGS-27619 0.638795 UA-IFASA-9174 0.639976 0.00230665 0.00168484
1 UA-IFASA-9174 0.639976 BTB-00451094 0.640342 0 0
1 BTB-00451094 0.640342 BTB-00033025 0.640727 4.386e-05 0
1 BTB-00033025 0.640727 BTB-00033060 0.641357 3.171e-05 0.00038692
1 BTB-00033060 0.641357 ARS-BFGL-NGS-71757 0.641719 0.00026844 0.00021277
1 ARS-BFGL-NGS-71757 0.641719 BTB-00033090 0.641931 5.37e-06 0.00038033
1 BTB-00033090 0.641931 BTB-00033167 0.642689 0.0002864 0
1 BTB-00033167 0.642689 ARS-BFGL-NGS-15927 0.643127 9.659e-05 0
1 ARS-BFGL-NGS-15927 0.643127 ARS-BFGL-NGS-112971 0.643569 5.8e-07 1.8e-07
1 ARS-BFGL-NGS-112971 0.643569 BTB-00026837 0.643916 0 0.00036651
1 BTB-00026837 0.643916 BTB-00027047 0.645049 0.00020061 0.00028193
1 BTB-00027047 0.645049 BTB-00027056 0.645277 5.41e-05 1.1e-07
1 BTB-00027056 0.645277 Hapmap45865-BTA-15414 0.646043 0.00010114 9.655e-05
1 Hapmap45865-BTA-15414 0.646043 ARS-BFGL-NGS-112600 0.646278 0.00013031 0.0003702
1 ARS-BFGL-NGS-112600 0.646278 ARS-BFGL-NGS-36873 0.646538 0.00030125 3e-08
1 ARS-BFGL-NGS-36873 0.646538 BTB-00027149 0.646791 0 0
1 BTB-00027149 0.646791 BTB-00027170 0.647071 0 0
1 BTB-00027170 0.647071 BTB-00027201 0.647368 0 0
1 BTB-00027201 0.647368 ARS-BFGL-NGS-54090 0.648083 1e-08 0
1 ARS-BFGL-NGS-54090 0.648083 BTB-00027298 0.64832 1e-08 0
1 BTB-00027298 0.64832 BTB-00027332 0.648649 2e-08 0
1 BTB-00027332 0.648649 Hapmap42852-BTA-15416 0.649203 9.7e-06 0
1 Hapmap42852-BTA-15416 0.649203 BTB-00027409 0.649551 0 0
1 BTB-00027409 0.649551 Hapmap32539-BTA-124026 0.649782 0 0
1 Hapmap32539-BTA-124026 0.649782 Hapmap55251-rs29014781 0.650223 0.00043223 0.00048671
1 Hapmap55251-rs29014781 0.650223 ARS-BFGL-NGS-83021 0.653334 0.00084325 0.00089359
1 ARS-BFGL-NGS-83021 0.653334 BTB-00027583 0.653881 0.00034443 0.0002625
1 BTB-00027583 0.653881 BTB-02069463 0.65413 0 0
1 BTB-02069463 0.65413 ARS-BFGL-NGS-3996 0.655172 0.00016655 0.0004788
1 ARS-BFGL-NGS-3996 0.655172 ARS-BFGL-NGS-115763 0.655355 0 0
1 ARS-BFGL-NGS-115763 0.655355 ARS-BFGL-NGS-43799 0.655837 0 0
1 ARS-BFGL-NGS-43799 0.655837 Hapmap40403-BTA-15429 0.656253 0.00063722 0.00064289
1 Hapmap40403-BTA-15429 0.656253 ARS-BFGL-BAC-19439 0.656478 2.787e-05 0
1 ARS-BFGL-BAC-19439 0.656478 ARS-BFGL-BAC-19440 0.657383 1.704e-05 0.00011044
1 ARS-BFGL-BAC-19440 0.657383 BTB-00027638 0.65763 9.261e-05 0
1 BTB-00027638 0.65763 ARS-BFGL-NGS-111569 0.657928 0.00064327 9.661e-05
1 ARS-BFGL-NGS-111569 0.657928 Hapmap39399-BTA-33610 0.658773 0.00013556 0
1 Hapmap39399-BTA-33610 0.658773 Hapmap40951-BTA-33609 0.659129 0 0.00011987
1 Hapmap40951-BTA-33609 0.659129 ARS-BFGL-NGS-35041 0.659953 0 0.00042969
1 ARS-BFGL-NGS-35041 0.659953 ARS-BFGL-NGS-38335 0.660218 0 0
1 ARS-BFGL-NGS-38335 0.660218 BTA-33604-no-rs 0.660599 0 0
1 BTA-33604-no-rs 0.660599 ARS-BFGL-NGS-14087 0.661128 0.00086797 1.012e-05
1 ARS-BFGL-NGS-14087 0.661128 Hapmap54041-ss46526276 0.661507 0.00014382 0.00024679
1 Hapmap54041-ss46526276 0.661507 Hapmap51211-BTA-33586 0.662585 0.00078094 0.00118784
1 Hapmap51211-BTA-33586 0.662585 ARS-BFGL-NGS-103348 0.664546 0.00022533 0.00025971
1 ARS-BFGL-NGS-103348 0.664546 BTB-00032674 0.664838 7.26e-06 1.996e-05
1 BTB-00032674 0.664838 BTB-00032648 0.665158 1e-08 0
1 BTB-00032648 0.665158 BTB-00033186 0.665601 1e-08 0
1 BTB-00033186 0.665601 ARS-BFGL-NGS-4572 0.666122 5.849e-05 0.00025304
1 ARS-BFGL-NGS-4572 0.666122 BTB-00026110 0.667317 0.0015207 0.0013551
1 BTB-00026110 0.667317 BTA-31636-no-rs 0.667995 9.633e-05 0.00092164
1 BTA-31636-no-rs 0.667995 BTA-05186-no-rs 0.668622 1.04e-06 0
1 BTA-05186-no-rs 0.668622 BTB-00028704 0.668909 0 0
1 BTB-00028704 0.668909 BTB-00032205 0.671338 0.00039023 0.0003731
1 BTB-00032205 0.671338 BTB-00032200 0.671638 0.00061114 0.00074426
1 BTB-00032200 0.671638 BTB-00032163 0.671924 0.00029138 0.00021533
1 BTB-00032163 0.671924 BTB-00032153 0.672137 4.752e-05 0
1 BTB-00032153 0.672137 Hapmap58284-rs29018937 0.672849 3.354e-05 0.0002375
1 Hapmap58284-rs29018937 0.672849 BTA-33571-no-rs 0.673091 1.2e-07 0
1 BTA-33571-no-rs 0.673091 ARS-BFGL-NGS-119133 0.673692 0.00021119 0
1 ARS-BFGL-NGS-119133 0.673692 Hapmap41826-BTA-31654 0.674233 0.0003404 0.00104583
1 Hapmap41826-BTA-31654 0.674233 ARS-BFGL-NGS-117312 0.674661 0 0
1 ARS-BFGL-NGS-117312 0.674661 ARS-BFGL-NGS-113914 0.675377 0.00240251 0.00171581
1 ARS-BFGL-NGS-113914 0.675377 BTB-01736179 0.67556 5.91e-05 0.00013581
1 BTB-01736179 0.67556 BTA-34599-no-rs 0.676192 0 1.5e-07
1 BTA-34599-no-rs 0.676192 ARS-BFGL-NGS-4503 0.677118 0.00214378 0.00089052
1 ARS-BFGL-NGS-4503 0.677118 ARS-BFGL-NGS-27724 0.677555 0.00198709 0.00102093
1 ARS-BFGL-NGS-27724 0.677555 ARS-BFGL-BAC-3570 0.677758 0.00033739 0.00045406
1 ARS-BFGL-BAC-3570 0.677758 Hapmap46988-BTA-34591 0.678056 2.52e-05 1.1e-07
1 Hapmap46988-BTA-34591 0.678056 ARS-BFGL-NGS-111491 0.678592 9.67e-06 0.00039008
1 ARS-BFGL-NGS-111491 0.678592 ARS-BFGL-NGS-9429 0.67909 8.526e-05 5.926e-05
1 ARS-BFGL-NGS-9429 0.67909 ARS-BFGL-NGS-72247 0.679819 4.501e-05 8.04e-05
1 ARS-BFGL-NGS-72247 0.679819 Hapmap39647-BTA-34584 0.680067 0.00032292 0.00019315
1 Hapmap39647-BTA-34584 0.680067 ARS-BFGL-NGS-31379 0.682864 0.00214579 0.001561
1 ARS-BFGL-NGS-31379 0.682864 Hapmap59979-rs29025402 0.683615 0 0
1 Hapmap59979-rs29025402 0.683615 ARS-BFGL-NGS-26771 0.684177 0.00022562 0.0003874
1 ARS-BFGL-NGS-26771 0.684177 BTA-120514-no-rs 0.684656 0.0004062 2.67e-06
1 BTA-120514-no-rs 0.684656 Hapmap54911-rs29023069 0.685329 0.00127343 0.00016507
1 Hapmap54911-rs29023069 0.685329 ARS-BFGL-NGS-118460 0.68596 3.9e-07 0.00010689
1 ARS-BFGL-NGS-118460 0.68596 ARS-BFGL-NGS-118306 0.686232 0 0
1 ARS-BFGL-NGS-118306 0.686232 ARS-BFGL-NGS-109126 0.686495 0.00012947 0
1 ARS-BFGL-NGS-109126 0.686495 ARS-BFGL-NGS-114985 0.686825 0 0
1 ARS-BFGL-NGS-114985 0.686825 BTA-104019-no-rs 0.687377 0.00050971 0
1 BTA-104019-no-rs 0.687377 BTA-104027-no-rs 0.687579 0.0005115 0
1 BTA-104027-no-rs 0.687579 ARS-BFGL-NGS-115898 0.687845 0.00068308 0
1 ARS-BFGL-NGS-115898 0.687845 ARS-BFGL-NGS-59612 0.688332 0.0006127 0.00028935
1 ARS-BFGL-NGS-59612 0.688332 Hapmap38055-BTA-120751 0.688731 0 9.184e-05
1 Hapmap38055-BTA-120751 0.688731 ARS-BFGL-NGS-30730 0.689159 2.78e-06 0
1 ARS-BFGL-NGS-30730 0.689159 ARS-BFGL-NGS-40924 0.689894 0.00095449 0.00087921
1 ARS-BFGL-NGS-40924 0.689894 BTA-33563-no-rs 0.690167 0.00176899 0.00023836
1 BTA-33563-no-rs 0.690167 ARS-BFGL-NGS-41287 0.690541 6.153e-05 0.00017667
1 ARS-BFGL-NGS-41287 0.690541 Hapmap59820-rs29019798 0.690855 2.632e-05 0
1 Hapmap59820-rs29019798 0.690855 BTA-33557-no-rs 0.691722 0.00038508 0.00022621
1 BTA-33557-no-rs 0.691722 ARS-BFGL-NGS-110495 0.691985 0.00017836 0.00071316
1 ARS-BFGL-NGS-110495 0.691985 ARS-BFGL-NGS-62687 0.692623 0.00084108 1.1e-07
1 ARS-BFGL-NGS-62687 0.692623 ARS-BFGL-NGS-111716 0.692997 0 0
1 ARS-BFGL-NGS-111716 0.692997 ARS-BFGL-NGS-34399 0.694699 0.00085226 0.00033336
1 ARS-BFGL-NGS-34399 0.694699 ARS-BFGL-NGS-111271 0.695543 0.00138921 0.0006924
1 ARS-BFGL-NGS-111271 0.695543 ARS-BFGL-NGS-111283 0.695854 0 0
1 ARS-BFGL-NGS-111283 0.695854 Hapmap41227-BTA-32644 0.698703 0.00194246 0.00066749
1 Hapmap41227-BTA-32644 0.698703 Hapmap39468-BTA-120746 0.699424 0 0
1 Hapmap39468-BTA-120746 0.699424 BTB-00031796 0.700492 0 0
1 BTB-00031796 0.700492 Hapmap59145-ss46526952 0.702287 0.0001479 0.00128047
1 Hapmap59145-ss46526952 0.702287 Hapmap48672-BTA-17044 0.702402 0 0
1 Hapmap48672-BTA-17044 0.702402 BTA-86103-no-rs 0.702962 4.066e-05 0
1 BTA-86103-no-rs 0.702962 Hapmap50667-BTA-34616 0.703626 5.929e-05 1e-08
1 Hapmap50667-BTA-34616 0.703626 ARS-BFGL-NGS-80523 0.703844 3e-08 0
1 ARS-BFGL-NGS-80523 0.703844 ARS-BFGL-NGS-95516 0.70622 0.00136175 0.00068833
1 ARS-BFGL-NGS-95516 0.70622 ARS-BFGL-NGS-5124 0.706561 0.0001527 0
1 ARS-BFGL-NGS-5124 0.706561 ARS-BFGL-BAC-35332 0.707419 0.00025602 0.00088788
1 ARS-BFGL-BAC-35332 0.707419 ARS-BFGL-NGS-97095 0.708237 0.00097579 0.00034138
1 ARS-BFGL-NGS-97095 0.708237 Hapmap43841-BTA-34601 0.708974 2.098e-05 0
1 Hapmap43841-BTA-34601 0.708974 Hapmap40324-BTA-34602 0.709956 0.00045834 3e-08
1 Hapmap40324-BTA-34602 0.709956 ARS-BFGL-NGS-16910 0.711556 0.0010251 0.00084585
1 ARS-BFGL-NGS-16910 0.711556 BTA-34638-no-rs 0.711905 2.75e-06 2.773e-05
1 BTA-34638-no-rs 0.711905 Hapmap51826-BTA-34625 0.713807 0.00028204 0.00026775
1 Hapmap51826-BTA-34625 0.713807 Hapmap60655-rs29025422 0.714426 0 0
1 Hapmap60655-rs29025422 0.714426 ARS-BFGL-NGS-117761 0.714711 0.00016812 0
1 ARS-BFGL-NGS-117761 0.714711 ARS-BFGL-NGS-37507 0.714934 0.00018281 2e-06
1 ARS-BFGL-NGS-37507 0.714934 ARS-BFGL-NGS-118075 0.718344 9.504e-05 0.00017256
1 ARS-BFGL-NGS-118075 0.718344 ARS-BFGL-NGS-78165 0.719973 0.00038853 0.00077316
1 ARS-BFGL-NGS-78165 0.719973 ARS-BFGL-NGS-117741 0.720812 0.00172227 0.00150876
1 ARS-BFGL-NGS-117741 0.720812 Hapmap43559-BTA-35576 0.721935 0 0.00059124
1 Hapmap43559-BTA-35576 0.721935 ARS-BFGL-NGS-103884 0.723306 0.00117393 0.00030718
1 ARS-BFGL-NGS-103884 0.723306 ARS-BFGL-NGS-118725 0.723551 5.054e-05 0
1 ARS-BFGL-NGS-118725 0.723551 ARS-BFGL-NGS-94206 0.724409 1e-08 0.00018998
1 ARS-BFGL-NGS-94206 0.724409 ARS-BFGL-NGS-112042 0.724708 0.00014273 0.00036198
1 ARS-BFGL-NGS-112042 0.724708 ARS-BFGL-NGS-100698 0.724993 0 0
1 ARS-BFGL-NGS-100698 0.724993 ARS-BFGL-NGS-59448 0.725339 0.00090603 0.00051483
1 ARS-BFGL-NGS-59448 0.725339 ARS-BFGL-NGS-25863 0.72575 2.7e-07 0.00024381
1 ARS-BFGL-NGS-25863 0.72575 Hapmap41511-BTA-34652 0.726318 0 1.35e-06
1 Hapmap41511-BTA-34652 0.726318 ARS-BFGL-NGS-40388 0.727141 0.00066016 0.00065727
1 ARS-BFGL-NGS-40388 0.727141 Hapmap40716-BTA-34647 0.727972 0.00025157 0
1 Hapmap40716-BTA-34647 0.727972 Hapmap52010-BTA-34646 0.728343 6.06e-06 0.00029769
1 Hapmap52010-BTA-34646 0.728343 BTA-34645-no-rs 0.729606 8.577e-05 0.0002547
1 BTA-34645-no-rs 0.729606 BTA-35604-no-rs 0.73074 0 1.806e-05
1 BTA-35604-no-rs 0.73074 ARS-BFGL-NGS-39750 0.731432 0 1.972e-05
1 ARS-BFGL-NGS-39750 0.731432 ARS-BFGL-NGS-93288 0.731787 3.9e-07 4.1e-07
1 ARS-BFGL-NGS-93288 0.731787 ARS-BFGL-NGS-25392 0.732079 0.00048481 1.154e-05
1 ARS-BFGL-NGS-25392 0.732079 ARS-BFGL-NGS-31642 0.73242 2.515e-05 0.00030197
1 ARS-BFGL-NGS-31642 0.73242 ARS-BFGL-BAC-32073 0.733388 0.00014149 5.286e-05
1 ARS-BFGL-BAC-32073 0.733388 ARS-BFGL-BAC-34001 0.733728 1.536e-05 1.2e-07
1 ARS-BFGL-BAC-34001 0.733728 ARS-BFGL-NGS-114968 0.733983 1.8e-06 0.00037105
1 ARS-BFGL-NGS-114968 0.733983 ARS-BFGL-NGS-53144 0.734353 0.00176517 0.00095311
1 ARS-BFGL-NGS-53144 0.734353 ARS-BFGL-NGS-23062 0.734639 0.00021957 2.979e-05
1 ARS-BFGL-NGS-23062 0.734639 ARS-BFGL-NGS-32169 0.735868 0.00428068 0.00311331
1 ARS-BFGL-NGS-32169 0.735868 ARS-BFGL-BAC-36572 0.73608 4.6e-06 1.23e-06
1 ARS-BFGL-BAC-36572 0.73608 BTA-35627-no-rs 0.736426 0.00012242 0.00040298
1 BTA-35627-no-rs 0.736426 BTA-35628-no-rs 0.736714 8.564e-05 0.00033585
1 BTA-35628-no-rs 0.736714 UA-IFASA-4774 0.737143 0.00016677 4.16e-06
1 UA-IFASA-4774 0.737143 Hapmap38109-BTA-36588 0.739715 0.00122233 0.00139574
1 Hapmap38109-BTA-36588 0.739715 BTA-36593-no-rs 0.74141 0.00024034 0.00247162
1 BTA-36593-no-rs 0.74141 ARS-BFGL-NGS-4924 0.743075 0.00058992 0.00140483
1 ARS-BFGL-NGS-4924 0.743075 ARS-BFGL-NGS-37438 0.745341 0.00098718 0.00168881
1 ARS-BFGL-NGS-37438 0.745341 ARS-BFGL-NGS-81861 0.745591 0 0
1 ARS-BFGL-NGS-81861 0.745591 Hapmap39889-BTA-114934 0.74615 0 0
1 Hapmap39889-BTA-114934 0.74615 ARS-BFGL-NGS-37067 0.74689 0.00060327 0.0008861
1 ARS-BFGL-NGS-37067 0.74689 Hapmap60658-rs29025870 0.747167 8e-07 0.00036959
1 Hapmap60658-rs29025870 0.747167 Hapmap51567-BTA-17154 0.747516 3.93e-06 0.00020665
1 Hapmap51567-BTA-17154 0.747516 Hapmap35190-BES10_Contig762_2071 0.748225 0.00052377 6.3e-07
1 Hapmap35190-BES10_Contig762_2071 0.748225 Hapmap25308-BTA-153014 0.748939 0.00095101 0.00012183
1 Hapmap25308-BTA-153014 0.748939 ARS-BFGL-NGS-34525 0.749766 0.00588985 0.00619197
1 ARS-BFGL-NGS-34525 0.749766 ARS-BFGL-NGS-15456 0.750067 0 0.00011604
1 ARS-BFGL-NGS-15456 0.750067 ARS-BFGL-BAC-31478 0.750798 0.00120496 0.00030325
1 ARS-BFGL-BAC-31478 0.750798 Hapmap39961-BTA-100527 0.751842 3.1e-07 0.00026268
1 Hapmap39961-BTA-100527 0.751842 Hapmap59172-rs29012834 0.752691 0.00124915 0.00095072
1 Hapmap59172-rs29012834 0.752691 ARS-BFGL-NGS-64672 0.756358 0.00287072 0.00311332
1 ARS-BFGL-NGS-64672 0.756358 BTA-28763-no-rs 0.757165 0.00151243 0.00147021
1 BTA-28763-no-rs 0.757165 ARS-BFGL-NGS-30137 0.757632 3.45e-06 0
1 ARS-BFGL-NGS-30137 0.757632 ARS-BFGL-NGS-41839 0.757983 0.00013451 0.00026995
1 ARS-BFGL-NGS-41839 0.757983 Hapmap44063-BTA-36599 0.76004 0.00091829 0.00057458
1 Hapmap44063-BTA-36599 0.76004 ARS-BFGL-BAC-31482 0.761729 0.00297259 0.00215129
1 ARS-BFGL-BAC-31482 0.761729 BTA-18708-no-rs 0.762574 3.234e-05 0.00059423
1 BTA-18708-no-rs 0.762574 Hapmap50334-BTA-36619 0.763187 0.0001705 0.00204203
1 Hapmap50334-BTA-36619 0.763187 Hapmap44231-BTA-36623 0.765875 0.00266578 0.00014245
1 Hapmap44231-BTA-36623 0.765875 BTA-36624-no-rs 0.76628 0.00041118 9.048e-05
1 BTA-36624-no-rs 0.76628 Hapmap34720-BES7_Contig462_688 0.76662 7.2e-07 0
1 Hapmap34720-BES7_Contig462_688 0.76662 Hapmap41244-BTA-36610 0.772667 0.00822319 0.00448122
1 Hapmap41244-BTA-36610 0.772667 BTA-37493-no-rs 0.782378 0.00751488 0.00965042
1 BTA-37493-no-rs 0.782378 BTA-37492-no-rs 0.782922 0.00122417 0.00123258
1 BTA-37492-no-rs 0.782922 BTB-00034886 0.783158 0.00050116 0.0004402
1 BTB-00034886 0.783158 Hapmap43564-BTA-36647 0.784696 0.00347042 0.00375493
1 Hapmap43564-BTA-36647 0.784696 BTB-00034692 0.785201 0.00080241 0.00047733
1 BTB-00034692 0.785201 Hapmap40722-BTA-36642 0.785542 1.502e-05 1.695e-05
1 Hapmap40722-BTA-36642 0.785542 BTA-112299-no-rs 0.785805 1.053e-05 0.00027315
1 BTA-112299-no-rs 0.785805 BTB-00034522 0.787702 0.00276066 0.00430535
1 BTB-00034522 0.787702 Hapmap27043-BTA-36631 0.789119 0.00118089 0.00069694
1 Hapmap27043-BTA-36631 0.789119 BTB-00034221 0.790024 0.00225851 0.00066147
1 BTB-00034221 0.790024 Hapmap51218-BTA-36630 0.790402 0.0028252 0.00131599
1 Hapmap51218-BTA-36630 0.790402 BTB-00034202 0.790822 0.00080485 6.5e-07
1 BTB-00034202 0.790822 Hapmap49586-BTA-36632 0.791117 0.00112018 0.00188526
1 Hapmap49586-BTA-36632 0.791117 ARS-BFGL-NGS-106728 0.791663 0.00057686 0.00025094
1 ARS-BFGL-NGS-106728 0.791663 ARS-BFGL-NGS-24966 0.791908 3.134e-05 0.00128917
1 ARS-BFGL-NGS-24966 0.791908 Hapmap51438-BTA-37566 0.793151 0.00060043 4.41e-06
1 Hapmap51438-BTA-37566 0.793151 ARS-BFGL-NGS-111888 0.793719 0 1.4e-07
1 ARS-BFGL-NGS-111888 0.793719 BTB-00036018 0.794287 0 0
1 BTB-00036018 0.794287 ARS-BFGL-NGS-100951 0.794724 0.00107322 0.00066639
1 ARS-BFGL-NGS-100951 0.794724 BTA-37567-no-rs 0.795132 0.00129519 0.00121011
1 BTA-37567-no-rs 0.795132 ARS-BFGL-NGS-38958 0.796066 0.00146085 0.0018229
1 ARS-BFGL-NGS-38958 0.796066 ARS-BFGL-NGS-22536 0.796777 0.0004323 0.00123646
1 ARS-BFGL-NGS-22536 0.796777 BTB-00036138 0.797573 0.00228141 0.00078499
1 BTB-00036138 0.797573 BTB-00036147 0.798013 9.94e-06 0.00024342
1 BTB-00036147 0.798013 Hapmap50131-BTA-85559 0.798356 7.75e-06 0.00018975
1 Hapmap50131-BTA-85559 0.798356 ARS-BFGL-NGS-103850 0.798803 0.00041491 0.00015254
1 ARS-BFGL-NGS-103850 0.798803 ARS-BFGL-NGS-19741 0.799579 0.00088988 0.00104809
1 ARS-BFGL-NGS-19741 0.799579 ARS-BFGL-NGS-1514 0.800214 0.00135231 0.00244389
1 ARS-BFGL-NGS-1514 0.800214 BTA-38441-no-rs 0.802844 0.00315696 0.00124066
1 BTA-38441-no-rs 0.802844 ARS-BFGL-NGS-44794 0.803056 4.732e-05 3.57e-06
1 ARS-BFGL-NGS-44794 0.803056 BTA-38445-no-rs 0.80333 3.14e-06 1e-08
1 BTA-38445-no-rs 0.80333 BTA-01205-rs29012172 0.803552 1.82e-06 0
1 BTA-01205-rs29012172 0.803552 ARS-BFGL-NGS-26946 0.803842 2.5e-06 1.5e-07
1 ARS-BFGL-NGS-26946 0.803842 Hapmap43250-BTA-37524 0.804281 1.1e-06 1.4e-07
1 Hapmap43250-BTA-37524 0.804281 BTB-00035080 0.804541 9.3e-07 0.00055926
1 BTB-00035080 0.804541 Hapmap47934-BTA-38431 0.805703 0.00167236 0.00071464
1 Hapmap47934-BTA-38431 0.805703 ARS-BFGL-NGS-96340 0.806188 4.374e-05 0
1 ARS-BFGL-NGS-96340 0.806188 BTA-39532-no-rs 0.806494 3.528e-05 1.63e-06
1 BTA-39532-no-rs 0.806494 Hapmap41856-BTA-39501 0.808966 0.00194954 0.00283143
1 Hapmap41856-BTA-39501 0.808966 Hapmap53238-rs29021199 0.809258 0 0
1 Hapmap53238-rs29021199 0.809258 BTA-39503-no-rs 0.809499 0.00012167 0
1 BTA-39503-no-rs 0.809499 ARS-BFGL-NGS-17054 0.809714 1.7e-07 0
1 ARS-BFGL-NGS-17054 0.809714 BTA-39510-no-rs 0.809991 7.195e-05 0.00015077
1 BTA-39510-no-rs 0.809991 ARS-BFGL-NGS-106454 0.810328 0 0
1 ARS-BFGL-NGS-106454 0.810328 ARS-BFGL-NGS-116286 0.810666 0 0.00025039
1 ARS-BFGL-NGS-116286 0.810666 ARS-BFGL-NGS-71379 0.811119 0.00010816 0
1 ARS-BFGL-NGS-71379 0.811119 Hapmap42929-BTA-39525 0.811452 7e-08 0.00016168
1 Hapmap42929-BTA-39525 0.811452 BTA-39523-no-rs 0.811703 7.944e-05 0
1 BTA-39523-no-rs 0.811703 BTA-39521-no-rs 0.812005 0 0.00011358
1 BTA-39521-no-rs 0.812005 BTA-39518-no-rs 0.812414 0 4e-07
1 BTA-39518-no-rs 0.812414 ARS-BFGL-NGS-56254 0.812693 2e-08 4.391e-05
1 ARS-BFGL-NGS-56254 0.812693 BTB-01187540 0.814167 0.00091048 0.00064685
1 BTB-01187540 0.814167 Hapmap55227-rs29009709 0.814427 0.00044419 0.00013475
1 Hapmap55227-rs29009709 0.814427 BTB-01777594 0.814704 0 0
1 BTB-01777594 0.814704 Hapmap47824-BTA-107197 0.815583 6.944e-05 0
1 Hapmap47824-BTA-107197 0.815583 Hapmap53346-ss46526210 0.815873 5.5e-07 8.047e-05
1 Hapmap53346-ss46526210 0.815873 BTB-01187418 0.81672 4.75e-06 0.00041154
1 BTB-01187418 0.81672 Hapmap54984-rs29020611 0.817488 0.00042466 0
1 Hapmap54984-rs29020611 0.817488 BTB-01187109 0.818462 0 0
1 BTB-01187109 0.818462 BTA-107196-no-rs 0.818788 0.00016605 0.00092816
1 BTA-107196-no-rs 0.818788 BTB-00035766 0.81921 2.15e-06 0.0003726
1 BTB-00035766 0.81921 ARS-BFGL-NGS-19217 0.820902 0.00113175 0.00125009
1 ARS-BFGL-NGS-19217 0.820902 ARS-BFGL-NGS-111849 0.821358 6.676e-05 0.00016389
1 ARS-BFGL-NGS-111849 0.821358 BTB-01059241 0.821974 3.68e-06 0
1 BTB-01059241 0.821974 Hapmap49142-BTA-38495 0.82245 0.00062315 0.00050479
1 Hapmap49142-BTA-38495 0.82245 BTA-38502-no-rs 0.823396 6.4e-07 0.00028238
1 BTA-38502-no-rs 0.823396 ARS-BFGL-NGS-14913 0.823607 0 0
1 ARS-BFGL-NGS-14913 0.823607 ARS-BFGL-NGS-68869 0.824157 1e-07 1.56e-06
1 ARS-BFGL-NGS-68869 0.824157 ARS-BFGL-NGS-98669 0.824402 5.9e-07 3.091e-05
1 ARS-BFGL-NGS-98669 0.824402 ARS-BFGL-NGS-27858 0.824647 1.106e-05 0
1 ARS-BFGL-NGS-27858 0.824647 ARS-BFGL-NGS-27316 0.824911 1.23e-05 0
1 ARS-BFGL-NGS-27316 0.824911 Hapmap40421-BTA-39479 0.825198 7.92e-05 0.00011697
1 Hapmap40421-BTA-39479 0.825198 ARS-BFGL-NGS-69661 0.825413 0 0
1 ARS-BFGL-NGS-69661 0.825413 BTB-00037209 0.825638 0.00026678 0.0001454
1 BTB-00037209 0.825638 BTA-39489-no-rs 0.825874 0.00116491 0.00036945
1 BTA-39489-no-rs 0.825874 ARS-BFGL-NGS-64298 0.826215 7.386e-05 2.772e-05
1 ARS-BFGL-NGS-64298 0.826215 ARS-BFGL-NGS-5044 0.827554 0.00020273 0.00040592
1 ARS-BFGL-NGS-5044 0.827554 Hapmap23583-BTA-124292 0.829343 0.00036281 8.79e-05
1 Hapmap23583-BTA-124292 0.829343 Hapmap41853-BTA-38436 0.830059 0.000371 0.00019241
1 Hapmap41853-BTA-38436 0.830059 Hapmap49141-BTA-38455 0.831942 0.00100779 0.00207158
1 Hapmap49141-BTA-38455 0.831942 ARS-BFGL-NGS-116572 0.832254 1.575e-05 0.00032656
1 ARS-BFGL-NGS-116572 0.832254 Hapmap39022-BTA-38447 0.832461 0 0
1 Hapmap39022-BTA-38447 0.832461 Hapmap41527-BTA-38460 0.833234 0 0
1 Hapmap41527-BTA-38460 0.833234 Hapmap52416-rs29016842 0.835622 1.414e-05 0.00059379
1 Hapmap52416-rs29016842 0.835622 Hapmap57391-rs29026905 0.836547 1.182e-05 0
1 Hapmap57391-rs29026905 0.836547 BTB-00036444 0.837318 0.00052945 0
1 BTB-00036444 0.837318 Hapmap51899-BTA-38469 0.837584 2.7e-07 0
1 Hapmap51899-BTA-38469 0.837584 BTB-01702174 0.838103 5.6e-07 0
1 BTB-01702174 0.838103 Hapmap57884-rs29026697 0.839009 0.00031782 0.00039711
1 Hapmap57884-rs29026697 0.839009 ARS-BFGL-NGS-22690 0.839454 0.00015659 0.00019603
1 ARS-BFGL-NGS-22690 0.839454 BTB-01431374 0.839667 6.9e-07 1.291e-05
1 BTB-01431374 0.839667 ARS-BFGL-NGS-4047 0.840001 0 6e-08
1 ARS-BFGL-NGS-4047 0.840001 Hapmap47779-BTA-92798 0.840909 6.715e-05 0.00057811
1 Hapmap47779-BTA-92798 0.840909 Hapmap44071-BTA-39540 0.842352 1e-08 0
1 Hapmap44071-BTA-39540 0.842352 ARS-BFGL-NGS-118640 0.843304 0.00064208 0.0011637
1 ARS-BFGL-NGS-118640 0.843304 BTB-00038173 0.843776 0.00010971 0
1 BTB-00038173 0.843776 BTA-39548-no-rs 0.845378 0.00037696 2.07e-06
1 BTA-39548-no-rs 0.845378 Hapmap40679-BTA-122761 0.845861 0.00019162 0.00071847
1 Hapmap40679-BTA-122761 0.845861 Hapmap33711-BTA-124326 0.849111 0.001587 0.00487987
1 Hapmap33711-BTA-124326 0.849111 ARS-BFGL-NGS-117410 0.850558 0.00171609 0.00543415
1 ARS-BFGL-NGS-117410 0.850558 Hapmap42933-BTA-40454 0.851144 0.00082555 0.00186285
1 Hapmap42933-BTA-40454 0.851144 BTB-00038446 0.853283 0.00344198 0.00185295
1 BTB-00038446 0.853283 BTB-00037084 0.853983 5.21e-06 1.4e-07
1 BTB-00037084 0.853983 ARS-BFGL-NGS-58323 0.854262 9e-08 1e-06
1 ARS-BFGL-NGS-58323 0.854262 BTB-00037008 0.85502 0.00047366 0.00020301
1 BTB-00037008 0.85502 BTB-00036965 0.859122 0.00035189 0.00161435
1 BTB-00036965 0.859122 ARS-BFGL-NGS-115710 0.859653 0.00012656 1e-08
1 ARS-BFGL-NGS-115710 0.859653 Hapmap48736-BTA-38482 0.860116 3.946e-05 0.00094726
1 Hapmap48736-BTA-38482 0.860116 ARS-BFGL-NGS-72201 0.861222 0.00021123 0.00031841
1 ARS-BFGL-NGS-72201 0.861222 ARS-BFGL-NGS-82014 0.861461 0 0
1 ARS-BFGL-NGS-82014 0.861461 BTB-00036683 0.861871 9.425e-05 1.941e-05
1 BTB-00036683 0.861871 BTB-00036784 0.862542 0.00026013 0.00053585
1 BTB-00036784 0.862542 Hapmap45277-BTA-38474 0.86276 4.476e-05 0.00032012
1 Hapmap45277-BTA-38474 0.86276 BTA-38473-no-rs 0.862971 0.00015667 0
1 BTA-38473-no-rs 0.862971 BTA-38476-no-rs 0.863344 4.4e-06 1e-08
1 BTA-38476-no-rs 0.863344 ARS-BFGL-BAC-6363 0.864661 0.00065337 8e-08
1 ARS-BFGL-BAC-6363 0.864661 Hapmap52334-rs29027507 0.865453 5.707e-05 8.3e-06
1 Hapmap52334-rs29027507 0.865453 ARS-BFGL-NGS-20558 0.868358 0.00036586 0.0014319
1 ARS-BFGL-NGS-20558 0.868358 BTB-02052555 0.869221 0.00147295 0.00236877
1 BTB-02052555 0.869221 Hapmap59015-rs29021588 0.869566 0.00033084 5.2e-07
1 Hapmap59015-rs29021588 0.869566 BTB-01293857 0.871856 0.00072123 0.00114115
1 BTB-01293857 0.871856 Hapmap44359-BTA-25574 0.873195 0.0004145 0.00022237
1 Hapmap44359-BTA-25574 0.873195 BTA-122780-no-rs 0.873473 0.00011686 1.9e-07
1 BTA-122780-no-rs 0.873473 BTA-25575-no-rs 0.873784 0.00131776 0.00120405
1 BTA-25575-no-rs 0.873784 BTA-103871-no-rs 0.874934 0.00431654 0.00334991
1 BTA-103871-no-rs 0.874934 Hapmap54455-rs29016036 0.875243 0 0.00012709
1 Hapmap54455-rs29016036 0.875243 ARS-BFGL-NGS-114428 0.875577 0 0
1 ARS-BFGL-NGS-114428 0.875577 Hapmap57808-rs29009859 0.87574 0 0
1 Hapmap57808-rs29009859 0.87574 Hapmap47817-BTA-104461 0.876124 0.00041404 0.00034209
1 Hapmap47817-BTA-104461 0.876124 ARS-BFGL-NGS-112470 0.878647 0.00141767 0.00169267
1 ARS-BFGL-NGS-112470 0.878647 Hapmap54781-rs29010500 0.879149 0.00045357 4.9e-06
1 Hapmap54781-rs29010500 0.879149 BTA-40510-no-rs 0.880124 0.00015708 0.00066227
1 BTA-40510-no-rs 0.880124 BTA-40495-no-rs 0.880722 7.579e-05 0
1 BTA-40495-no-rs 0.880722 Hapmap58015-rs29026448 0.881753 0.0005749 0.00167252
1 Hapmap58015-rs29026448 0.881753 BTA-40481-no-rs 0.882728 0.00110535 0.00293148
1 BTA-40481-no-rs 0.882728 BTB-01195902 0.886498 0.00142861 0.00070642
1 BTB-01195902 0.886498 BTA-108728-no-rs 0.886817 0 0
1 BTA-108728-no-rs 0.886817 BTB-01195945 0.887791 0.00048236 0.00174074
1 BTB-01195945 0.887791 Hapmap47529-BTA-122384 0.888338 5.84e-06 0
1 Hapmap47529-BTA-122384 0.888338 BTB-01196345 0.888746 0.00025485 0
1 BTB-01196345 0.888746 ARS-BFGL-NGS-94042 0.889155 0.00045753 0.00101749
1 ARS-BFGL-NGS-94042 0.889155 Hapmap27729-BTA-108726 0.890213 6e-08 0.00028071
1 Hapmap27729-BTA-108726 0.890213 ARS-BFGL-NGS-16663 0.890436 1.383e-05 7.206e-05
1 ARS-BFGL-NGS-16663 0.890436 UA-IFASA-7467 0.893435 0.00072457 0.00037073
1 UA-IFASA-7467 0.893435 ARS-BFGL-NGS-107398 0.894334 6.74e-06 0.00016378
1 ARS-BFGL-NGS-107398 0.894334 Hapmap51446-BTA-41504 0.89476 0.00097948 0.00036603
1 Hapmap51446-BTA-41504 0.89476 ARS-BFGL-NGS-29136 0.896233 0.00069791 0.00100129
1 ARS-BFGL-NGS-29136 0.896233 ARS-BFGL-NGS-25311 0.897193 0.00159755 0.00218822
1 ARS-BFGL-NGS-25311 0.897193 BTA-41494-no-rs 0.898 0.00016892 0.00033744
1 BTA-41494-no-rs 0.898 Hapmap51445-BTA-41490 0.898464 1.309e-05 0
1 Hapmap51445-BTA-41490 0.898464 ARS-BFGL-NGS-3794 0.899148 5.13e-05 6e-08
1 ARS-BFGL-NGS-3794 0.899148 BTB-00040808 0.899505 0.0015688 0.0014099
1 BTB-00040808 0.899505 ARS-BFGL-NGS-78317 0.900336 0.00413724 0.00293178
1 ARS-BFGL-NGS-78317 0.900336 BTA-41479-no-rs 0.901047 0.00165411 0.00028027
1 BTA-41479-no-rs 0.901047 BTA-41478-no-rs 0.901616 0.00024435 0
1 BTA-41478-no-rs 0.901616 ARS-BFGL-NGS-12933 0.902359 0.00148631 0.00084631
1 ARS-BFGL-NGS-12933 0.902359 ARS-BFGL-BAC-36098 0.902888 0.00023031 0.00023311
1 ARS-BFGL-BAC-36098 0.902888 Hapmap48236-BTA-17964 0.903117 5e-08 2e-08
1 Hapmap48236-BTA-17964 0.903117 Hapmap49986-BTA-41525 0.903987 0.00138607 0.00120332
1 Hapmap49986-BTA-41525 0.903987 Hapmap46543-BTA-94613 0.90512 0.00292385 0.00154314
1 Hapmap46543-BTA-94613 0.90512 BTA-94619-no-rs 0.905459 4e-08 0
1 BTA-94619-no-rs 0.905459 Hapmap28877-BTA-24431 0.906544 0.00013523 0.00073224
1 Hapmap28877-BTA-24431 0.906544 BTA-24432-no-rs 0.906811 0 0
1 BTA-24432-no-rs 0.906811 BTB-01331667 0.907911 0.00053117 0.0001528
1 BTB-01331667 0.907911 BTB-01331698 0.908132 0.00010674 1.965e-05
1 BTB-01331698 0.908132 BTB-01331738 0.908587 0.00024842 0.00106883
1 BTB-01331738 0.908587 ARS-BFGL-NGS-60701 0.909013 0.00122198 0.00139223
1 ARS-BFGL-NGS-60701 0.909013 BTA-24073-no-rs 0.910706 0.00047644 5.552e-05
1 BTA-24073-no-rs 0.910706 Hapmap41804-BTA-24071 0.910911 0.0004953 0.00270727
1 Hapmap41804-BTA-24071 0.910911 ARS-BFGL-NGS-67044 0.911192 0.00057242 0.00075664
1 ARS-BFGL-NGS-67044 0.911192 BTB-01342372 0.912243 0.00226782 0.00233101
1 BTB-01342372 0.912243 ARS-BFGL-BAC-36911 0.912559 0.00044104 0.00095754
1 ARS-BFGL-BAC-36911 0.912559 ARS-BFGL-NGS-20424 0.913779 5.871e-05 1.7e-07
1 ARS-BFGL-NGS-20424 0.913779 BTB-01762766 0.91405 0.00038734 0.0003201
1 BTB-01762766 0.91405 BTB-01762784 0.914268 3.378e-05 2.63e-05
1 BTB-01762784 0.914268 BTA-118144-no-rs 0.917379 0.00031496 0.00029159
1 BTA-118144-no-rs 0.917379 BTA-112211-no-rs 0.91759 0 0.00017981
1 BTA-112211-no-rs 0.91759 BTA-24325-no-rs 0.918069 5e-08 4e-08
1 BTA-24325-no-rs 0.918069 BTB-01331173 0.918652 0.00097283 0.00164504
1 BTB-01331173 0.918652 BTB-01211220 0.91891 1.52e-06 0.00141945
1 BTB-01211220 0.91891 ARS-BFGL-NGS-39699 0.921176 0.00050603 0.00053532
1 ARS-BFGL-NGS-39699 0.921176 Hapmap26451-BTA-156064 0.921514 9.087e-05 0
1 Hapmap26451-BTA-156064 0.921514 ARS-BFGL-NGS-23990 0.922238 1.492e-05 0.00043898
1 ARS-BFGL-NGS-23990 0.922238 BTA-17925-no-rs 0.923932 0.00074812 7.473e-05
1 BTA-17925-no-rs 0.923932 BTA-17923-no-rs 0.924948 0.00038113 0.00058884
1 BTA-17923-no-rs 0.924948 BTA-17929-no-rs 0.926056 2.464e-05 5.2e-07
1 BTA-17929-no-rs 0.926056 Hapmap40307-BTA-42417 0.92774 0.00039497 0.00141653
1 Hapmap40307-BTA-42417 0.92774 BTA-07846-rs29027508 0.928011 0.0007558 0.00021811
1 BTA-07846-rs29027508 0.928011 ARS-BFGL-NGS-107347 0.931228 0.00289463 0.0024816
1 ARS-BFGL-NGS-107347 0.931228 Hapmap61079-rs29013410 0.93299 0.00146572 0.0037386
1 Hapmap61079-rs29013410 0.93299 Hapmap42952-BTA-48143 0.93361 0.00096989 0.00115037
1 Hapmap42952-BTA-48143 0.93361 ARS-BFGL-BAC-36882 0.934594 0.00154383 0.00136293
1 ARS-BFGL-BAC-36882 0.934594 BTB-01087150 0.939061 0.00699855 0.00839493
1 BTB-01087150 0.939061 Hapmap42095-BTA-120006 0.939816 0.00088127 0.00081828
1 Hapmap42095-BTA-120006 0.939816 ARS-BFGL-NGS-14083 0.940351 0.00120557 8.429e-05
1 ARS-BFGL-NGS-14083 0.940351 ARS-BFGL-NGS-106939 0.940885 0.00047038 0.00023893
1 ARS-BFGL-NGS-106939 0.940885 BTB-01086885 0.941341 2e-08 0.00016342
1 BTB-01086885 0.941341 ARS-BFGL-NGS-80214 0.942168 1.15e-06 0.00090491
1 ARS-BFGL-NGS-80214 0.942168 BTB-01086841 0.942371 0.00010657 0
1 BTB-01086841 0.942371 BTB-01086812 0.942785 0.00128014 0.00143109
1 BTB-01086812 0.942785 BTB-01086804 0.943078 1.594e-05 0.00023666
1 BTB-01086804 0.943078 BTB-01086791 0.943358 7.071e-05 7.59e-06
1 BTB-01086791 0.943358 Hapmap40301-BTA-119986 0.94385 4.157e-05 0.00017022
1 Hapmap40301-BTA-119986 0.94385 Hapmap41451-BTA-119981 0.944926 0.0025719 0.00507985
1 Hapmap41451-BTA-119981 0.944926 BTB-01591692 0.945305 0 0
1 BTB-01591692 0.945305 ARS-BFGL-NGS-113387 0.945769 0.00090788 0.00046901
1 ARS-BFGL-NGS-113387 0.945769 Hapmap58800-rs29016980 0.946282 3.592e-05 8e-08
1 Hapmap58800-rs29016980 0.946282 ARS-BFGL-NGS-83934 0.946564 0.00011541 0.0004111
1 ARS-BFGL-NGS-83934 0.946564 Hapmap52675-rs29021342 0.947106 0.00042858 5e-08
1 Hapmap52675-rs29021342 0.947106 Hapmap48635-BTA-118353 0.948413 9.319e-05 2.7e-07
1 Hapmap48635-BTA-118353 0.948413 ARS-BFGL-BAC-36902 0.949182 2.149e-05 0.00025325
1 ARS-BFGL-BAC-36902 0.949182 Hapmap58062-rs29012621 0.952924 0.00144961 0.00350684
1 Hapmap58062-rs29012621 0.952924 ARS-BFGL-NGS-110016 0.954505 0.00033588 0.00158763
1 ARS-BFGL-NGS-110016 0.954505 BTA-44237-no-rs 0.954863 9.716e-05 1.5e-07
1 BTA-44237-no-rs 0.954863 Hapmap59668-rs29015093 0.956154 0.00040599 1.1e-07
1 Hapmap59668-rs29015093 0.956154 BTA-44249-no-rs 0.957048 0.00117965 0.00254663
1 BTA-44249-no-rs 0.957048 BTA-44254-no-rs 0.95786 0.00159389 0.00231843
1 BTA-44254-no-rs 0.95786 Hapmap42941-BTA-44265 0.958156 0.00011456 0.00043569
1 Hapmap42941-BTA-44265 0.958156 BTA-44267-no-rs 0.959106 0.00091701 0.00140141
1 BTA-44267-no-rs 0.959106 ARS-BFGL-NGS-14357 0.960248 0.00171947 0.00241097
1 ARS-BFGL-NGS-14357 0.960248 Hapmap51902-BTA-44288 0.961753 0.00040212 0.00119519
1 Hapmap51902-BTA-44288 0.961753 ARS-BFGL-NGS-96389 0.963936 0.00129742 0.00207662
1 ARS-BFGL-NGS-96389 0.963936 BTA-43302-no-rs 0.965095 0.00337608 0.0009607
1 BTA-43302-no-rs 0.965095 Hapmap38956-BTA-43309 0.96599 0.00060118 2.257e-05
1 Hapmap38956-BTA-43309 0.96599 Hapmap54512-rs29023726 0.96623 2.41e-06 2e-08
1 Hapmap54512-rs29023726 0.96623 Hapmap49174-BTA-43310 0.966906 0.00033912 0.00039362
1 Hapmap49174-BTA-43310 0.966906 ARS-BFGL-NGS-4387 0.967161 0 0
1 ARS-BFGL-NGS-4387 0.967161 ARS-BFGL-NGS-96411 0.967476 0.00060593 0.00091778
1 ARS-BFGL-NGS-96411 0.967476 Hapmap42551-BTA-43327 0.968209 3.971e-05 0.00128918
1 Hapmap42551-BTA-43327 0.968209 ARS-BFGL-NGS-112806 0.968569 0.00061506 0.00023289
1 ARS-BFGL-NGS-112806 0.968569 BTA-43335-no-rs 0.968835 0.00104079 6.191e-05
1 BTA-43335-no-rs 0.968835 ARS-BFGL-NGS-94323 0.969594 0.00038295 0.0012201
1 ARS-BFGL-NGS-94323 0.969594 BTA-43340-no-rs 0.971179 0.00217549 0.00231942
1 BTA-43340-no-rs 0.971179 Hapmap40001-BTA-43342 0.971425 0 0
1 Hapmap40001-BTA-43342 0.971425 BTA-43345-no-rs 0.971673 0.00054474 0.00053289
1 BTA-43345-no-rs 0.971673 ARS-BFGL-NGS-72769 0.972643 0 0
1 ARS-BFGL-NGS-72769 0.972643 Hapmap39920-BTA-43352 0.972878 2e-08 0
1 Hapmap39920-BTA-43352 0.972878 ARS-BFGL-NGS-34686 0.973435 1e-08 0
1 ARS-BFGL-NGS-34686 0.973435 ARS-BFGL-NGS-29866 0.974069 0.00090533 0.00052804
1 ARS-BFGL-NGS-29866 0.974069 Hapmap54106-rs29011049 0.974487 0.00145179 0.00175208
1 Hapmap54106-rs29011049 0.974487 Hapmap40109-BTA-120766 0.974847 0.00043917 0.00084974
1 Hapmap40109-BTA-120766 0.974847 BTA-43360-no-rs 0.97554 0.00087453 0.00064331
1 BTA-43360-no-rs 0.97554 Hapmap46568-BTA-43363 0.975812 0.00085473 0.00090696
1 Hapmap46568-BTA-43363 0.975812 Hapmap31069-BTA-124454 0.97729 0.0015747 0.00037155
1 Hapmap31069-BTA-124454 0.97729 BTB-00042406 0.977786 0.00015066 0.00168376
1 BTB-00042406 0.977786 Hapmap55148-rs29025486 0.978024 4.73e-06 6.099e-05
1 Hapmap55148-rs29025486 0.978024 BTB-00042454 0.978402 0 0
1 BTB-00042454 0.978402 BTB-00042515 0.979048 0 0
1 BTB-00042515 0.979048 BTB-00042676 0.979552 0.0002432 1e-08
1 BTB-00042676 0.979552 Hapmap46140-BTA-43381 0.979842 0.00018312 4e-08
1 Hapmap46140-BTA-43381 0.979842 Hapmap49178-BTA-44203 0.980778 0.00049194 0.0004321
1 Hapmap49178-BTA-44203 0.980778 Hapmap49992-BTA-44204 0.981036 5.784e-05 3.777e-05
1 Hapmap49992-BTA-44204 0.981036 Hapmap43268-BTA-44209 0.981911 0.00164438 0.00378482
1 Hapmap43268-BTA-44209 0.981911 Hapmap49612-BTA-44210 0.982183 0.00022131 8e-08
1 Hapmap49612-BTA-44210 0.982183 Hapmap32784-BTA-124466 0.983604 5.21e-06 8.937e-05
1 Hapmap32784-BTA-124466 0.983604 Hapmap43856-BTA-44227 0.983977 0.00033395 0.00016261
1 Hapmap43856-BTA-44227 0.983977 BTB-01469883 0.985502 0.00012237 0.00026508
1 BTB-01469883 0.985502 BTB-01469847 0.985794 0.00010741 0.00025276
1 BTB-01469847 0.985794 Hapmap57255-rs29022894 0.986456 0.0012107 0.00154701
1 Hapmap57255-rs29022894 0.986456 BTB-01832367 0.987296 0.00101419 0.00021164
1 BTB-01832367 0.987296 BTA-24729-no-rs 0.987996 0.00070901 0.00254884
1 BTA-24729-no-rs 0.987996 Hapmap41389-BTA-95970 0.988443 0.00036979 0.00042617
1 Hapmap41389-BTA-95970 0.988443 Hapmap38145-BTA-23986 0.989712 0.00113033 0.00174887
1 Hapmap38145-BTA-23986 0.989712 BTB-01568192 0.991065 0.00100812 0.0007374
1 BTB-01568192 0.991065 BTA-45212-no-rs 0.992248 0.00027871 0.0005195
1 BTA-45212-no-rs 0.992248 Hapmap59492-rs29020368 0.992453 4.158e-05 0.00017416
1 Hapmap59492-rs29020368 0.992453 BTB-00044397 0.993765 0.00063749 0.0019462
1 BTB-00044397 0.993765 BTA-45195-no-rs 0.995012 0.00083406 0.00093756
1 BTA-45195-no-rs 0.995012 ARS-BFGL-NGS-38583 0.995519 0.0003071 0.00111863
1 ARS-BFGL-NGS-38583 0.995519 Hapmap48344-BTA-45183 0.995867 0.00014796 0.00056215
1 Hapmap48344-BTA-45183 0.995867 BTB-00043898 0.996363 0.00115159 0.0005562
1 BTB-00043898 0.996363 BTA-45180-no-rs 0.997171 0.00028398 0.00056463
1 BTA-45180-no-rs 0.997171 BTB-00043787 0.997684 6.277e-05 0.00035515
1 BTB-00043787 0.997684 Hapmap47302-BTA-45176 0.998094 0.00033479 0.00029454
1 Hapmap47302-BTA-45176 0.998094 BTB-00043646 0.998672 0.00012583 0
1 BTB-00043646 0.998672 BTB-00043598 0.999418 0.00062468 0.00086264
1 BTB-00043598 0.999418 BTB-01631847 0.999649 5.832e-05 6.679e-05
1 BTB-01631847 0.999649 BTB-01631727 1.000049 0 0
1 BTB-01631727 1.000049 Hapmap49857-BTA-109064 1.000396 0 0
1 Hapmap49857-BTA-109064 1.000396 BTB-00043545 1.000668 0 0
1 BTB-00043545 1.000668 ARS-BFGL-NGS-61644 1.001596 0.00122019 0.00129215
1 ARS-BFGL-NGS-61644 1.001596 BTB-01234729 1.002354 8e-08 0.00032363
1 BTB-01234729 1.002354 BTB-01234598 1.00304 0.00039153 0
1 BTB-01234598 1.00304 BTB-01234416 1.003886 0.00473916 0.00388256
1 BTB-01234416 1.003886 Hapmap32126-BTA-157362 1.004322 0.00024015 4.181e-05
1 Hapmap32126-BTA-157362 1.004322 BTA-115500-no-rs 1.005091 0.00043041 0.00058895
1 BTA-115500-no-rs 1.005091 Hapmap33240-BTA-157357 1.005298 0 0
1 Hapmap33240-BTA-157357 1.005298 Hapmap43160-BTA-116211 1.006741 0.00088505 0.00098213
1 Hapmap43160-BTA-116211 1.006741 BTA-109808-no-rs 1.007348 0.00015046 0.00018115
1 BTA-109808-no-rs 1.007348 Hapmap39712-BTA-109811 1.007809 1.7e-06 0
1 Hapmap39712-BTA-109811 1.007809 BTB-01136854 1.008622 0.0004868 0.00028463
1 BTB-01136854 1.008622 BTB-01997024 1.008847 8.594e-05 0
1 BTB-01997024 1.008847 Hapmap59854-rs29026147 1.009719 0.00065666 0.00093893
1 Hapmap59854-rs29026147 1.009719 BTB-01136812 1.010142 0.00012698 0.00016049
1 BTB-01136812 1.010142 BTA-95705-no-rs 1.010496 0 4e-08
1 BTA-95705-no-rs 1.010496 Hapmap53234-rs29020933 1.010905 0 5.1e-07
1 Hapmap53234-rs29020933 1.010905 BTB-01136517 1.011959 2e-08 0
1 BTB-01136517 1.011959 BTB-01136480 1.012212 0.00013968 4.7e-07
1 BTB-01136480 1.012212 BTB-01136347 1.012497 8.418e-05 5.4e-07
1 BTB-01136347 1.012497 Hapmap26420-BTA-148636 1.01358 0.00175325 2.05e-06
1 Hapmap26420-BTA-148636 1.01358 BTB-01684686 1.01499 0.00121136 0.00126553
1 BTB-01684686 1.01499 BTB-00807186 1.016123 0.00068688 0.00034139
1 BTB-00807186 1.016123 BTB-00807137 1.016339 1.11e-06 0
1 BTB-00807137 1.016339 BTB-00807004 1.016984 0.00041908 0.00032689
1 BTB-00807004 1.016984 BTA-51653-no-rs 1.017296 0.00032645 0.00015855
1 BTA-51653-no-rs 1.017296 BTB-00047321 1.017581 0.00017029 0
1 BTB-00047321 1.017581 ARS-BFGL-NGS-35839 1.0178 7.81e-06 0
1 ARS-BFGL-NGS-35839 1.0178 BTB-00047274 1.018296 0.00041277 0.00038665
1 BTB-00047274 1.018296 BTA-46150-no-rs 1.019789 0.00132457 0.00116386
1 BTA-46150-no-rs 1.019789 ARS-BFGL-NGS-54096 1.020234 9.795e-05 0
1 ARS-BFGL-NGS-54096 1.020234 BTB-01757785 1.020895 7e-08 0
1 BTB-01757785 1.020895 Hapmap42215-BTA-45259 1.02159 6.435e-05 6e-08
1 Hapmap42215-BTA-45259 1.02159 BTB-00046888 1.02218 0.00177602 0.00261271
1 BTB-00046888 1.02218 Hapmap51453-BTA-45251 1.02255 0 2e-08
1 Hapmap51453-BTA-45251 1.02255 BTB-00046704 1.022889 0.00038786 0.00026198
1 BTB-00046704 1.022889 BTB-00046682 1.023385 0 0.00013334
1 BTB-00046682 1.023385 BTB-00046603 1.02369 0 0
1 BTB-00046603 1.02369 BTB-00007274 1.026461 0.00371676 0.00162008
1 BTB-00007274 1.026461 BTA-39422-no-rs 1.026987 0.00040923 0
1 BTA-39422-no-rs 1.026987 BTB-01582427 1.027259 4.7e-07 0
1 BTB-01582427 1.027259 BTB-00006833 1.028069 0.00045275 0.00046951
1 BTB-00006833 1.028069 BTA-39406-no-rs 1.028591 0.00075998 0.00047486
1 BTA-39406-no-rs 1.028591 BTB-00046514 1.029127 0 0
1 BTB-00046514 1.029127 BTB-00046543 1.02951 0 8e-08
1 BTB-00046543 1.02951 BTB-02074068 1.030196 0.00031399 0
1 BTB-02074068 1.030196 BTB-00045786 1.031126 0 0.00029825
1 BTB-00045786 1.031126 BTB-00045751 1.031367 0.00015112 0
1 BTB-00045751 1.031367 Hapmap38948-BTA-28757 1.031605 7.7e-06 0
1 Hapmap38948-BTA-28757 1.031605 BTB-02007023 1.033062 0 0
1 BTB-02007023 1.033062 Hapmap42893-BTA-27908 1.033396 4.407e-05 0
1 Hapmap42893-BTA-27908 1.033396 BTB-01831301 1.034058 0 0
1 BTB-01831301 1.034058 BTB-01579733 1.034657 5.663e-05 0
1 BTB-01579733 1.034657 BTB-01579794 1.035028 0 0
1 BTB-01579794 1.035028 BTB-01579839 1.0353 0 0
1 BTB-01579839 1.0353 BTB-00044897 1.046591 0.00488328 0.00225605
1 BTB-00044897 1.046591 BTB-00044677 1.048306 0.00068731 0.0004945
1 BTB-00044677 1.048306 BTA-45217-no-rs 1.048675 0.00066275 0.00051934
1 BTA-45217-no-rs 1.048675 BTB-00044654 1.048956 2.64e-06 3e-08
1 BTB-00044654 1.048956 Hapmap44077-BTA-45213 1.049322 3.44e-06 4e-08
1 Hapmap44077-BTA-45213 1.049322 Hapmap51361-BTA-97011 1.04988 0.00048377 0.00079863
1 Hapmap51361-BTA-97011 1.04988 ARS-BFGL-NGS-24511 1.050624 8.92e-05 0.00037454
1 ARS-BFGL-NGS-24511 1.050624 ARS-BFGL-NGS-73237 1.050862 2e-08 5.1e-07
1 ARS-BFGL-NGS-73237 1.050862 ARS-BFGL-NGS-111524 1.051926 7.9e-07 0.00052802
1 ARS-BFGL-NGS-111524 1.051926 BTB-00048807 1.054223 0.00048205 0.0006778
1 BTB-00048807 1.054223 BTB-00048761 1.054437 0 0
1 BTB-00048761 1.054437 BTB-00048739 1.054727 0 0
1 BTB-00048739 1.054727 Hapmap55247-rs29011752 1.054965 0 0
1 Hapmap55247-rs29011752 1.054965 Hapmap54763-rs29012506 1.055421 0.00215658 0.00217055
1 Hapmap54763-rs29012506 1.055421 Hapmap13023-BTA-95276 1.055848 3.7e-07 0
1 Hapmap13023-BTA-95276 1.055848 ARS-BFGL-NGS-70855 1.057157 4.312e-05 2.953e-05
1 ARS-BFGL-NGS-70855 1.057157 Hapmap48954-BTA-95284 1.057731 0.00067552 0.00080692
1 Hapmap48954-BTA-95284 1.057731 Hapmap39135-BTA-46239 1.057963 0 0.00022645
1 Hapmap39135-BTA-46239 1.057963 BTB-00048624 1.058201 0 0
1 BTB-00048624 1.058201 BTB-00048535 1.058863 0.00084341 7.68e-06
1 BTB-00048535 1.058863 BTB-00048482 1.059124 0.00010013 0.00098992
1 BTB-00048482 1.059124 Hapmap47310-BTA-46212 1.059458 0 1e-08
1 Hapmap47310-BTA-46212 1.059458 BTB-00048449 1.059796 0.00016611 1.5e-07
1 BTB-00048449 1.059796 ARS-BFGL-NGS-115565 1.060015 0 0
1 ARS-BFGL-NGS-115565 1.060015 BTB-00048319 1.060581 0 0.00021398
1 BTB-00048319 1.060581 Hapmap48347-BTA-46207 1.062716 0.00349693 0.00147054
1 Hapmap48347-BTA-46207 1.062716 BTB-00048035 1.063129 3.75e-06 0.0003727
1 BTB-00048035 1.063129 Hapmap32019-BTA-124526 1.063812 0.00026468 0.000462
1 Hapmap32019-BTA-124526 1.063812 BTB-00047563 1.064483 0.0015241 0.00117466
1 BTB-00047563 1.064483 UA-IFASA-4990 1.06497 6.561e-05 0.00023069
1 UA-IFASA-4990 1.06497 Hapmap59715-rs29022224 1.065479 7.444e-05 0
1 Hapmap59715-rs29022224 1.065479 BTB-00049060 1.067247 0.00166063 0.00053415
1 BTB-00049060 1.067247 BTB-00049075 1.067628 3e-08 1e-08
1 BTB-00049075 1.067628 BTB-00240967 1.068211 9.09e-06 0.00097219
1 BTB-00240967 1.068211 BTB-00049653 1.070608 0.00048286 3.428e-05
1 BTB-00049653 1.070608 Hapmap44218-BTA-18307 1.071519 0 2.957e-05
1 Hapmap44218-BTA-18307 1.071519 Hapmap38658-BTA-121982 1.071822 0.00011763 0.00016176
1 Hapmap38658-BTA-121982 1.071822 Hapmap34753-BES7_Contig483_2157 1.073023 0.0001099 0.00046447
1 Hapmap34753-BES7_Contig483_2157 1.073023 ARS-BFGL-NGS-235 1.073472 0.00160015 0.00206885
1 ARS-BFGL-NGS-235 1.073472 ARS-BFGL-NGS-114023 1.073974 7.56e-05 0.00035098
1 ARS-BFGL-NGS-114023 1.073974 ARS-BFGL-NGS-111509 1.074306 0.00063468 0.00043603
1 ARS-BFGL-NGS-111509 1.074306 BTB-00045263 1.074676 0 2.1e-07
1 BTB-00045263 1.074676 BTA-45222-no-rs 1.075005 0.00126837 0.00147745
1 BTA-45222-no-rs 1.075005 Hapmap46299-BTA-46253 1.075445 4.2e-07 0.00050432
1 Hapmap46299-BTA-46253 1.075445 BTB-00049354 1.076013 8.74e-05 0
1 BTB-00049354 1.076013 BTB-00049502 1.076941 0.00058941 0.00084297
1 BTB-00049502 1.076941 Hapmap38386-BTA-122729 1.07781 0.00206379 0.00190153
1 Hapmap38386-BTA-122729 1.07781 Hapmap42097-BTA-120192 1.078549 0.00080244 0.00115382
1 Hapmap42097-BTA-120192 1.078549 BTA-120188-no-rs 1.078946 0 0
1 BTA-120188-no-rs 1.078946 ARS-BFGL-NGS-35848 1.080112 0.00053209 0.00098815
1 ARS-BFGL-NGS-35848 1.080112 Hapmap44346-BTA-120193 1.080466 0.00030561 6.447e-05
1 Hapmap44346-BTA-120193 1.080466 Hapmap42098-BTA-120200 1.080817 0.0002095 0.00047127
1 Hapmap42098-BTA-120200 1.080817 BTB-01263441 1.081542 0.00012305 0.00021933
1 BTB-01263441 1.081542 BTB-01961443 1.081791 0.00022615 0.00050824
1 BTB-01961443 1.081791 ARS-BFGL-NGS-32083 1.082457 6.377e-05 0.00018334
1 ARS-BFGL-NGS-32083 1.082457 BTB-02008740 1.08283 8.369e-05 0
1 BTB-02008740 1.08283 Hapmap48271-BTA-27390 1.08322 0 0
1 Hapmap48271-BTA-27390 1.08322 ARS-BFGL-NGS-118240 1.083461 0 0
1 ARS-BFGL-NGS-118240 1.083461 ARS-BFGL-NGS-535 1.083675 8.361e-05 0
1 ARS-BFGL-NGS-535 1.083675 ARS-BFGL-NGS-10422 1.083985 2.5e-07 1.202e-05
1 ARS-BFGL-NGS-10422 1.083985 Hapmap44213-BTA-122843 1.084606 0.00184456 0.00114145
1 Hapmap44213-BTA-122843 1.084606 ARS-BFGL-NGS-115502 1.085771 0 0.00039386
1 ARS-BFGL-NGS-115502 1.085771 ARS-BFGL-NGS-66914 1.086672 0.0010305 0.00113433
1 ARS-BFGL-NGS-66914 1.086672 ARS-BFGL-NGS-118671 1.086894 3.98e-06 2.432e-05
1 ARS-BFGL-NGS-118671 1.086894 ARS-BFGL-NGS-93455 1.087947 0.00014769 0.00091316
1 ARS-BFGL-NGS-93455 1.087947 ARS-BFGL-NGS-115228 1.088517 0.00075069 0.00053156
1 ARS-BFGL-NGS-115228 1.088517 BTA-111239-no-rs 1.088947 0 0
1 BTA-111239-no-rs 1.088947 Hapmap50869-BTA-111237 1.090147 0.00083286 0.00159168
1 Hapmap50869-BTA-111237 1.090147 BTB-01568935 1.092331 0.00127097 6.1e-07
1 BTB-01568935 1.092331 BTB-01184881 1.095278 0.00161256 0.0016151
1 BTB-01184881 1.095278 ARS-BFGL-BAC-16136 1.097181 0.00250273 0.0036564
1 ARS-BFGL-BAC-16136 1.097181 BTB-01166725 1.097669 0 3.9e-07
1 BTB-01166725 1.097669 ARS-BFGL-BAC-16138 1.098257 3e-08 5.419e-05
1 ARS-BFGL-BAC-16138 1.098257 BTB-01166773 1.098518 3.5e-07 0.0002202
1 BTB-01166773 1.098518 Hapmap41730-BTA-102454 1.099121 0.00442867 0.00683914
1 Hapmap41730-BTA-102454 1.099121 ARS-BFGL-NGS-105415 1.099391 1.2e-07 0
1 ARS-BFGL-NGS-105415 1.099391 BTA-102461-no-rs 1.09979 0.00026272 0.00097336
1 BTA-102461-no-rs 1.09979 Hapmap38800-BTA-102469 1.100174 0.00046373 0.00042676
1 Hapmap38800-BTA-102469 1.100174 Hapmap51789-BTA-102473 1.100543 1e-08 1.048e-05
1 Hapmap51789-BTA-102473 1.100543 BTB-01167043 1.100767 8.11e-06 0.00042061
1 BTB-01167043 1.100767 ARS-BFGL-NGS-57889 1.101605 0.00015398 2.3e-07
1 ARS-BFGL-NGS-57889 1.101605 Hapmap39532-BTA-102468 1.101696 1.39e-06 0
1 Hapmap39532-BTA-102468 1.101696 ARS-BFGL-NGS-119115 1.101907 7e-08 0
1 ARS-BFGL-NGS-119115 1.101907 ARS-BFGL-NGS-109823 1.102527 6.06e-05 0
1 ARS-BFGL-NGS-109823 1.102527 BTA-96415-no-rs 1.10396 0.00040149 0.00050782
1 BTA-96415-no-rs 1.10396 BTB-01140101 1.104205 0.00014228 0.00066449
1 BTB-01140101 1.104205 BTB-01139983 1.104567 6e-08 2e-08
1 BTB-01139983 1.104567 ARS-BFGL-NGS-18066 1.104882 4e-08 0
1 ARS-BFGL-NGS-18066 1.104882 ARS-BFGL-NGS-26803 1.105185 0 0.00014446
1 ARS-BFGL-NGS-26803 1.105185 ARS-BFGL-NGS-110339 1.106254 0.00027258 0.00071747
1 ARS-BFGL-NGS-110339 1.106254 ARS-BFGL-NGS-26090 1.106742 0.00011521 3.54e-06
1 ARS-BFGL-NGS-26090 1.106742 ARS-BFGL-NGS-89681 1.10707 0 0
1 ARS-BFGL-NGS-89681 1.10707 ARS-BFGL-NGS-26007 1.109548 0.00020544 8.654e-05
1 ARS-BFGL-NGS-26007 1.109548 ARS-BFGL-NGS-104436 1.11138 0.00061458 0.00162306
1 ARS-BFGL-NGS-104436 1.11138 ARS-BFGL-NGS-12115 1.112263 5.407e-05 3.782e-05
1 ARS-BFGL-NGS-12115 1.112263 Hapmap43087-BTA-87783 1.113678 0.00127906 0.00246563
1 Hapmap43087-BTA-87783 1.113678 ARS-BFGL-NGS-97925 1.114383 0.00132959 0.00122676
1 ARS-BFGL-NGS-97925 1.114383 BTB-01562245 1.114659 1.41e-05 1.92e-05
1 BTB-01562245 1.114659 ARS-BFGL-NGS-18134 1.116015 0.00010881 0.00073745
1 ARS-BFGL-NGS-18134 1.116015 ARS-BFGL-NGS-61822 1.116304 5e-08 5.8e-07
1 ARS-BFGL-NGS-61822 1.116304 ARS-BFGL-BAC-16144 1.116549 0.00014572 0
1 ARS-BFGL-BAC-16144 1.116549 UA-IFASA-7369 1.117517 0.00102665 6.3e-07
1 UA-IFASA-7369 1.117517 BTB-00049981 1.117758 8.439e-05 0
1 BTB-00049981 1.117758 BTB-00738246 1.118686 0.00026518 0.00061934
1 BTB-00738246 1.118686 BTB-00049996 1.119261 1.101e-05 0.00130314
1 BTB-00049996 1.119261 ARS-BFGL-NGS-104897 1.119609 0.00092239 0.00078882
1 ARS-BFGL-NGS-104897 1.119609 Hapmap46825-BTA-47232 1.12091 0.00141538 0.00071619
1 Hapmap46825-BTA-47232 1.12091 ARS-BFGL-BAC-6558 1.124378 0.00207811 0.00273544
1 ARS-BFGL-BAC-6558 1.124378 Hapmap60237-rs29019540 1.125819 0.00056523 0.00104201
1 Hapmap60237-rs29019540 1.125819 BTB-01058465 1.128373 0.00167832 0.00235953
1 BTB-01058465 1.128373 BTA-122011-no-rs 1.129146 0 0.00024037
1 BTA-122011-no-rs 1.129146 BTB-01058228 1.129984 0 0
1 BTB-01058228 1.129984 BTB-01057979 1.13176 0.00090716 0.00084159
1 BTB-01057979 1.13176 ARS-BFGL-NGS-2027 1.133303 0.00019312 0.00061906
1 ARS-BFGL-NGS-2027 1.133303 Hapmap39601-BTA-89540 1.133605 4e-08 0
1 Hapmap39601-BTA-89540 1.133605 Hapmap26702-BTA-148607 1.135869 0.00211578 0.00189927
1 Hapmap26702-BTA-148607 1.135869 Hapmap47770-BTA-89520 1.137327 0.00136417 0.0012281
1 Hapmap47770-BTA-89520 1.137327 BTA-94396-no-rs 1.13857 0.00065797 0.00348581
1 BTA-94396-no-rs 1.13857 ARS-BFGL-NGS-76535 1.139521 0.00019817 0.00086713
1 ARS-BFGL-NGS-76535 1.139521 ARS-BFGL-NGS-92715 1.140278 3.036e-05 0.00034888
1 ARS-BFGL-NGS-92715 1.140278 ARS-BFGL-NGS-11580 1.140618 0 0
1 ARS-BFGL-NGS-11580 1.140618 BTB-01457148 1.14113 0 0
1 BTB-01457148 1.14113 UA-IFASA-1795 1.142136 0.00017698 0
1 UA-IFASA-1795 1.142136 BTB-01744054 1.142639 9.423e-05 0.00031843
1 BTB-01744054 1.142639 ARS-BFGL-NGS-67613 1.144674 0.00157086 0.00339979
1 ARS-BFGL-NGS-67613 1.144674 BTB-00050464 1.14578 0.00016444 1.671e-05
1 BTB-00050464 1.14578 BTA-47242-no-rs 1.146074 5.39e-06 2.3e-07
1 BTA-47242-no-rs 1.146074 ARS-BFGL-NGS-57677 1.155393 0.01076442 0.01523686
1 ARS-BFGL-NGS-57677 1.155393 BTB-01575226 1.155859 0.00064482 1.23e-06
1 BTB-01575226 1.155859 BTA-105039-no-rs 1.156365 9.6e-07 1e-08
1 BTA-105039-no-rs 1.156365 Hapmap51239-BTA-48169 1.158882 0.00025703 0.00037008
1 Hapmap51239-BTA-48169 1.158882 BTB-00051291 1.159148 9.253e-05 1.41e-06
1 BTB-00051291 1.159148 BTB-02083452 1.159389 0.00134872 0.00290856
1 BTB-02083452 1.159389 BTB-02047820 1.16384 0.00371229 0.00234361
1 BTB-02047820 1.16384 BTB-01622929 1.164095 7.41e-06 0.00012526
1 BTB-01622929 1.164095 Hapmap50370-BTA-48158 1.165828 0.00073886 0.00135853
1 Hapmap50370-BTA-48158 1.165828 BTA-20517-no-rs 1.166916 0.00072801 0.00039425
1 BTA-20517-no-rs 1.166916 Hapmap60528-rs29019947 1.167256 0.00021661 1e-08
1 Hapmap60528-rs29019947 1.167256 BTB-01305960 1.167868 0.00013428 0.00013078
1 BTB-01305960 1.167868 ARS-BFGL-NGS-25618 1.168435 0.00140914 0.00033817
1 ARS-BFGL-NGS-25618 1.168435 BTB-01641194 1.168802 1.753e-05 0.00050042
1 BTB-01641194 1.168802 Hapmap51142-BTA-109780 1.169164 0.00070184 0.00031213
1 Hapmap51142-BTA-109780 1.169164 BTA-98511-no-rs 1.169924 0.00020804 0
1 BTA-98511-no-rs 1.169924 BTB-00051535 1.171365 0.00114181 0.00129291
1 BTB-00051535 1.171365 ARS-BFGL-NGS-93375 1.171694 4.8e-07 0
1 ARS-BFGL-NGS-93375 1.171694 ARS-BFGL-NGS-13821 1.171913 0.0002472 0
1 ARS-BFGL-NGS-13821 1.171913 BTA-48213-no-rs 1.172269 3e-08 6.3e-06
1 BTA-48213-no-rs 1.172269 ARS-BFGL-NGS-10545 1.173511 0.00185181 0.00368757
1 ARS-BFGL-NGS-10545 1.173511 BTB-00051924 1.174361 0.00242773 0.00126445
1 BTB-00051924 1.174361 Hapmap42953-BTA-48231 1.175935 8.878e-05 0.00037693
1 Hapmap42953-BTA-48231 1.175935 BTB-00052487 1.17704 0.00100366 0.00348908
1 BTB-00052487 1.17704 Hapmap56538-rs29024657 1.178382 0.00180694 0.00098363
1 Hapmap56538-rs29024657 1.178382 Hapmap48354-BTA-48238 1.178979 0.00027233 0.00071828
1 Hapmap48354-BTA-48238 1.178979 ARS-BFGL-NGS-105650 1.179429 0.00130892 0.00063258
1 ARS-BFGL-NGS-105650 1.179429 Hapmap54441-rs29025631 1.179838 0.00014193 3e-08
1 Hapmap54441-rs29025631 1.179838 BTB-01543431 1.180852 0 0.00037645
1 BTB-01543431 1.180852 BTB-01632443 1.181691 8.252e-05 6.352e-05
1 BTB-01632443 1.181691 BTB-01632428 1.181908 0.00013911 0.00014078
1 BTB-01632428 1.181908 Hapmap41567-BTA-52975 1.182862 0.00061018 0.00061816
1 Hapmap41567-BTA-52975 1.182862 ARS-BFGL-NGS-59470 1.183883 0.00071052 0.00077278
1 ARS-BFGL-NGS-59470 1.183883 ARS-BFGL-NGS-31534 1.184148 0 0.00025074
1 ARS-BFGL-NGS-31534 1.184148 Hapmap46305-BTA-53011 1.184341 0 0
1 Hapmap46305-BTA-53011 1.184341 BTB-02013809 1.184586 0.00022012 0
1 BTB-02013809 1.184586 ARS-BFGL-NGS-112497 1.184806 0.00015659 0.00017917
1 ARS-BFGL-NGS-112497 1.184806 BTB-01877866 1.185058 0.00029488 0.0001455
1 BTB-01877866 1.185058 ARS-BFGL-NGS-119723 1.185302 0.0009437 0.0017311
1 ARS-BFGL-NGS-119723 1.185302 BTB-00052737 1.186037 0.00037438 7.369e-05
1 BTB-00052737 1.186037 ARS-BFGL-NGS-27741 1.186385 0 0.00038119
1 ARS-BFGL-NGS-27741 1.186385 ARS-BFGL-NGS-91306 1.187851 0.00135189 0.00183873
1 ARS-BFGL-NGS-91306 1.187851 BTB-00053420 1.18934 0.00260331 0.00120139
1 BTB-00053420 1.18934 BTA-49362-no-rs 1.1897 0.00032817 0.00137212
1 BTA-49362-no-rs 1.1897 ARS-BFGL-NGS-50236 1.189924 2e-08 0
1 ARS-BFGL-NGS-50236 1.189924 BTB-00053237 1.190625 0.00098269 0.00066225
1 BTB-00053237 1.190625 ARS-BFGL-NGS-110032 1.191702 0.00083995 3.8e-07
1 ARS-BFGL-NGS-110032 1.191702 ARS-BFGL-BAC-7198 1.193637 0.00438737 0.00542289
1 ARS-BFGL-BAC-7198 1.193637 Hapmap38442-BTA-87622 1.194032 0.00186107 6.638e-05
1 Hapmap38442-BTA-87622 1.194032 BTB-00052125 1.195439 0.0010657 0.00155157
1 BTB-00052125 1.195439 BTB-01476130 1.195616 0 0
1 BTB-01476130 1.195616 ARS-BFGL-NGS-99492 1.196369 0.00038508 2.3e-07
1 ARS-BFGL-NGS-99492 1.196369 BTB-00052149 1.196899 3.141e-05 0.00106746
1 BTB-00052149 1.196899 BTB-00053634 1.197969 0.00161442 0.00144663
1 BTB-00053634 1.197969 ARS-BFGL-BAC-13578 1.198134 0 0
1 ARS-BFGL-BAC-13578 1.198134 ARS-BFGL-NGS-23874 1.199028 0.0006957 0.00019645
1 ARS-BFGL-NGS-23874 1.199028 BTA-120125-no-rs 1.200043 0.00370817 0.00763253
1 BTA-120125-no-rs 1.200043 BTB-01771527 1.200334 0.00048902 4.417e-05
1 BTB-01771527 1.200334 Hapmap59251-rs29020792 1.200928 0.00088342 8.249e-05
1 Hapmap59251-rs29020792 1.200928 Hapmap59700-rs29027306 1.201689 2.31e-06 3.15e-05
1 Hapmap59700-rs29027306 1.201689 BTB-00053769 1.20398 0.00214836 0.00498659
1 BTB-00053769 1.20398 BTA-49375-no-rs 1.2042 4.24e-06 5.79e-06
1 BTA-49375-no-rs 1.2042 BTB-01117225 1.205318 0.00099326 0.00263968
1 BTB-01117225 1.205318 BTB-01117320 1.205621 3.425e-05 0
1 BTB-01117320 1.205621 BTB-01904540 1.207202 0.00106261 0.00080407
1 BTB-01904540 1.207202 BTB-01116994 1.207671 0.00106214 0.0005091
1 BTB-01116994 1.207671 BTB-01116925 1.208196 1.9e-07 0
1 BTB-01116925 1.208196 Hapmap25578-BTA-148357 1.208519 3.439e-05 2.91e-06
1 Hapmap25578-BTA-148357 1.208519 BTB-01116846 1.209035 1.86e-06 0
1 BTB-01116846 1.209035 ARS-BFGL-NGS-114386 1.209303 0.00015548 0.00020863
1 ARS-BFGL-NGS-114386 1.209303 Hapmap39835-BTA-49382 1.212614 0.00301049 0.00257684
1 Hapmap39835-BTA-49382 1.212614 BTB-00054360 1.213038 0.00038712 0.00071166
1 BTB-00054360 1.213038 Hapmap43795-BTA-16918 1.213931 0.00169174 0.00299707
1 Hapmap43795-BTA-16918 1.213931 ARS-BFGL-NGS-12402 1.214623 0.00045374 0.00124075
1 ARS-BFGL-NGS-12402 1.214623 Hapmap55173-rs29024142 1.214872 0.0006511 2.8e-07
1 Hapmap55173-rs29024142 1.214872 BTA-49389-no-rs 1.2151 0 0
1 BTA-49389-no-rs 1.2151 BTB-00054117 1.21536 0.00022231 1.8e-07
1 BTB-00054117 1.21536 BTB-00054095 1.21559 2.01e-06 1e-08
1 BTB-00054095 1.21559 BTB-00054052 1.216009 4.35e-06 2e-08
1 BTB-00054052 1.216009 BTB-00054609 1.216781 0.00022144 0.0005089
1 BTB-00054609 1.216781 BTA-49414-no-rs 1.217075 8e-08 0.00024109
1 BTA-49414-no-rs 1.217075 BTB-00054470 1.218273 0.00026255 0
1 BTB-00054470 1.218273 ARS-BFGL-NGS-105510 1.21852 1.374e-05 0.0002595
1 ARS-BFGL-NGS-105510 1.21852 ARS-BFGL-BAC-14216 1.219204 9.544e-05 1e-08
1 ARS-BFGL-BAC-14216 1.219204 ARS-BFGL-NGS-7472 1.219467 1e-08 0.0001531
1 ARS-BFGL-NGS-7472 1.219467 Hapmap59501-rs29020824 1.220649 0.00201543 0.00348493
1 Hapmap59501-rs29020824 1.220649 ARS-BFGL-NGS-15972 1.221595 0.00086796 0.00098301
1 ARS-BFGL-NGS-15972 1.221595 BTB-01694763 1.221824 0.00031167 0
1 BTB-01694763 1.221824 BTB-01694723 1.222031 7.545e-05 0.00012227
1 BTB-01694723 1.222031 BTB-00054661 1.223629 0.00039618 0.00110616
1 BTB-00054661 1.223629 BTB-00054647 1.223992 0.00015255 0
1 BTB-00054647 1.223992 BTB-00056029 1.224305 3.82e-06 0
1 BTB-00056029 1.224305 UA-IFASA-8594 1.224699 3.889e-05 0
1 UA-IFASA-8594 1.224699 BTB-00055741 1.225623 0 0
1 BTB-00055741 1.225623 ARS-BFGL-BAC-14851 1.226718 0.00145231 0.00261251
1 ARS-BFGL-BAC-14851 1.226718 Hapmap38963-BTA-50274 1.226984 4.202e-05 0
1 Hapmap38963-BTA-50274 1.226984 ARS-BFGL-BAC-14843 1.227846 0.00042241 0
1 ARS-BFGL-BAC-14843 1.227846 BTB-00055621 1.228208 0.00127994 0.0004944
1 BTB-00055621 1.228208 ARS-BFGL-NGS-72670 1.228508 0 0
1 ARS-BFGL-NGS-72670 1.228508 BTB-01479818 1.229016 7.3e-05 0
1 BTB-01479818 1.229016 Hapmap47791-BTA-96755 1.229472 0 0
1 Hapmap47791-BTA-96755 1.229472 BTA-22052-no-rs 1.232198 0.00255333 0.00415768
1 BTA-22052-no-rs 1.232198 BTA-22049-no-rs 1.234855 0.00316907 0.00367953
1 BTA-22049-no-rs 1.234855 BTA-114011-no-rs 1.235521 1.836e-05 0
1 BTA-114011-no-rs 1.235521 Hapmap25115-BTA-50291 1.236246 6e-08 0.00023511
1 Hapmap25115-BTA-50291 1.236246 Hapmap50904-BTA-17187 1.237136 3.8e-07 0.00020753
1 Hapmap50904-BTA-17187 1.237136 BTB-00056059 1.238066 0.00044875 1e-08
1 BTB-00056059 1.238066 Hapmap50245-BTA-117044 1.238695 3.116e-05 0.00063422
1 Hapmap50245-BTA-117044 1.238695 Hapmap45144-BTA-100450 1.239704 0.00123399 0.00387228
1 Hapmap45144-BTA-100450 1.239704 Hapmap26724-BTA-152272 1.240149 0.00020289 0.00039155
1 Hapmap26724-BTA-152272 1.240149 Hapmap54815-rs29020074 1.243576 0.00450706 0.0042299
1 Hapmap54815-rs29020074 1.243576 ARS-BFGL-NGS-8991 1.243926 0.00028047 0.00041797
1 ARS-BFGL-NGS-8991 1.243926 Hapmap50536-BTA-99808 1.24644 0.00094569 0.00207982
1 Hapmap50536-BTA-99808 1.24644 ARS-BFGL-NGS-111513 1.247278 2.11e-06 2e-08
1 ARS-BFGL-NGS-111513 1.247278 BTB-01369713 1.249464 0.00276891 0.00356751
1 BTB-01369713 1.249464 BTA-29515-no-rs 1.249805 0.00106831 0.00034596
1 BTA-29515-no-rs 1.249805 BTB-01369884 1.250305 0.00183092 0.00123123
1 BTB-01369884 1.250305 ARS-BFGL-NGS-89910 1.25122 0.00016062 0.00123112
1 ARS-BFGL-NGS-89910 1.25122 BTB-01615126 1.251459 5.032e-05 5.69e-06
1 BTB-01615126 1.251459 Hapmap47487-BTA-107875 1.25203 0.00032838 2.04e-05
1 Hapmap47487-BTA-107875 1.25203 Hapmap41768-BTA-120174 1.253697 0.00708088 0.00468111
1 Hapmap41768-BTA-120174 1.253697 ARS-BFGL-NGS-107861 1.254323 0.00132082 0.00127217
1 ARS-BFGL-NGS-107861 1.254323 BTB-00060880 1.255214 0.00116609 3.104e-05
1 BTB-00060880 1.255214 BTB-00060751 1.255521 0.00291707 0.00436683
1 BTB-00060751 1.255521 ARS-BFGL-NGS-98257 1.255697 0 0.00028165
1 ARS-BFGL-NGS-98257 1.255697 ARS-BFGL-NGS-113021 1.25609 9.423e-05 4.75e-06
1 ARS-BFGL-NGS-113021 1.25609 ARS-BFGL-NGS-25639 1.256537 0.00034564 0.00059759
1 ARS-BFGL-NGS-25639 1.256537 ARS-BFGL-NGS-100109 1.256832 0 0
1 ARS-BFGL-NGS-100109 1.256832 Hapmap48368-BTA-50297 1.258458 0.00109215 0.00109205
1 Hapmap48368-BTA-50297 1.258458 ARS-BFGL-NGS-79291 1.258981 4.841e-05 0.00138438
1 ARS-BFGL-NGS-79291 1.258981 ARS-BFGL-NGS-27011 1.261127 0.00318584 0.00474579
1 ARS-BFGL-NGS-27011 1.261127 BTA-50361-no-rs 1.261666 0.00032564 0
1 BTA-50361-no-rs 1.261666 Hapmap52333-rs29027485 1.262911 0.00092355 0.00065115
1 Hapmap52333-rs29027485 1.262911 BTB-01472166 1.263602 0.00096485 0.00065802
1 BTB-01472166 1.263602 ARS-BFGL-NGS-55389 1.264318 0.00050976 0.000489
1 ARS-BFGL-NGS-55389 1.264318 BTA-96197-no-rs 1.264612 0 0
1 BTA-96197-no-rs 1.264612 BTB-00056151 1.264935 7.364e-05 0
1 BTB-00056151 1.264935 Hapmap50377-BTA-50302 1.265206 0 0
1 Hapmap50377-BTA-50302 1.265206 BTA-50305-no-rs 1.265706 0 5.9e-06
1 BTA-50305-no-rs 1.265706 BTB-00056214 1.265925 0 0.00013807
1 BTB-00056214 1.265925 BTB-00056233 1.266163 0 8.42e-06
1 BTB-00056233 1.266163 ARS-BFGL-BAC-15540 1.266838 5.152e-05 0.00015117
1 ARS-BFGL-BAC-15540 1.266838 ARS-BFGL-NGS-9109 1.269257 0.0005197 0.00072371
1 ARS-BFGL-NGS-9109 1.269257 ARS-BFGL-BAC-16161 1.270935 0.00169487 0.00097279
1 ARS-BFGL-BAC-16161 1.270935 Hapmap42138-BTA-21868 1.271183 7.811e-05 0.00035549
1 Hapmap42138-BTA-21868 1.271183 ARS-BFGL-NGS-92777 1.273212 0.00206004 0.00274037
1 ARS-BFGL-NGS-92777 1.273212 BTB-00056583 1.273732 0.00040034 3e-08
1 BTB-00056583 1.273732 BTB-00056613 1.273984 0.0014884 0
1 BTB-00056613 1.273984 ARS-BFGL-NGS-34197 1.274211 9.226e-05 0
1 ARS-BFGL-NGS-34197 1.274211 ARS-BFGL-NGS-111607 1.274481 0.00229122 0
1 ARS-BFGL-NGS-111607 1.274481 ARS-BFGL-NGS-118749 1.275199 0.00117236 0.00205523
1 ARS-BFGL-NGS-118749 1.275199 ARS-BFGL-NGS-61598 1.276093 0.00022578 1.08e-06
1 ARS-BFGL-NGS-61598 1.276093 ARS-BFGL-NGS-411 1.277024 0.00253351 0.00100668
1 ARS-BFGL-NGS-411 1.277024 Hapmap49636-BTA-50341 1.277563 3e-08 0
1 Hapmap49636-BTA-50341 1.277563 BTA-01811-rs29012765 1.277775 1.21e-06 0.00012878
1 BTA-01811-rs29012765 1.277775 BTA-50347-no-rs 1.278884 0.00029815 0.00025145
1 BTA-50347-no-rs 1.278884 ARS-BFGL-NGS-104657 1.279092 0.00016995 4.6e-07
1 ARS-BFGL-NGS-104657 1.279092 ARS-BFGL-NGS-31046 1.279635 0.00146061 0.00157901
1 ARS-BFGL-NGS-31046 1.279635 BTB-00057251 1.280076 0 0.00032969
1 BTB-00057251 1.280076 ARS-BFGL-NGS-116868 1.280503 0 0
1 ARS-BFGL-NGS-116868 1.280503 ARS-BFGL-NGS-57577 1.280773 0 0.00012145
1 ARS-BFGL-NGS-57577 1.280773 ARS-BFGL-NGS-24528 1.281025 8.608e-05 0
1 ARS-BFGL-NGS-24528 1.281025 BTB-00057662 1.281473 0.00025425 0.00047194
1 BTB-00057662 1.281473 BTB-02067404 1.281684 1.3e-07 1.2e-07
1 BTB-02067404 1.281684 BTA-49421-no-rs 1.282268 0.00365153 0.002284
1 BTA-49421-no-rs 1.282268 BTA-49441-no-rs 1.283625 0.00196043 0.00181052
1 BTA-49441-no-rs 1.283625 ARS-BFGL-NGS-116542 1.283847 0.0002215 1.14e-06
1 ARS-BFGL-NGS-116542 1.283847 BTB-00055549 1.284204 4.51e-06 3e-08
1 BTB-00055549 1.284204 ARS-BFGL-NGS-64270 1.28503 0.00039072 0.00040274
1 ARS-BFGL-NGS-64270 1.28503 ARS-BFGL-NGS-40583 1.286226 0.00066611 0.0042568
1 ARS-BFGL-NGS-40583 1.286226 ARS-BFGL-NGS-31421 1.286438 2.054e-05 0.00038168
1 ARS-BFGL-NGS-31421 1.286438 ARS-BFGL-NGS-80200 1.286785 0 0
1 ARS-BFGL-NGS-80200 1.286785 Hapmap58543-rs29022778 1.287124 8.072e-05 0.00057221
1 Hapmap58543-rs29022778 1.287124 ARS-BFGL-NGS-96173 1.288308 0.00130928 0.00099891
1 ARS-BFGL-NGS-96173 1.288308 Hapmap41763-BTA-117901 1.289059 3.162e-05 0.00036064
1 Hapmap41763-BTA-117901 1.289059 BTB-01744858 1.289424 3.652e-05 0.00038704
1 BTB-01744858 1.289424 ARS-BFGL-NGS-33162 1.289744 0.00078048 0.00234098
1 ARS-BFGL-NGS-33162 1.289744 Hapmap35473-SCAFFOLD317442_12259 1.290037 0.00024629 0.00051118
1 Hapmap35473-SCAFFOLD317442_12259 1.290037 ARS-BFGL-BAC-13551 1.290841 0.00049591 6.721e-05
1 ARS-BFGL-BAC-13551 1.290841 Hapmap42453-BTA-122047 1.291681 4.403e-05 2.31e-06
1 Hapmap42453-BTA-122047 1.291681 BTB-01662109 1.292168 0.00030619 0.00060157
1 BTB-01662109 1.292168 Hapmap35746-SCAFFOLD181011_3284 1.293164 0.00042007 0
1 Hapmap35746-SCAFFOLD181011_3284 1.293164 Hapmap47449-BTA-96490 1.293495 0.00010885 0
1 Hapmap47449-BTA-96490 1.293495 BTB-01476933 1.293894 0 0
1 BTB-01476933 1.293894 ARS-BFGL-NGS-35567 1.294199 0 0
1 ARS-BFGL-NGS-35567 1.294199 ARS-BFGL-NGS-5193 1.294675 7.51e-05 1.7e-07
1 ARS-BFGL-NGS-5193 1.294675 ARS-BFGL-NGS-18962 1.29534 0.00169011 0.00168445
1 ARS-BFGL-NGS-18962 1.29534 ARS-BFGL-NGS-74871 1.295545 2.7e-07 7.79e-06
1 ARS-BFGL-NGS-74871 1.295545 ARS-BFGL-NGS-112867 1.295845 0 0.00061827
1 ARS-BFGL-NGS-112867 1.295845 ARS-BFGL-NGS-6392 1.30171 0.00252838 0.00374287
1 ARS-BFGL-NGS-6392 1.30171 BTB-00058404 1.302254 0.00010146 0.00023288
1 BTB-00058404 1.302254 ARS-BFGL-NGS-117553 1.302693 0.00014072 8.197e-05
1 ARS-BFGL-NGS-117553 1.302693 BTA-53036-no-rs 1.303335 2.5e-07 4e-08
1 BTA-53036-no-rs 1.303335 BTA-53040-no-rs 1.303635 0 0
1 BTA-53040-no-rs 1.303635 ARS-BFGL-BAC-5990 1.304042 0 0
1 ARS-BFGL-BAC-5990 1.304042 ARS-BFGL-NGS-111760 1.304417 0 0
1 ARS-BFGL-NGS-111760 1.304417 BTB-00058659 1.304735 0 0
1 BTB-00058659 1.304735 BTA-51376-no-rs 1.305205 0 4.17e-05
1 BTA-51376-no-rs 1.305205 BTB-00058727 1.305827 0 5.461e-05
1 BTB-00058727 1.305827 ARS-BFGL-NGS-84687 1.306244 0 0
1 ARS-BFGL-NGS-84687 1.306244 BTB-00059126 1.306927 3.048e-05 2.549e-05
1 BTB-00059126 1.306927 BTB-00059171 1.307141 3.804e-05 4.301e-05
1 BTB-00059171 1.307141 ARS-BFGL-NGS-107359 1.307265 6.8e-07 0
1 ARS-BFGL-NGS-107359 1.307265 ARS-BFGL-NGS-56103 1.307459 0.00012245 0
1 ARS-BFGL-NGS-56103 1.307459 Hapmap50014-BTA-51389 1.309519 0.00162109 0.00391479
1 Hapmap50014-BTA-51389 1.309519 BTB-00059412 1.310092 0.00131861 0.00270684
1 BTB-00059412 1.310092 ARS-BFGL-NGS-10455 1.310522 0.00107503 0.0003574
1 ARS-BFGL-NGS-10455 1.310522 ARS-BFGL-NGS-82386 1.311225 8.293e-05 0
1 ARS-BFGL-NGS-82386 1.311225 ARS-BFGL-NGS-98442 1.31154 0.00122916 0.00061088
1 ARS-BFGL-NGS-98442 1.31154 ARS-BFGL-NGS-14657 1.312528 0.00014305 0.00071677
1 ARS-BFGL-NGS-14657 1.312528 Hapmap48798-BTA-51401 1.313107 1.422e-05 1e-08
1 Hapmap48798-BTA-51401 1.313107 ARS-BFGL-NGS-102045 1.313446 0.0005279 0.00280998
1 ARS-BFGL-NGS-102045 1.313446 ARS-BFGL-NGS-97163 1.313667 2.916e-05 3e-07
1 ARS-BFGL-NGS-97163 1.313667 ARS-BFGL-NGS-37095 1.314191 0 0
1 ARS-BFGL-NGS-37095 1.314191 BTA-51403-no-rs 1.314407 0 0
1 BTA-51403-no-rs 1.314407 ARS-BFGL-BAC-693 1.314778 0 0
1 ARS-BFGL-BAC-693 1.314778 BTA-53359-no-rs 1.315689 0.00013852 0.00084508
1 BTA-53359-no-rs 1.315689 ARS-BFGL-NGS-1834 1.316173 0 1e-08
1 ARS-BFGL-NGS-1834 1.316173 Hapmap38506-BTA-52316 1.316438 9.115e-05 0.00012147
1 Hapmap38506-BTA-52316 1.316438 ARS-BFGL-NGS-79259 1.316888 4.76e-06 0.00024187
1 ARS-BFGL-NGS-79259 1.316888 Hapmap35028-BES2_Contig431_1271 1.31805 0.0004662 0.00086241
1 Hapmap35028-BES2_Contig431_1271 1.31805 BTA-02520-rs29010074 1.31832 0.00019507 3.1e-07
1 BTA-02520-rs29010074 1.31832 ARS-BFGL-NGS-112530 1.318606 1.26e-06 0
1 ARS-BFGL-NGS-112530 1.318606 BTB-00059569 1.319485 0.00076452 0.00030461
1 BTB-00059569 1.319485 ARS-BFGL-NGS-30324 1.320114 0.00087568 0.00155784
1 ARS-BFGL-NGS-30324 1.320114 BTB-00059627 1.320342 0 0
1 BTB-00059627 1.320342 ARS-BFGL-NGS-4200 1.320621 0 0
1 ARS-BFGL-NGS-4200 1.320621 ARS-BFGL-NGS-104132 1.321624 0.00120753 0.00084439
1 ARS-BFGL-NGS-104132 1.321624 ARS-BFGL-NGS-68753 1.321842 0 9.344e-05
1 ARS-BFGL-NGS-68753 1.321842 BTB-00061242 1.322212 7.024e-05 0.00023646
1 BTB-00061242 1.322212 Hapmap45405-BTA-111896 1.32324 0.00070133 0.0003279
1 Hapmap45405-BTA-111896 1.32324 BTB-00061316 1.323885 5.516e-05 0.00049522
1 BTB-00061316 1.323885 BTB-01287574 1.325652 5.477e-05 0
1 BTB-01287574 1.325652 Hapmap42863-BTA-17899 1.326012 0 0
1 Hapmap42863-BTA-17899 1.326012 BTB-01215047 1.326464 3.696e-05 0
1 BTB-01215047 1.326464 BTB-01963898 1.328301 0.00014954 0
1 BTB-01963898 1.328301 BTB-00061551 1.328529 3e-08 0
1 BTB-00061551 1.328529 ARS-BFGL-BAC-11057 1.329246 1.73e-06 0
1 ARS-BFGL-BAC-11057 1.329246 ARS-BFGL-NGS-26880 1.32984 0.00112863 0
1 ARS-BFGL-NGS-26880 1.32984 Hapmap24138-BTA-124742 1.330183 0.00037626 0
1 Hapmap24138-BTA-124742 1.330183 BTA-53322-no-rs 1.330618 0.00024604 0
1 BTA-53322-no-rs 1.330618 Hapmap29089-BTA-99541 1.332722 0.00081599 0.00035785
1 Hapmap29089-BTA-99541 1.332722 BTB-01641095 1.33361 0 0.00021001
1 BTB-01641095 1.33361 ARS-BFGL-NGS-100206 1.333941 0 2.1e-07
1 ARS-BFGL-NGS-100206 1.333941 Hapmap45933-BTA-53323 1.334233 0 0.00027183
1 Hapmap45933-BTA-53323 1.334233 Hapmap39319-BTA-25543 1.334884 0.00085732 7.32e-06
1 Hapmap39319-BTA-25543 1.334884 ARS-BFGL-NGS-119029 1.335915 9.252e-05 0.00153425
1 ARS-BFGL-NGS-119029 1.335915 ARS-BFGL-NGS-3162 1.337045 0.0012187 0.00093649
1 ARS-BFGL-NGS-3162 1.337045 BTB-00062051 1.337575 0.00039245 0.00019715
1 BTB-00062051 1.337575 ARS-BFGL-NGS-54112 1.337885 0.00019461 0.00050784
1 ARS-BFGL-NGS-54112 1.337885 ARS-BFGL-BAC-11680 1.338141 0.00017995 0.00011338
1 ARS-BFGL-BAC-11680 1.338141 ARS-BFGL-NGS-35508 1.339245 6.668e-05 4.804e-05
1 ARS-BFGL-NGS-35508 1.339245 Hapmap35582-SCAFFOLD40562_2432 1.340325 0.00064814 0.00064558
1 Hapmap35582-SCAFFOLD40562_2432 1.340325 ARS-BFGL-NGS-106616 1.340902 0.00102469 0.00180825
1 ARS-BFGL-NGS-106616 1.340902 ARS-BFGL-NGS-34641 1.341287 1.084e-05 0.0012681
1 ARS-BFGL-NGS-34641 1.341287 BTB-00062715 1.34165 0.00025546 0.00072228
1 BTB-00062715 1.34165 ARS-BFGL-NGS-114679 1.341872 0.0001407 3.71e-06
1 ARS-BFGL-NGS-114679 1.341872 ARS-BFGL-NGS-78666 1.34262 0.00125262 0.00255407
1 ARS-BFGL-NGS-78666 1.34262 ARS-BFGL-NGS-2595 1.343397 0.00314918 0.00208824
1 ARS-BFGL-NGS-2595 1.343397 ARS-BFGL-NGS-105305 1.343868 3e-08 0
1 ARS-BFGL-NGS-105305 1.343868 ARS-BFGL-NGS-30809 1.344753 0.00029685 0.0012328
1 ARS-BFGL-NGS-30809 1.344753 Hapmap38056-BTA-122829 1.345298 0.0001229 0.00057314
1 Hapmap38056-BTA-122829 1.345298 BTB-01355011 1.345551 8.58e-05 5.41e-06
1 BTB-01355011 1.345551 ARS-BFGL-NGS-113451 1.34707 0.00156431 0.00215661
1 ARS-BFGL-NGS-113451 1.34707 BTB-00063891 1.347775 0.00030299 0.00081271
1 BTB-00063891 1.347775 BTB-00063883 1.348025 0.00051554 0.00039089
1 BTB-00063883 1.348025 BTB-00063876 1.348406 0.00078515 0.00059657
1 BTB-00063876 1.348406 ARS-BFGL-NGS-13683 1.348888 0.00728062 0.00350559
1 ARS-BFGL-NGS-13683 1.348888 ARS-BFGL-NGS-113807 1.349236 0.00206178 0.0015839
1 ARS-BFGL-NGS-113807 1.349236 ARS-BFGL-NGS-99025 1.350344 0.00412196 0.00353144
1 ARS-BFGL-NGS-99025 1.350344 BTB-00063821 1.352387 0.0032083 0.00062226
1 BTB-00063821 1.352387 Hapmap51252-BTA-53367 1.352764 0.00051229 0.00011417
1 Hapmap51252-BTA-53367 1.352764 ARS-BFGL-NGS-98138 1.353452 0.00123397 0.00047341
1 ARS-BFGL-NGS-98138 1.353452 ARS-BFGL-NGS-12806 1.354993 4.977e-05 0.00016039
1 ARS-BFGL-NGS-12806 1.354993 ARS-BFGL-NGS-107390 1.355194 0.00059224 0
1 ARS-BFGL-NGS-107390 1.355194 ARS-BFGL-NGS-27844 1.356663 0.00134582 0
1 ARS-BFGL-NGS-27844 1.356663 ARS-BFGL-NGS-93090 1.356942 1.874e-05 0
1 ARS-BFGL-NGS-93090 1.356942 ARS-BFGL-NGS-119153 1.359168 0.00088206 0.00028838
1 ARS-BFGL-NGS-119153 1.359168 ARS-BFGL-NGS-91055 1.35954 2e-08 0.00045512
1 ARS-BFGL-NGS-91055 1.35954 ARS-BFGL-NGS-10246 1.360008 0 0
1 ARS-BFGL-NGS-10246 1.360008 ARS-BFGL-NGS-37290 1.360494 0 0.00047102
1 ARS-BFGL-NGS-37290 1.360494 BTB-00039698 1.360902 0 0
1 BTB-00039698 1.360902 ARS-BFGL-NGS-60475 1.361422 0.00051258 4.7e-06
1 ARS-BFGL-NGS-60475 1.361422 BTA-40533-no-rs 1.361774 0.00010109 0.00026967
1 BTA-40533-no-rs 1.361774 BTA-120764-no-rs 1.362044 0.00148801 0.00038222
1 BTA-120764-no-rs 1.362044 ARS-BFGL-NGS-68966 1.362646 0.0003421 0.00024372
1 ARS-BFGL-NGS-68966 1.362646 Hapmap52330-rs29021130 1.363112 0.0001987 0.00018881
1 Hapmap52330-rs29021130 1.363112 ARS-BFGL-NGS-112400 1.363459 1.63e-06 0
1 ARS-BFGL-NGS-112400 1.363459 ARS-BFGL-BAC-14872 1.363869 0.00024802 1.2e-07
1 ARS-BFGL-BAC-14872 1.363869 ARS-BFGL-BAC-14873 1.364201 0 0.00015348
1 ARS-BFGL-BAC-14873 1.364201 ARS-BFGL-NGS-116855 1.364458 0 5.618e-05
1 ARS-BFGL-NGS-116855 1.364458 Hapmap41179-BTA-120763 1.364871 0 1.785e-05
1 Hapmap41179-BTA-120763 1.364871 Hapmap42704-BTA-84999 1.365671 0 0.00013507
1 Hapmap42704-BTA-84999 1.365671 Hapmap55182-rs29024603 1.370544 0.00224992 0.00147221
1 Hapmap55182-rs29024603 1.370544 Hapmap34056-BES2_Contig421_810 1.3709 0 0
1 Hapmap34056-BES2_Contig421_810 1.3709 ARS-BFGL-NGS-60119 1.371532 0.00030686 0.00016791
1 ARS-BFGL-NGS-60119 1.371532 BTB-00064766 1.372399 0.00015121 0
1 BTB-00064766 1.372399 ARS-BFGL-BAC-5529 1.372718 1.4e-07 9e-08
1 ARS-BFGL-BAC-5529 1.372718 ARS-BFGL-NGS-76451 1.374362 0.00043534 0.00093197
1 ARS-BFGL-NGS-76451 1.374362 BTB-01773000 1.375018 6.2e-07 0.00022339
1 BTB-01773000 1.375018 ARS-BFGL-NGS-106059 1.376801 0.00017572 7.16e-06
1 ARS-BFGL-NGS-106059 1.376801 BTB-01305472 1.377058 4.95e-06 0
1 BTB-01305472 1.377058 BTA-122684-no-rs 1.377388 1.14e-06 0
1 BTA-122684-no-rs 1.377388 ARS-BFGL-NGS-103518 1.377859 5.117e-05 7.9e-07
1 ARS-BFGL-NGS-103518 1.377859 BTB-01305554 1.378397 0.00030498 0.00029747
1 BTB-01305554 1.378397 ARS-BFGL-NGS-13725 1.378855 0 0
1 ARS-BFGL-NGS-13725 1.378855 ARS-BFGL-NGS-105560 1.379512 0 0
1 ARS-BFGL-NGS-105560 1.379512 BTB-00126668 1.38025 0 0.0002264
1 BTB-00126668 1.38025 ARS-BFGL-NGS-77178 1.380909 1.643e-05 0
1 ARS-BFGL-NGS-77178 1.380909 ARS-BFGL-NGS-117937 1.381846 2.336e-05 0
1 ARS-BFGL-NGS-117937 1.381846 BTA-100315-no-rs 1.382922 0.00012729 0.00027126
1 BTA-100315-no-rs 1.382922 Hapmap54009-rs29018701 1.383984 4.33e-06 0.00015674
1 Hapmap54009-rs29018701 1.383984 ARS-BFGL-NGS-4637 1.384839 5.539e-05 0
1 ARS-BFGL-NGS-4637 1.384839 ARS-BFGL-NGS-82122 1.385048 0 0
1 ARS-BFGL-NGS-82122 1.385048 ARS-BFGL-NGS-107473 1.386 0 0.00014688
1 ARS-BFGL-NGS-107473 1.386 ARS-BFGL-NGS-76160 1.386246 0 0.00010433
1 ARS-BFGL-NGS-76160 1.386246 BTB-00070923 1.387812 0.0013659 0.003499
1 BTB-00070923 1.387812 BTA-57342-no-rs 1.388687 2.786e-05 6.154e-05
1 BTA-57342-no-rs 1.388687 Hapmap41906-BTA-57339 1.389802 0.00016505 0.00025538
1 Hapmap41906-BTA-57339 1.389802 ARS-BFGL-NGS-73455 1.390271 0.00030638 0
1 ARS-BFGL-NGS-73455 1.390271 ARS-BFGL-NGS-13638 1.390721 0.00017305 0.00081479
1 ARS-BFGL-NGS-13638 1.390721 ARS-BFGL-NGS-14502 1.391846 0.0003956 0.00103457
1 ARS-BFGL-NGS-14502 1.391846 ARS-BFGL-NGS-104662 1.39226 0.00010542 0
1 ARS-BFGL-NGS-104662 1.39226 Hapmap51743-BTA-54330 1.393343 0.00022994 0.00052722
1 Hapmap51743-BTA-54330 1.393343 ARS-BFGL-NGS-52663 1.393696 1.548e-05 1.71e-06
1 ARS-BFGL-NGS-52663 1.393696 Hapmap41748-BTA-108916 1.394195 1.224e-05 3.55e-06
1 Hapmap41748-BTA-108916 1.394195 BTB-01839901 1.394958 7.097e-05 0.00087737
1 BTB-01839901 1.394958 Hapmap38201-BTA-15716 1.395292 0.00011588 0.00032692
1 Hapmap38201-BTA-15716 1.395292 ARS-BFGL-NGS-111417 1.397048 0.00142095 0.00036865
1 ARS-BFGL-NGS-111417 1.397048 UA-IFASA-4369 1.400052 0.00297618 0.01140883
1 UA-IFASA-4369 1.400052 ARS-BFGL-NGS-22768 1.401869 0.00025383 0
1 ARS-BFGL-NGS-22768 1.401869 ARS-BFGL-NGS-106484 1.402401 3e-08 0.00118531
1 ARS-BFGL-NGS-106484 1.402401 ARS-BFGL-NGS-114203 1.40376 0.00358725 0.01033381
1 ARS-BFGL-NGS-114203 1.40376 BTB-00067063 1.403981 0.00017822 0.00036678
1 BTB-00067063 1.403981 UA-IFASA-3744 1.404219 1.365e-05 1e-08
1 UA-IFASA-3744 1.404219 BTB-01951526 1.404875 0.00064937 0.00181357
1 BTB-01951526 1.404875 BTB-01955138 1.405137 1.8e-07 9.44e-06
1 BTB-01955138 1.405137 ARS-BFGL-NGS-104338 1.40567 2.08e-05 0.00015176
1 ARS-BFGL-NGS-104338 1.40567 ARS-BFGL-NGS-39171 1.406427 0 0.00090701
1 ARS-BFGL-NGS-39171 1.406427 ARS-BFGL-NGS-118672 1.407549 0.00042524 0.00158043
1 ARS-BFGL-NGS-118672 1.407549 BTB-01710763 1.409128 0.00033469 0.00010277
1 BTB-01710763 1.409128 ARS-BFGL-NGS-117826 1.410089 0.00115523 0.00363088
1 ARS-BFGL-NGS-117826 1.410089 BTB-00066611 1.411015 0.0002678 0.00026513
1 BTB-00066611 1.411015 BTB-00066658 1.411229 0.00047842 0.00054342
1 BTB-00066658 1.411229 Hapmap40443-BTA-55393 1.413679 0.0005923 0.00265726
1 Hapmap40443-BTA-55393 1.413679 Hapmap47658-BTA-55394 1.413954 6.852e-05 0.00014002
1 Hapmap47658-BTA-55394 1.413954 ARS-BFGL-NGS-112657 1.41465 0.00025241 5.77e-05
1 ARS-BFGL-NGS-112657 1.41465 ARS-BFGL-NGS-10924 1.416117 0.00161902 0.00187202
1 ARS-BFGL-NGS-10924 1.416117 ARS-BFGL-NGS-114130 1.417136 0.00229502 0.00361423
1 ARS-BFGL-NGS-114130 1.417136 ARS-BFGL-NGS-31728 1.417932 0.00139563 0.00228823
1 ARS-BFGL-NGS-31728 1.417932 ARS-BFGL-NGS-29228 1.418817 0.00046156 2.5e-07
1 ARS-BFGL-NGS-29228 1.418817 ARS-BFGL-NGS-104426 1.419765 0.00234105 0.0030271
1 ARS-BFGL-NGS-104426 1.419765 ARS-BFGL-NGS-2621 1.420264 0.00022632 1.37e-06
1 ARS-BFGL-NGS-2621 1.420264 ARS-BFGL-BAC-15516 1.420664 0.00075874 0.00041258
1 ARS-BFGL-BAC-15516 1.420664 ARS-BFGL-BAC-15523 1.42209 0.00029416 0.00097054
1 ARS-BFGL-BAC-15523 1.42209 ARS-BFGL-NGS-4700 1.422865 0.00036768 3.24e-06
1 ARS-BFGL-NGS-4700 1.422865 ARS-BFGL-NGS-110098 1.423299 0.00156375 0.00129066
1 ARS-BFGL-NGS-110098 1.423299 ARS-BFGL-NGS-115887 1.4237 0.00013588 0
1 ARS-BFGL-NGS-115887 1.4237 BTB-00067759 1.424863 0.00493921 0.00259997
1 BTB-00067759 1.424863 BTB-00067814 1.425089 0.00050954 1e-07
1 BTB-00067814 1.425089 ARS-BFGL-NGS-32029 1.426365 0.00178976 4.148e-05
1 ARS-BFGL-NGS-32029 1.426365 BTB-00068200 1.42711 0.00049735 0.00110487
1 BTB-00068200 1.42711 ARS-BFGL-NGS-13498 1.427533 2.66e-06 0
1 ARS-BFGL-NGS-13498 1.427533 ARS-BFGL-NGS-26672 1.427878 7.15e-06 2e-08
1 ARS-BFGL-NGS-26672 1.427878 ARS-BFGL-NGS-106123 1.428478 0.00039471 0.00074877
1 ARS-BFGL-NGS-106123 1.428478 ARS-BFGL-NGS-68058 1.428752 5.29e-06 0.00013388
1 ARS-BFGL-NGS-68058 1.428752 BTB-00977334 1.429616 0.00120227 0.00148492
1 BTB-00977334 1.429616 BTA-55340-no-rs 1.43029 0.00137241 0.00086987
1 BTA-55340-no-rs 1.43029 ARS-BFGL-NGS-20055 1.430861 0.00017729 0
1 ARS-BFGL-NGS-20055 1.430861 BTA-64849-no-rs 1.431134 3e-08 1.2e-07
1 BTA-64849-no-rs 1.431134 ARS-BFGL-NGS-119891 1.431344 8e-08 0.00012366
1 ARS-BFGL-NGS-119891 1.431344 ARS-BFGL-NGS-103161 1.431631 0 0
1 ARS-BFGL-NGS-103161 1.431631 ARS-BFGL-NGS-82590 1.431885 0 0
1 ARS-BFGL-NGS-82590 1.431885 Hapmap38514-BTA-63523 1.433814 0.00375208 0.00164406
1 Hapmap38514-BTA-63523 1.433814 ARS-BFGL-NGS-17766 1.434014 0 0
1 ARS-BFGL-NGS-17766 1.434014 ARS-BFGL-NGS-96151 1.434387 6.875e-05 0.00017428
1 ARS-BFGL-NGS-96151 1.434387 ARS-BFGL-NGS-109493 1.436504 0.00428902 0.00304222
1 ARS-BFGL-NGS-109493 1.436504 BTA-56389-no-rs 1.436764 0 0
1 BTA-56389-no-rs 1.436764 Hapmap45294-BTA-56387 1.436991 0.00017106 0
1 Hapmap45294-BTA-56387 1.436991 ARS-BFGL-NGS-53898 1.437252 0.00096355 9e-08
1 ARS-BFGL-NGS-53898 1.437252 ARS-BFGL-NGS-108391 1.437474 8.219e-05 0
1 ARS-BFGL-NGS-108391 1.437474 Hapmap52800-ss46526105 1.438503 0 0.00078887
1 Hapmap52800-ss46526105 1.438503 ARS-BFGL-NGS-9762 1.438792 0.00038512 2.805e-05
1 ARS-BFGL-NGS-9762 1.438792 ARS-BFGL-NGS-103649 1.439695 0.00466632 0.00154448
1 ARS-BFGL-NGS-103649 1.439695 ARS-BFGL-NGS-87570 1.440815 0.00151487 0
1 ARS-BFGL-NGS-87570 1.440815 ARS-BFGL-NGS-13121 1.441243 0 1.7e-07
1 ARS-BFGL-NGS-13121 1.441243 ARS-BFGL-NGS-31102 1.441527 2.906e-05 4e-08
1 ARS-BFGL-NGS-31102 1.441527 ARS-BFGL-NGS-4848 1.441795 0.00030329 5e-08
1 ARS-BFGL-NGS-4848 1.441795 ARS-BFGL-NGS-100090 1.442211 0.00128432 0.00117507
1 ARS-BFGL-NGS-100090 1.442211 ARS-BFGL-NGS-26865 1.442489 5e-08 0
1 ARS-BFGL-NGS-26865 1.442489 ARS-BFGL-NGS-113213 1.443159 8.53e-06 6.3e-07
1 ARS-BFGL-NGS-113213 1.443159 ARS-BFGL-NGS-40732 1.44343 0.00011328 0
1 ARS-BFGL-NGS-40732 1.44343 ARS-BFGL-NGS-22713 1.44373 0.00151841 1.49e-06
1 ARS-BFGL-NGS-22713 1.44373 BTB-01660659 1.445693 0.00781067 0.001512
1 BTB-01660659 1.445693 ARS-BFGL-NGS-105691 1.445941 0.00384654 0.00128864
1 ARS-BFGL-NGS-105691 1.445941 ARS-BFGL-NGS-90750 1.446159 3.6e-07 2e-07
1 ARS-BFGL-NGS-90750 1.446159 ARS-BFGL-NGS-41123 1.446418 1e-07 9.6e-07
1 ARS-BFGL-NGS-41123 1.446418 Hapmap57299-ss46527085 1.447145 1.52e-06 0.00060069
1 Hapmap57299-ss46527085 1.447145 ARS-BFGL-NGS-33058 1.448205 0.00499717 0.00172169
1 ARS-BFGL-NGS-33058 1.448205 ARS-BFGL-NGS-34622 1.448777 4.79e-06 4.35e-06
1 ARS-BFGL-NGS-34622 1.448777 ARS-BFGL-BAC-15514 1.44935 0.0025377 0.00060823
1 ARS-BFGL-BAC-15514 1.44935 ARS-BFGL-NGS-105140 1.449648 5.484e-05 0.00035501
1 ARS-BFGL-NGS-105140 1.449648 ARS-BFGL-NGS-109985 1.450191 0.00084111 4.514e-05
1 ARS-BFGL-NGS-109985 1.450191 ARS-BFGL-NGS-56584 1.450914 0.00188807 0
1 ARS-BFGL-NGS-56584 1.450914 ARS-BFGL-NGS-4901 1.451368 5.2e-07 0
1 ARS-BFGL-NGS-4901 1.451368 BTB-01598310 1.451549 0.00014502 0
1 BTB-01598310 1.451549 Hapmap47823-BTA-106742 1.45177 2.477e-05 0
1 Hapmap47823-BTA-106742 1.45177 ARS-BFGL-NGS-113680 1.452246 0.00035933 0.00042182
1 ARS-BFGL-NGS-113680 1.452246 ARS-BFGL-NGS-1705 1.453246 0.00053574 7e-08
1 ARS-BFGL-NGS-1705 1.453246 BTA-19847-no-rs 1.453402 0 0
1 BTA-19847-no-rs 1.453402 ARS-BFGL-NGS-5057 1.453842 0.00040219 0.000791
1 ARS-BFGL-NGS-5057 1.453842 ARS-BFGL-NGS-78784 1.454058 0 0
1 ARS-BFGL-NGS-78784 1.454058 Hapmap46782-BTA-19874 1.454395 0 0
1 Hapmap46782-BTA-19874 1.454395 BTB-01301015 1.455191 0 0
1 BTB-01301015 1.455191 Hapmap39197-BTA-23280 1.45579 0.0008063 0.00109713
1 Hapmap39197-BTA-23280 1.45579 ARS-BFGL-NGS-13206 1.456001 4.984e-05 0
1 ARS-BFGL-NGS-13206 1.456001 ARS-BFGL-NGS-103851 1.456238 0 0
1 ARS-BFGL-NGS-103851 1.456238 ARS-BFGL-NGS-29750 1.45648 0.00092624 0.00024932
1 ARS-BFGL-NGS-29750 1.45648 ARS-BFGL-NGS-65139 1.456857 0 0
1 ARS-BFGL-NGS-65139 1.456857 ARS-BFGL-NGS-110564 1.457489 0.00014987 0.00051681
1 ARS-BFGL-NGS-110564 1.457489 ARS-BFGL-NGS-69609 1.457914 0.0002943 6.5e-07
1 ARS-BFGL-NGS-69609 1.457914 Hapmap47854-BTA-119090 1.458153 3.298e-05 0.00023906
1 Hapmap47854-BTA-119090 1.458153 ARS-BFGL-NGS-25873 1.459059 0.00246815 0.00038351
1 ARS-BFGL-NGS-25873 1.459059 ARS-BFGL-NGS-13051 1.459384 0 0
1 ARS-BFGL-NGS-13051 1.459384 ARS-BFGL-NGS-30170 1.459638 9e-08 0
1 ARS-BFGL-NGS-30170 1.459638 BTB-00043331 1.460522 0.00014523 0
1 BTB-00043331 1.460522 ARS-BFGL-BAC-12960 1.460775 0.00039305 0.00011019
1 ARS-BFGL-BAC-12960 1.460775 Hapmap45492-BTA-44298 1.46107 2.788e-05 0
1 Hapmap45492-BTA-44298 1.46107 BTB-00043127 1.461488 1.145e-05 0
1 BTB-00043127 1.461488 ARS-BFGL-NGS-113002 1.461854 0.00091868 0
1 ARS-BFGL-NGS-113002 1.461854 ARS-BFGL-NGS-8140 1.462207 8.4e-07 0
1 ARS-BFGL-NGS-8140 1.462207 BTB-01761180 1.462425 0 0
1 BTB-01761180 1.462425 ARS-BFGL-NGS-21137 1.463866 0.00246283 0.00324547
1 ARS-BFGL-NGS-21137 1.463866 ARS-BFGL-NGS-91705 1.466128 0.00178208 0.00093903
1 ARS-BFGL-NGS-91705 1.466128 ARS-BFGL-NGS-33258 1.466574 0 0
1 ARS-BFGL-NGS-33258 1.466574 ARS-BFGL-NGS-72541 1.468072 0.00361218 0.00180091
1 ARS-BFGL-NGS-72541 1.468072 BTA-58315-no-rs 1.468633 0 3.9e-07
1 BTA-58315-no-rs 1.468633 ARS-BFGL-NGS-54529 1.469811 0.00296592 0.00278766
1 ARS-BFGL-NGS-54529 1.469811 ARS-BFGL-NGS-107257 1.470527 0.00132617 0.00083543
1 ARS-BFGL-NGS-107257 1.470527 ARS-BFGL-NGS-67754 1.471121 6.738e-05 0.00108839
1 ARS-BFGL-NGS-67754 1.471121 ARS-BFGL-NGS-102593 1.471891 0.0008497 0.0014546
1 ARS-BFGL-NGS-102593 1.471891 ARS-BFGL-NGS-1 1.472419 3.325e-05 4.523e-05
1 ARS-BFGL-NGS-1 1.472419 ARS-BFGL-NGS-103594 1.473387 0.00022433 0.00109642
1 ARS-BFGL-NGS-103594 1.473387 Hapmap43997-BTA-106314 1.47363 3.045e-05 5.709e-05
1 Hapmap43997-BTA-106314 1.47363 ARS-BFGL-NGS-105884 1.474187 0.00089004 0.00015818
1 ARS-BFGL-NGS-105884 1.474187 BTB-00069904 1.474878 0.00188739 0.00023189
1 BTB-00069904 1.474878 BTB-00069859 1.475317 0.00090049 0.0037508
1 BTB-00069859 1.475317 ARS-BFGL-NGS-60951 1.475744 0.00074943 0.00164708
1 ARS-BFGL-NGS-60951 1.475744 BTB-00069838 1.476011 6.76e-06 0
1 BTB-00069838 1.476011 BTB-00069749 1.476722 0.00133932 0.00266893
1 BTB-00069749 1.476722 BTB-00069681 1.477138 0.00022736 0.00172246
1 BTB-00069681 1.477138 ARS-BFGL-NGS-119736 1.478467 0.00096299 0.0002637
1 ARS-BFGL-NGS-119736 1.478467 ARS-BFGL-NGS-95621 1.481498 0.0024915 0.0035346
1 ARS-BFGL-NGS-95621 1.481498 BTB-00070218 1.481948 0.00016569 0.00074601
1 BTB-00070218 1.481948 Hapmap25017-BTA-124913 1.482626 0.00038958 0.00049567
1 Hapmap25017-BTA-124913 1.482626 ARS-BFGL-NGS-105124 1.483361 0.0032036 0.00112733
1 ARS-BFGL-NGS-105124 1.483361 ARS-BFGL-NGS-5818 1.48438 0.00017881 0.0001904
1 ARS-BFGL-NGS-5818 1.48438 ARS-BFGL-NGS-69011 1.484651 7.48e-06 3.03e-06
1 ARS-BFGL-NGS-69011 1.484651 ARS-BFGL-NGS-104670 1.485132 0.00021825 0
1 ARS-BFGL-NGS-104670 1.485132 ARS-BFGL-NGS-22078 1.485507 0.000609 0.00046991
1 ARS-BFGL-NGS-22078 1.485507 Hapmap57645-rs29027916 1.486607 0.00065555 0.00100825
1 Hapmap57645-rs29027916 1.486607 ARS-BFGL-NGS-12786 1.486947 3.328e-05 0
1 ARS-BFGL-NGS-12786 1.486947 ARS-BFGL-NGS-42159 1.487571 0.00028086 0.00062969
1 ARS-BFGL-NGS-42159 1.487571 ARS-BFGL-NGS-71332 1.487881 0 0
1 ARS-BFGL-NGS-71332 1.487881 Hapmap42257-BTA-57319 1.488196 0 5.2e-07
1 Hapmap42257-BTA-57319 1.488196 ARS-BFGL-NGS-39807 1.488438 0 3e-08
1 ARS-BFGL-NGS-39807 1.488438 ARS-BFGL-NGS-108762 1.488717 0 0.00030254
1 ARS-BFGL-NGS-108762 1.488717 ARS-BFGL-NGS-110653 1.489471 0.00125798 0.00064019
1 ARS-BFGL-NGS-110653 1.489471 ARS-BFGL-NGS-116625 1.491988 0.00466678 0.00196127
1 ARS-BFGL-NGS-116625 1.491988 ARS-BFGL-NGS-5854 1.492221 8e-08 0
1 ARS-BFGL-NGS-5854 1.492221 ARS-BFGL-NGS-70523 1.494221 0.00017921 0
1 ARS-BFGL-NGS-70523 1.494221 ARS-BFGL-NGS-57499 1.494437 0 0
1 ARS-BFGL-NGS-57499 1.494437 ARS-BFGL-NGS-116979 1.494768 0.00085894 0.00028728
1 ARS-BFGL-NGS-116979 1.494768 ARS-BFGL-NGS-16536 1.496765 0.00656971 0.0057451
1 ARS-BFGL-NGS-16536 1.496765 Hapmap46946-BTA-116432 1.498149 0.00909677 0.00282661
1 Hapmap46946-BTA-116432 1.498149 ARS-BFGL-NGS-76122 1.498871 0.00140541 0.00035546
1 ARS-BFGL-NGS-76122 1.498871 Hapmap49466-BTA-116411 1.499406 0.00061988 0.00049669
1 Hapmap49466-BTA-116411 1.499406 ARS-BFGL-NGS-112213 1.499615 0.00329398 0.0021401
1 ARS-BFGL-NGS-112213 1.499615 Hapmap53709-rs29017440 1.50129 0.00188059 0.0020834
1 Hapmap53709-rs29017440 1.50129 BTB-01778303 1.501737 0 0.00033353
1 BTB-01778303 1.501737 BTA-120479-no-rs 1.501997 1e-08 4.438e-05
1 BTA-120479-no-rs 1.501997 Hapmap60790-rs29024220 1.502198 2.07e-06 4.82e-06
1 Hapmap60790-rs29024220 1.502198 BTB-00070977 1.50514 0.00211514 0.00468076
1 BTB-00070977 1.50514 BTA-57354-no-rs 1.505346 0 0.00012777
1 BTA-57354-no-rs 1.505346 Hapmap48211-BTA-120784 1.50702 0.00780935 0.0037761
1 Hapmap48211-BTA-120784 1.50702 ARS-BFGL-NGS-110293 1.507985 0.00136338 0.00021049
1 ARS-BFGL-NGS-110293 1.507985 Hapmap48261-BTA-24663 1.508887 0.01173257 0.00132412
1 Hapmap48261-BTA-24663 1.508887 ARS-BFGL-NGS-109294 1.509285 0.00166761 0.00032575
1 ARS-BFGL-NGS-109294 1.509285 BTA-58265-no-rs 1.509945 0.00129176 0.00038743
1 BTA-58265-no-rs 1.509945 BTB-00071918 1.510303 0.00599538 0.00160059
1 BTB-00071918 1.510303 ARS-BFGL-NGS-22321 1.511208 0.00042395 0.00020063
1 ARS-BFGL-NGS-22321 1.511208 ARS-BFGL-NGS-16576 1.511402 1.45e-06 1e-08
1 ARS-BFGL-NGS-16576 1.511402 ARS-BFGL-NGS-77917 1.51257 0.00343712 0.00119341
1 ARS-BFGL-NGS-77917 1.51257 ARS-BFGL-NGS-11586 1.513265 0.00308314 0.00062221
1 ARS-BFGL-NGS-11586 1.513265 ARS-BFGL-NGS-39761 1.513631 5.92e-06 5.046e-05
1 ARS-BFGL-NGS-39761 1.513631 ARS-BFGL-NGS-100423 1.51467 0.00185637 0.00011673
1 ARS-BFGL-NGS-100423 1.51467 Hapmap53097-rs29016261 1.514918 1.76e-05 0
1 Hapmap53097-rs29016261 1.514918 ARS-BFGL-BAC-13028 1.515684 0.00040068 0
1 ARS-BFGL-BAC-13028 1.515684 ARS-BFGL-NGS-118847 1.516637 0.00453889 0.00220301
1 ARS-BFGL-NGS-118847 1.516637 ARS-BFGL-NGS-98981 1.518066 0.00047245 0.00014836
1 ARS-BFGL-NGS-98981 1.518066 ARS-BFGL-NGS-18905 1.518724 0.00123117 0.00011334
1 ARS-BFGL-NGS-18905 1.518724 ARS-BFGL-NGS-45330 1.519419 0.00038645 0
1 ARS-BFGL-NGS-45330 1.519419 BTB-01686439 1.519771 0 0
1 BTB-01686439 1.519771 BTB-01008912 1.520296 0 0
1 BTB-01008912 1.520296 BTB-01660026 1.520718 8.593e-05 7.526e-05
1 BTB-01660026 1.520718 ARS-BFGL-NGS-115711 1.520967 0.00015683 0
1 ARS-BFGL-NGS-115711 1.520967 Hapmap44395-BTA-64864 1.521806 0.00043424 0.00055863
1 Hapmap44395-BTA-64864 1.521806 ARS-BFGL-NGS-114385 1.52293 0.0007665 4.678e-05
1 ARS-BFGL-NGS-114385 1.52293 ARS-BFGL-NGS-103669 1.52324 6.06e-06 4.68e-06
1 ARS-BFGL-NGS-103669 1.52324 ARS-BFGL-NGS-4798 1.523723 0.00204186 0.00051241
1 ARS-BFGL-NGS-4798 1.523723 ARS-BFGL-NGS-40247 1.523966 1.62e-06 2e-08
1 ARS-BFGL-NGS-40247 1.523966 Hapmap38166-BTA-58293 1.524183 0.00117038 1e-08
1 Hapmap38166-BTA-58293 1.524183 ARS-BFGL-NGS-78856 1.524489 1e-08 0
1 ARS-BFGL-NGS-78856 1.524489 ARS-BFGL-NGS-118315 1.524986 0.00052462 0.00067764
1 ARS-BFGL-NGS-118315 1.524986 ARS-BFGL-NGS-73213 1.525265 0.00013116 1.64e-06
1 ARS-BFGL-NGS-73213 1.525265 ARS-BFGL-NGS-26782 1.525619 0.00203399 2.4e-07
1 ARS-BFGL-NGS-26782 1.525619 Hapmap23088-BTA-151194 1.526122 4e-08 0
1 Hapmap23088-BTA-151194 1.526122 BTB-01486160 1.5264 4.85e-06 0.00040433
1 BTB-01486160 1.5264 BTB-01486242 1.527009 0.00073431 0
1 BTB-01486242 1.527009 ARS-BFGL-NGS-61565 1.527648 0.00132763 0
1 ARS-BFGL-NGS-61565 1.527648 BTA-97271-no-rs 1.527873 0 0
1 BTA-97271-no-rs 1.527873 Hapmap38969-BTA-58311 1.528608 3.97e-06 0
1 Hapmap38969-BTA-58311 1.528608 BTA-58309-no-rs 1.528959 0.00010275 0
1 BTA-58309-no-rs 1.528959 ARS-BFGL-NGS-24242 1.529895 0.00115654 0.00092035
1 ARS-BFGL-NGS-24242 1.529895 BTB-00073037 1.530134 0.00251021 5.61e-06
1 BTB-00073037 1.530134 ARS-BFGL-NGS-24636 1.530899 0.00151616 3.209e-05
1 ARS-BFGL-NGS-24636 1.530899 BTB-00072962 1.531132 0.00078535 0.00054391
1 BTB-00072962 1.531132 ARS-BFGL-NGS-12744 1.531426 0.00224877 0.00209078
1 ARS-BFGL-NGS-12744 1.531426 ARS-BFGL-NGS-35476 1.532465 0.00059777 0.0011387
1 ARS-BFGL-NGS-35476 1.532465 Hapmap57477-rs29022938 1.533071 0.00062202 0.00023724
1 Hapmap57477-rs29022938 1.533071 ARS-BFGL-NGS-30076 1.533441 9.029e-05 9.23e-06
1 ARS-BFGL-NGS-30076 1.533441 BTB-02002699 1.534417 0.00021439 1.305e-05
1 BTB-02002699 1.534417 ARS-BFGL-NGS-43112 1.535824 0.00245996 0.00148401
1 ARS-BFGL-NGS-43112 1.535824 ARS-BFGL-NGS-58627 1.536027 0.0012341 2.578e-05
1 ARS-BFGL-NGS-58627 1.536027 ARS-BFGL-NGS-284 1.536245 0.00122992 0.00057574
1 ARS-BFGL-NGS-284 1.536245 ARS-BFGL-NGS-83392 1.536811 0.0015471 0.00015696
1 ARS-BFGL-NGS-83392 1.536811 ARS-BFGL-NGS-102466 1.537427 0.00078455 0.00049112
1 ARS-BFGL-NGS-102466 1.537427 ARS-BFGL-NGS-103480 1.538385 0.00026211 0
1 ARS-BFGL-NGS-103480 1.538385 ARS-BFGL-NGS-61517 1.53861 0.00045875 0
1 ARS-BFGL-NGS-61517 1.53861 Hapmap55716-rs29015966 1.539179 0.00018769 0.00038672
1 Hapmap55716-rs29015966 1.539179 Hapmap42032-BTA-100094 1.539565 0.00045935 0.00024801
1 Hapmap42032-BTA-100094 1.539565 BTA-100095-no-rs 1.539892 0.00264225 5e-08
1 BTA-100095-no-rs 1.539892 Hapmap57491-ss46526066 1.540092 7.9e-07 0.00029907
1 Hapmap57491-ss46526066 1.540092 Hapmap47183-BTA-113360 1.540395 0.00027733 0.00053909
1 Hapmap47183-BTA-113360 1.540395 ARS-BFGL-NGS-104351 1.54098 0.00160406 0.00112724
1 ARS-BFGL-NGS-104351 1.54098 BTB-00023885 1.541318 2.691e-05 4.546e-05
1 BTB-00023885 1.541318 BTA-15318-no-rs 1.541857 0.00012334 1.38e-05
1 BTA-15318-no-rs 1.541857 Hapmap46776-BTA-15316 1.543362 0.00034404 3.854e-05
1 Hapmap46776-BTA-15316 1.543362 BTB-00074258 1.543711 5.3e-07 3.53e-06
1 BTB-00074258 1.543711 BTB-00024024 1.545598 0.00142562 0.00012151
1 BTB-00024024 1.545598 BTA-120735-no-rs 1.547714 0.00144097 0.00093886
1 BTA-120735-no-rs 1.547714 Hapmap54019-rs29023016 1.548044 9.07e-06 1.629e-05
1 Hapmap54019-rs29023016 1.548044 BTB-00073892 1.54835 8.8e-06 5.9e-06
1 BTB-00073892 1.54835 Hapmap59327-rs29016284 1.548625 0 0
1 Hapmap59327-rs29016284 1.548625 ARS-BFGL-NGS-36714 1.549074 0.00257945 0.00058099
1 ARS-BFGL-NGS-36714 1.549074 ARS-BFGL-NGS-114975 1.549773 0.00256054 0.00049659
1 ARS-BFGL-NGS-114975 1.549773 ARS-BFGL-NGS-14247 1.550114 1.455e-05 7.165e-05
1 ARS-BFGL-NGS-14247 1.550114 Hapmap3051-BTA-15299 1.550438 2.89e-05 6.879e-05
1 Hapmap3051-BTA-15299 1.550438 ARS-BFGL-NGS-2430 1.55121 0.00360766 0.00077085
1 ARS-BFGL-NGS-2430 1.55121 BTB-00074122 1.551666 0.00082204 0.0009745
1 BTB-00074122 1.551666 BTB-00382006 1.552566 0.00064966 2.776e-05
1 BTB-00382006 1.552566 ARS-BFGL-NGS-24919 1.552791 1.188e-05 2.9e-07
1 ARS-BFGL-NGS-24919 1.552791 ARS-BFGL-NGS-32312 1.55303 0.00256605 0.00130643
1 ARS-BFGL-NGS-32312 1.55303 ARS-BFGL-NGS-27443 1.553376 0 0.00013012
1 ARS-BFGL-NGS-27443 1.553376 ARS-BFGL-NGS-36332 1.553879 0 0
1 ARS-BFGL-NGS-36332 1.553879 ARS-BFGL-NGS-75385 1.554386 0.00050723 0.0006364
1 ARS-BFGL-NGS-75385 1.554386 ARS-BFGL-NGS-39036 1.554613 0.00201148 3.41e-06
1 ARS-BFGL-NGS-39036 1.554613 Hapmap43186-BTA-15325 1.555012 0.00023153 0.00057879
1 Hapmap43186-BTA-15325 1.555012 BTB-00074935 1.555479 0.0008453 0.00057031
1 BTB-00074935 1.555479 Hapmap40402-BTA-15329 1.555917 9e-08 0.00024
1 Hapmap40402-BTA-15329 1.555917 ARS-BFGL-BAC-16186 1.55656 0.00045808 0.00026604
1 ARS-BFGL-BAC-16186 1.55656 ARS-BFGL-NGS-5053 1.556797 0.00314082 0.00051922
1 ARS-BFGL-NGS-5053 1.556797 BTB-01633174 1.557179 0.00056363 0.00048183
1 BTB-01633174 1.557179 BTB-01633159 1.557568 5.2e-06 3.26e-06
1 BTB-01633159 1.557568 BTB-01633151 1.557923 8.788e-05 8.29e-06
1 BTB-01633151 1.557923 Hapmap52737-rs29021682 1.558396 0.00020639 6.75e-06
1 Hapmap52737-rs29021682 1.558396 ARS-BFGL-NGS-78277 1.55879 7.95e-06 0
1 ARS-BFGL-NGS-78277 1.55879 BTA-15333-no-rs 1.55916 0.00056843 0.00017785
1 BTA-15333-no-rs 1.55916 BTB-00075551 1.559419 9.193e-05 0.00017611
1 BTB-00075551 1.559419 ARS-BFGL-NGS-12147 1.559826 0.0001255 0
1 ARS-BFGL-NGS-12147 1.559826 BTA-15354-no-rs 1.560404 0.00102854 0
1 BTA-15354-no-rs 1.560404 UA-IFASA-4140 1.560959 0.00197096 3.22e-05
1 UA-IFASA-4140 1.560959 Hapmap51199-BTA-27719 1.561299 2.3e-07 0.00059384
1 Hapmap51199-BTA-27719 1.561299 ARS-BFGL-NGS-87492 1.561836 0.0001069 0
1 ARS-BFGL-NGS-87492 1.561836 BTA-15355-no-rs 1.562299 2.1e-07 0
1 BTA-15355-no-rs 1.562299 ARS-BFGL-NGS-111718 1.562976 0.00114768 4.99e-06
1 ARS-BFGL-NGS-111718 1.562976 BTB-00076266 1.56349 0.00311966 0.00134637
1 BTB-00076266 1.56349 BTB-00076308 1.563721 0.00035209 1.086e-05
1 BTB-00076308 1.563721 BTB-00076382 1.563982 1e-08 0
1 BTB-00076382 1.563982 BTB-00076466 1.564198 1.312e-05 3.45e-06
1 BTB-00076466 1.564198 ARS-BFGL-NGS-42512 1.566106 0.00592124 0.00177872
1 ARS-BFGL-NGS-42512 1.566106 Hapmap48589-BTA-107619 1.566829 0.00456723 0
1 Hapmap48589-BTA-107619 1.566829 ARS-BFGL-NGS-29472 1.568053 0.00150617 0.0002932
1 ARS-BFGL-NGS-29472 1.568053 Hapmap20495-rs29024564 1.568578 0.00111973 0.00055993
1 Hapmap20495-rs29024564 1.568578 ARS-BFGL-NGS-116700 1.569104 0.00078172 0.00101273
1 ARS-BFGL-NGS-116700 1.569104 BTB-00076647 1.569279 0.00077417 0.00122517
1 BTB-00076647 1.569279 BTA-15338-no-rs 1.570707 0.00258515 0.00027757
1 BTA-15338-no-rs 1.570707 BTA-86397-no-rs 1.571207 5.216e-05 0.00014239
1 BTA-86397-no-rs 1.571207 ARS-BFGL-NGS-4086 1.571704 0.00015689 0.00054606
1 ARS-BFGL-NGS-4086 1.571704 ARS-BFGL-NGS-19721 1.572537 0.00106813 0.00220218
1 ARS-BFGL-NGS-19721 1.572537 ARS-BFGL-NGS-101788 1.573072 6.692e-05 0.00027257
1 ARS-BFGL-NGS-101788 1.573072 BTA-105868-no-rs 1.573284 0 0
1 BTA-105868-no-rs 1.573284 BTB-01585499 1.573672 9.951e-05 1e-08
1 BTB-01585499 1.573672 ARS-BFGL-NGS-90894 1.574311 0 0
1 ARS-BFGL-NGS-90894 1.574311 ARS-BFGL-NGS-83544 1.574589 2.519e-05 3.569e-05
2 ARS-BFGL-NGS-102158 0.001121 BTB-01789851 0.002669 0 0
2 BTB-01789851 0.002669 BTB-00077301 0.00316 3.791e-05 0
2 BTB-00077301 0.00316 Hapmap32829-BTA-147228 0.003403 4.509e-05 0.00020423
2 Hapmap32829-BTA-147228 0.003403 ARS-BFGL-NGS-112825 0.005648 2.023e-05 0
2 ARS-BFGL-NGS-112825 0.005648 BTB-01204098 0.006516 0.00038472 3.32e-06
2 BTB-01204098 0.006516 BTB-01204067 0.007048 0.0002995 0.00066862
2 BTB-01204067 0.007048 Hapmap23466-BTA-155656 0.007693 4.332e-05 0
2 Hapmap23466-BTA-155656 0.007693 ARS-BFGL-NGS-55528 0.008212 0.00017073 0
2 ARS-BFGL-NGS-55528 0.008212 Hapmap41152-BTA-109926 0.008585 3.76e-06 0
2 Hapmap41152-BTA-109926 0.008585 ARS-BFGL-NGS-74920 0.009014 5e-08 0
2 ARS-BFGL-NGS-74920 0.009014 BTA-109912-no-rs 0.009221 0.00016944 0
2 BTA-109912-no-rs 0.009221 Hapmap52514-rs29024554 0.009776 3.105e-05 0
2 Hapmap52514-rs29024554 0.009776 ARS-BFGL-BAC-44757 0.01001 0 0.00032157
2 ARS-BFGL-BAC-44757 0.01001 ARS-BFGL-NGS-16717 0.010412 0 0
2 ARS-BFGL-NGS-16717 0.010412 Hapmap55208-ss46526613 0.010649 0.00018366 0.00023769
2 Hapmap55208-ss46526613 0.010649 UA-IFASA-5944 0.011375 0.00017052 0.00054257
2 UA-IFASA-5944 0.011375 BTB-01710358 0.014111 0.00109729 0.00111737
2 BTB-01710358 0.014111 ARS-BFGL-NGS-118297 0.015373 0.00021103 1.01e-06
2 ARS-BFGL-NGS-118297 0.015373 ARS-BFGL-NGS-31985 0.015928 0.00027991 0.00196263
2 ARS-BFGL-NGS-31985 0.015928 BTB-00077049 0.017643 0.00061438 0.00119569
2 BTB-00077049 0.017643 BTB-00077213 0.017907 1.26e-06 1.59e-05
2 BTB-00077213 0.017907 ARS-BFGL-NGS-60387 0.01867 0.00044137 0.00022857
2 ARS-BFGL-NGS-60387 0.01867 Hapmap41656-BTA-82957 0.019365 0.00091544 0.00217142
2 Hapmap41656-BTA-82957 0.019365 ARS-BFGL-NGS-18261 0.019666 0 0
2 ARS-BFGL-NGS-18261 0.019666 ARS-BFGL-NGS-108007 0.019966 0.00034102 0
2 ARS-BFGL-NGS-108007 0.019966 ARS-BFGL-NGS-115117 0.020527 1.14e-06 0
2 ARS-BFGL-NGS-115117 0.020527 ARS-BFGL-BAC-35148 0.021132 0.00018678 0.00087992
2 ARS-BFGL-BAC-35148 0.021132 ARS-BFGL-NGS-113652 0.023756 0.00018593 0.00127486
2 ARS-BFGL-NGS-113652 0.023756 ARS-BFGL-NGS-23733 0.024057 0 0.00032436
2 ARS-BFGL-NGS-23733 0.024057 ARS-BFGL-NGS-74769 0.024869 0 0.00022255
2 ARS-BFGL-NGS-74769 0.024869 ARS-BFGL-NGS-110437 0.027753 0.00065866 0.00091613
2 ARS-BFGL-NGS-110437 0.027753 Hapmap43973-BTA-93569 0.028875 0.00032997 2.16e-06
2 Hapmap43973-BTA-93569 0.028875 ARS-BFGL-NGS-36537 0.032242 0.00144835 0.00230665
2 ARS-BFGL-NGS-36537 0.032242 ARS-BFGL-NGS-67261 0.032451 3.092e-05 0.00022295
2 ARS-BFGL-NGS-67261 0.032451 ARS-BFGL-NGS-53839 0.032698 5.89e-05 2.74e-05
2 ARS-BFGL-NGS-53839 0.032698 ARS-BFGL-NGS-60640 0.033146 0 0.0001352
2 ARS-BFGL-NGS-60640 0.033146 Hapmap40838-BTA-92488 0.036015 3.3e-07 0.00095516
2 Hapmap40838-BTA-92488 0.036015 ARS-BFGL-NGS-61983 0.03721 0.00037026 3.823e-05
2 ARS-BFGL-NGS-61983 0.03721 ARS-BFGL-NGS-46839 0.037463 1.9e-07 0
2 ARS-BFGL-NGS-46839 0.037463 ARS-BFGL-NGS-34236 0.037772 0.00017131 0.00120584
2 ARS-BFGL-NGS-34236 0.037772 Hapmap48616-BTA-112393 0.038388 0.00045411 1.09e-06
2 Hapmap48616-BTA-112393 0.038388 ARS-BFGL-NGS-15763 0.038665 5.06e-06 0.00043539
2 ARS-BFGL-NGS-15763 0.038665 ARS-BFGL-NGS-102353 0.039733 0.00203358 0.00199351
2 ARS-BFGL-NGS-102353 0.039733 ARS-BFGL-NGS-63030 0.040239 0.00061544 0.000595
2 ARS-BFGL-NGS-63030 0.040239 Hapmap43083-BTA-86781 0.04132 2.2e-07 0.00075623
2 Hapmap43083-BTA-86781 0.04132 ARS-BFGL-NGS-4063 0.042412 0.00166239 0.00188055
2 ARS-BFGL-NGS-4063 0.042412 ARS-BFGL-NGS-92825 0.042767 0.0003111 0.00017069
2 ARS-BFGL-NGS-92825 0.042767 BTB-00078030 0.0449 0.00021308 0.00056385
2 BTB-00078030 0.0449 BTB-00077963 0.045295 0 0
2 BTB-00077963 0.045295 BTB-01790271 0.046131 0.00037351 0.00122831
2 BTB-01790271 0.046131 BTB-00077801 0.046558 0.00027126 0.00020458
2 BTB-00077801 0.046558 BTB-01739851 0.047186 0.00013791 0
2 BTB-01739851 0.047186 Hapmap40228-BTA-88147 0.047884 6.82e-05 0.00038261
2 Hapmap40228-BTA-88147 0.047884 BTB-00078999 0.048469 0.00542906 0.00371633
2 BTB-00078999 0.048469 BTB-00079042 0.049159 0.00110212 9.4e-07
2 BTB-00079042 0.049159 ARS-BFGL-NGS-12749 0.049893 0.00251767 0
2 ARS-BFGL-NGS-12749 0.049893 BTA-47785-no-rs 0.050251 0.00252051 0.00161594
2 BTA-47785-no-rs 0.050251 ARS-BFGL-NGS-6152 0.050469 0 0
2 ARS-BFGL-NGS-6152 0.050469 BTA-97386-no-rs 0.05083 0 0
2 BTA-97386-no-rs 0.05083 Hapmap54320-rs29012920 0.051055 4.556e-05 0
2 Hapmap54320-rs29012920 0.051055 ARS-BFGL-NGS-24537 0.053442 0.00091612 0.00064192
2 ARS-BFGL-NGS-24537 0.053442 ARS-BFGL-NGS-21306 0.053729 0.00021243 0.00076619
2 ARS-BFGL-NGS-21306 0.053729 ARS-BFGL-NGS-2658 0.054377 3e-08 0.00028519
2 ARS-BFGL-NGS-2658 0.054377 ARS-BFGL-NGS-4106 0.054576 8.083e-05 4.281e-05
2 ARS-BFGL-NGS-4106 0.054576 Hapmap57611-rs29021061 0.055316 0.00048005 0.00086228
2 Hapmap57611-rs29021061 0.055316 ARS-BFGL-NGS-101125 0.056048 0.00564038 0.00243309
2 ARS-BFGL-NGS-101125 0.056048 ARS-BFGL-NGS-106761 0.056689 4.386e-05 0.00093684
2 ARS-BFGL-NGS-106761 0.056689 Hapmap44381-BTA-47399 0.057079 0 0.00018038
2 Hapmap44381-BTA-47399 0.057079 Hapmap54109-rs29011261 0.057315 0.00174613 6.07e-06
2 Hapmap54109-rs29011261 0.057315 ARS-BFGL-NGS-39978 0.058245 0.00961087 0.00214753
2 ARS-BFGL-NGS-39978 0.058245 ARS-BFGL-BAC-28567 0.0587 0.00016909 0
2 ARS-BFGL-BAC-28567 0.0587 ARS-BFGL-NGS-6033 0.05911 0.00067482 0
2 ARS-BFGL-NGS-6033 0.05911 Hapmap52624-rs29010906 0.061095 0.00408375 0.0009889
2 Hapmap52624-rs29010906 0.061095 ARS-BFGL-NGS-100748 0.061361 0 0
2 ARS-BFGL-NGS-100748 0.061361 ARS-BFGL-NGS-15417 0.067058 0.00538454 0.00522355
2 ARS-BFGL-NGS-15417 0.067058 ARS-BFGL-NGS-112454 0.067349 6.327e-05 0.00021272
2 ARS-BFGL-NGS-112454 0.067349 Hapmap49624-BTA-47893 0.067606 0.0005114 0.00011247
2 Hapmap49624-BTA-47893 0.067606 ARS-BFGL-NGS-11319 0.068231 0.00149613 0.00094726
2 ARS-BFGL-NGS-11319 0.068231 Hapmap54028-rs29023584 0.068525 0 0
2 Hapmap54028-rs29023584 0.068525 Hapmap47560-BTA-30470 0.068918 0.00013498 0.00022755
2 Hapmap47560-BTA-30470 0.068918 ARS-BFGL-NGS-81865 0.071052 0.00307113 0.00308491
2 ARS-BFGL-NGS-81865 0.071052 Hapmap52728-rs29018577 0.071449 0.00055982 2.5e-07
2 Hapmap52728-rs29018577 0.071449 BTA-47483-no-rs 0.071846 0.00038594 0.00024841
2 BTA-47483-no-rs 0.071846 ARS-BFGL-NGS-59102 0.073074 0.00628421 0.00538326
2 ARS-BFGL-NGS-59102 0.073074 Hapmap53965-rs29017456 0.073289 0.00080813 0.00163591
2 Hapmap53965-rs29017456 0.073289 Hapmap60397-ss46527095 0.073799 0.00046335 0.00059775
2 Hapmap60397-ss46527095 0.073799 ARS-BFGL-NGS-52961 0.075153 0.00401604 0.00613264
2 ARS-BFGL-NGS-52961 0.075153 BTB-00078691 0.075503 0.00034807 0.00026835
2 BTB-00078691 0.075503 BTB-01977132 0.075764 0.00046834 0.00135166
2 BTB-01977132 0.075764 ARS-BFGL-BAC-2817 0.076183 9e-08 0.00054934
2 ARS-BFGL-BAC-2817 0.076183 BTA-47624-no-rs 0.076575 0.00018769 0.00040458
2 BTA-47624-no-rs 0.076575 ARS-BFGL-NGS-110677 0.077062 0.00183884 0.00021197
2 ARS-BFGL-NGS-110677 0.077062 BTB-00078927 0.077329 7.19e-06 1.3e-07
2 BTB-00078927 0.077329 BTA-85707-no-rs 0.077761 0.00066674 0.00083045
2 BTA-85707-no-rs 0.077761 BTA-27415-no-rs 0.078083 0 1e-08
2 BTA-27415-no-rs 0.078083 BTB-01717869 0.078309 0 0
2 BTB-01717869 0.078309 UA-IFASA-9562 0.078549 0 0
2 UA-IFASA-9562 0.078549 ARS-BFGL-NGS-1661 0.079951 0.00099077 0.00084714
2 ARS-BFGL-NGS-1661 0.079951 BTB-01111066 0.081141 0.00140621 0.00364672
2 BTB-01111066 0.081141 BTB-01929933 0.082086 0.00160686 0.00031557
2 BTB-01929933 0.082086 Hapmap51331-BTA-85692 0.082689 0.00018321 0.00071595
2 Hapmap51331-BTA-85692 0.082689 ARS-BFGL-NGS-37283 0.083349 6e-08 0.00031092
2 ARS-BFGL-NGS-37283 0.083349 BTB-01435557 0.08356 5.22e-06 0.00012181
2 BTB-01435557 0.08356 BTB-00079213 0.084714 0.0009442 0.00250715
2 BTB-00079213 0.084714 BTA-87378-no-rs 0.088239 0.00337642 0.00236972
2 BTA-87378-no-rs 0.088239 BTB-00862061 0.089236 0.0011001 0.00365422
2 BTB-00862061 0.089236 BTB-02094616 0.089459 9.38e-06 4.4e-05
2 BTB-02094616 0.089459 BTB-00079285 0.089692 0.00208272 0.00167171
2 BTB-00079285 0.089692 BTB-00079297 0.08993 3.672e-05 0
2 BTB-00079297 0.08993 Hapmap43273-BTA-47993 0.090302 0 0.00035299
2 Hapmap43273-BTA-47993 0.090302 BTB-00079257 0.091028 0.00082489 0.00129944
2 BTB-00079257 0.091028 BTB-00079368 0.091524 0.00036264 0.00284738
2 BTB-00079368 0.091524 ARS-BFGL-NGS-111530 0.091911 0.00108174 0.00059773
2 ARS-BFGL-NGS-111530 0.091911 Hapmap55212-rs29013415 0.09234 0.00031969 0.00115349
2 Hapmap55212-rs29013415 0.09234 BTB-00079476 0.09275 2.23e-06 0
2 BTB-00079476 0.09275 BTB-01282688 0.09382 8.42e-05 0
2 BTB-01282688 0.09382 Hapmap38411-BTA-48376 0.094892 0.00151119 0.00475927
2 Hapmap38411-BTA-48376 0.094892 Hapmap49896-BTA-17263 0.09551 0.0009063 1.09e-05
2 Hapmap49896-BTA-17263 0.09551 ARS-BFGL-NGS-64273 0.095838 4.931e-05 6e-08
2 ARS-BFGL-NGS-64273 0.095838 Hapmap38502-BTA-48351 0.096226 0.00049961 0.00042787
2 Hapmap38502-BTA-48351 0.096226 ARS-BFGL-NGS-114790 0.097746 0.00053626 0.00100649
2 ARS-BFGL-NGS-114790 0.097746 Hapmap54204-rs29015637 0.097996 0.00027802 0
2 Hapmap54204-rs29015637 0.097996 Hapmap44337-BTA-109205 0.101019 0.00011948 0.00016724
2 Hapmap44337-BTA-109205 0.101019 ARS-BFGL-BAC-33704 0.101757 0.00041811 0.00032262
2 ARS-BFGL-BAC-33704 0.101757 Hapmap51202-BTA-28358 0.101995 0.00109885 0.00071853
2 Hapmap51202-BTA-28358 0.101995 Hapmap40653-BTA-114312 0.103886 0.00755374 0.00556926
2 Hapmap40653-BTA-114312 0.103886 ARS-BFGL-NGS-69447 0.105105 0.00055901 0.00089183
2 ARS-BFGL-NGS-69447 0.105105 ARS-BFGL-NGS-30075 0.105424 0.00018232 0.00091386
2 ARS-BFGL-NGS-30075 0.105424 BTA-23383-no-rs 0.105698 1e-08 0.00092375
2 BTA-23383-no-rs 0.105698 Hapmap44041-BTA-23382 0.105978 0 6.831e-05
2 Hapmap44041-BTA-23382 0.105978 ARS-BFGL-NGS-53911 0.114385 0.00770396 0.00858768
2 ARS-BFGL-NGS-53911 0.114385 ARS-BFGL-NGS-91026 0.115845 0.00223367 0.00212007
2 ARS-BFGL-NGS-91026 0.115845 ARS-BFGL-NGS-116628 0.117118 0.0006872 0.0011481
2 ARS-BFGL-NGS-116628 0.117118 BTA-109791-no-rs 0.117352 0.00079951 0.00024824
2 BTA-109791-no-rs 0.117352 BTA-48951-no-rs 0.117786 0 0
2 BTA-48951-no-rs 0.117786 Hapmap38897-BTA-48906 0.118566 0.00020282 4.14e-06
2 Hapmap38897-BTA-48906 0.118566 ARS-BFGL-NGS-40106 0.119044 0.00013604 0
2 ARS-BFGL-NGS-40106 0.119044 BTA-48863-no-rs 0.119823 0.0010507 0.00279801
2 BTA-48863-no-rs 0.119823 ARS-BFGL-NGS-103955 0.120977 0.00148125 0.00086577
2 ARS-BFGL-NGS-103955 0.120977 Hapmap44546-BTA-48673 0.12118 0 0.00015563
2 Hapmap44546-BTA-48673 0.12118 BTA-29193-no-rs 0.122156 0.00219035 6.4e-07
2 BTA-29193-no-rs 0.122156 Hapmap34694-BES3_Contig475_1491 0.124676 0.00818342 0.0044606
2 Hapmap34694-BES3_Contig475_1491 0.124676 ARS-BFGL-NGS-91327 0.125123 1.7e-07 9e-08
2 ARS-BFGL-NGS-91327 0.125123 ARS-BFGL-BAC-27271 0.12612 0.00021637 2.237e-05
2 ARS-BFGL-BAC-27271 0.12612 ARS-BFGL-BAC-35552 0.128029 0.00358558 0.00167311
2 ARS-BFGL-BAC-35552 0.128029 Hapmap49523-BTA-20486 0.129632 0.0039228 0.0032439
2 Hapmap49523-BTA-20486 0.129632 Hapmap49907-BTA-20483 0.131416 0.00268156 0.00360071
2 Hapmap49907-BTA-20483 0.131416 ARS-BFGL-BAC-27305 0.13173 0.00158999 0.00118499
2 ARS-BFGL-BAC-27305 0.13173 Hapmap41795-BTA-20481 0.131973 0.00065192 4.315e-05
2 Hapmap41795-BTA-20481 0.131973 ARS-BFGL-BAC-32402 0.132486 0.00058934 0.00132839
2 ARS-BFGL-BAC-32402 0.132486 ARS-BFGL-BAC-32404 0.133143 0.00051868 0.00120933
2 ARS-BFGL-BAC-32404 0.133143 BTA-20457-no-rs 0.133462 0.00092652 0.00092736
2 BTA-20457-no-rs 0.133462 ARS-BFGL-NGS-88388 0.13382 0.0001862 0
2 ARS-BFGL-NGS-88388 0.13382 Hapmap54937-rs29013687 0.135679 0.00087078 0.0015116
2 Hapmap54937-rs29013687 0.135679 ARS-BFGL-NGS-89201 0.136124 3.134e-05 0
2 ARS-BFGL-NGS-89201 0.136124 Hapmap39412-BTA-48779 0.136786 0.00044354 0.00033909
2 Hapmap39412-BTA-48779 0.136786 Hapmap59876-rs29018046 0.13822 0.00040902 7.925e-05
2 Hapmap59876-rs29018046 0.13822 ARS-BFGL-NGS-89098 0.138698 6.628e-05 0.00055594
2 ARS-BFGL-NGS-89098 0.138698 ARS-BFGL-NGS-74668 0.139098 0 0
2 ARS-BFGL-NGS-74668 0.139098 ARS-BFGL-BAC-33346 0.141341 0.00100591 0.00120234
2 ARS-BFGL-BAC-33346 0.141341 BTA-97453-no-rs 0.142526 0.00277032 0.00222634
2 BTA-97453-no-rs 0.142526 ARS-BFGL-NGS-112128 0.143054 0.00065146 0
2 ARS-BFGL-NGS-112128 0.143054 Hapmap47793-BTA-97444 0.143291 2e-08 0
2 Hapmap47793-BTA-97444 0.143291 BTB-01144233 0.143974 0.00081868 0.00027636
2 BTB-01144233 0.143974 Hapmap54766-rs29012658 0.144207 1.965e-05 0
2 Hapmap54766-rs29012658 0.144207 Hapmap52534-rs29010223 0.144665 0.00012469 0.00048735
2 Hapmap52534-rs29010223 0.144665 Hapmap33059-BTA-158581 0.146325 0.00478863 0.00319738
2 Hapmap33059-BTA-158581 0.146325 BTB-01085343 0.146839 2.776e-05 0
2 BTB-01085343 0.146839 ARS-BFGL-NGS-117019 0.147079 8e-08 5.7e-07
2 ARS-BFGL-NGS-117019 0.147079 Hapmap58884-rs29013431 0.148624 0.00139337 0.00195079
2 Hapmap58884-rs29013431 0.148624 ARS-BFGL-NGS-108876 0.1492 2.23e-05 0.00042824
2 ARS-BFGL-NGS-108876 0.1492 Hapmap47192-BTA-119165 0.149496 0.00015283 1.9e-07
2 Hapmap47192-BTA-119165 0.149496 BTB-01084842 0.149901 0.00015321 0
2 BTB-01084842 0.149901 ARS-BFGL-NGS-82028 0.150444 9.75e-06 5.431e-05
2 ARS-BFGL-NGS-82028 0.150444 BTB-01084639 0.150985 0.00019003 0.00032721
2 BTB-01084639 0.150985 BTB-01084561 0.152187 7.293e-05 0.00046092
2 BTB-01084561 0.152187 BTB-01084484 0.153076 0.00525615 0.00301465
2 BTB-01084484 0.153076 ARS-BFGL-NGS-104492 0.153305 0.00299838 0.00233672
2 ARS-BFGL-NGS-104492 0.153305 BTB-01084298 0.153986 0.0008748 0.00109521
2 BTB-01084298 0.153986 Hapmap44576-BTA-90136 0.155797 0.00232692 0.00291856
2 Hapmap44576-BTA-90136 0.155797 BTB-01410599 0.156206 0.00057057 6.78e-05
2 BTB-01410599 0.156206 ARS-BFGL-NGS-36375 0.156777 0.00143936 0.00023021
2 ARS-BFGL-NGS-36375 0.156777 BTB-01410432 0.156987 4e-08 0.0003546
2 BTB-01410432 0.156987 BTA-113745-no-rs 0.157492 0.00017264 3e-08
2 BTA-113745-no-rs 0.157492 BTB-01845736 0.158869 0.00205462 0.00148768
2 BTB-01845736 0.158869 BTB-00080812 0.159955 0.00098672 0.0013772
2 BTB-00080812 0.159955 ARS-BFGL-NGS-1216 0.160578 0.00447098 0.00513639
2 ARS-BFGL-NGS-1216 0.160578 Hapmap35360-SCAFFOLD145911_8451 0.16103 0.00047525 2.3e-07
2 Hapmap35360-SCAFFOLD145911_8451 0.16103 Hapmap58340-rs29009785 0.161478 6.674e-05 0.00011305
2 Hapmap58340-rs29009785 0.161478 BTA-109896-no-rs 0.16209 0.00177383 0.00213112
2 BTA-109896-no-rs 0.16209 BTB-01363466 0.163259 0.00258443 0.00200415
2 BTB-01363466 0.163259 Hapmap47905-BTA-28908 0.163472 7.663e-05 0
2 Hapmap47905-BTA-28908 0.163472 Hapmap44052-BTA-27927 0.164077 6.833e-05 9.38e-06
2 Hapmap44052-BTA-27927 0.164077 BTB-01952715 0.164536 5.202e-05 7.15e-06
2 BTB-01952715 0.164536 BTB-01853142 0.165536 0.00073478 0.00128421
2 BTB-01853142 0.165536 Hapmap58412-rs29020884 0.165919 0.00078321 2.65e-06
2 Hapmap58412-rs29020884 0.165919 BTB-00080992 0.166186 0.00022537 0.00067292
2 BTB-00080992 0.166186 BTB-00081694 0.16679 0.00030519 0.00152466
2 BTB-00081694 0.16679 ARS-BFGL-NGS-112516 0.169119 0.00109634 0.00184831
2 ARS-BFGL-NGS-112516 0.169119 BTA-49719-no-rs 0.169701 0.00011369 0.00027842
2 BTA-49719-no-rs 0.169701 ARS-BFGL-NGS-38278 0.171347 0.00623221 0.00332911
2 ARS-BFGL-NGS-38278 0.171347 ARS-BFGL-NGS-71755 0.174539 0.00237992 0.00185266
2 ARS-BFGL-NGS-71755 0.174539 BTB-00081745 0.176202 0.00172928 0.00149417
2 BTB-00081745 0.176202 BTB-02054371 0.176925 0.00057974 0.00059222
2 BTB-02054371 0.176925 Hapmap33031-BTA-148746 0.177421 8.214e-05 0
2 Hapmap33031-BTA-148746 0.177421 BTB-01559455 0.178381 3.558e-05 0.00032689
2 BTB-01559455 0.178381 Hapmap46225-BTA-49570 0.179811 0.0028829 0.00286925
2 Hapmap46225-BTA-49570 0.179811 BTA-49599-no-rs 0.180493 4.4e-07 0.00064424
2 BTA-49599-no-rs 0.180493 Hapmap41889-BTA-49622 0.181141 0.00167465 0.0007325
2 Hapmap41889-BTA-49622 0.181141 BTB-00081257 0.181704 0.0024481 0.00119241
2 BTB-00081257 0.181704 Hapmap47641-BTA-49646 0.182397 0.00038768 0.0003841
2 Hapmap47641-BTA-49646 0.182397 Hapmap34168-BES3_Contig310_1112 0.18273 0.00034071 0.0003228
2 Hapmap34168-BES3_Contig310_1112 0.18273 Hapmap56313-rs29022477 0.183802 0.00051469 1e-08
2 Hapmap56313-rs29022477 0.183802 ARS-BFGL-NGS-1167 0.185009 0.00288711 0.0024224
2 ARS-BFGL-NGS-1167 0.185009 ARS-BFGL-NGS-86079 0.185738 0.00165418 0.00147563
2 ARS-BFGL-NGS-86079 0.185738 Hapmap53232-rs29020795 0.186358 0 0.00014955
2 Hapmap53232-rs29020795 0.186358 BTB-00065996 0.186635 1.5e-06 1.578e-05
2 BTB-00065996 0.186635 BTB-00066182 0.187486 0.0005652 0.00124742
2 BTB-00066182 0.187486 BTA-55303-no-rs 0.188088 0.00080736 0.00023592
2 BTA-55303-no-rs 0.188088 Hapmap38416-BTA-55305 0.188377 0.00073065 0.0004328
2 Hapmap38416-BTA-55305 0.188377 BTB-00066363 0.189145 0.00081586 0.00217546
2 BTB-00066363 0.189145 ARS-BFGL-NGS-101460 0.191078 0.00193646 0.00055288
2 ARS-BFGL-NGS-101460 0.191078 BTB-01112664 0.191577 0.00191465 0.00242693
2 BTB-01112664 0.191577 ARS-BFGL-NGS-17648 0.19231 0.00113564 0.00325606
2 ARS-BFGL-NGS-17648 0.19231 BTA-86806-no-rs 0.19262 0.00290535 0.00016592
2 BTA-86806-no-rs 0.19262 BTA-11872-rs29017618 0.192896 0.00120445 0.00075573
2 BTA-11872-rs29017618 0.192896 BTB-01112732 0.193126 8.353e-05 0.00017315
2 BTB-01112732 0.193126 BTB-01112800 0.193403 8.144e-05 0.00026407
2 BTB-01112800 0.193403 BTB-01112810 0.193677 0 0.00034221
2 BTB-01112810 0.193677 ARS-BFGL-NGS-23300 0.194652 0.00012548 0.00019861
2 ARS-BFGL-NGS-23300 0.194652 ARS-BFGL-NGS-32739 0.195694 0.0001847 0.00022692
2 ARS-BFGL-NGS-32739 0.195694 BTB-01112851 0.196299 0.00033637 0.00108929
2 BTB-01112851 0.196299 Hapmap59161-rs29014139 0.196527 0.00015301 8.116e-05
2 Hapmap59161-rs29014139 0.196527 BTB-01555229 0.19765 0.00045778 5e-08
2 BTB-01555229 0.19765 BTB-01555215 0.19785 0 0
2 BTB-01555215 0.19785 ARS-BFGL-NGS-105466 0.198086 0.00282633 0.00142712
2 ARS-BFGL-NGS-105466 0.198086 ARS-BFGL-NGS-39206 0.199685 0.00098132 0.00331681
2 ARS-BFGL-NGS-39206 0.199685 Hapmap51079-BTA-88097 0.200111 0 0
2 Hapmap51079-BTA-88097 0.200111 Hapmap59959-rs29020690 0.20073 0.00171829 0.00238826
2 Hapmap59959-rs29020690 0.20073 Hapmap47636-BTA-46626 0.201337 0.00093415 2.842e-05
2 Hapmap47636-BTA-46626 0.201337 BTB-00083120 0.201766 5.799e-05 0.00224925
2 BTB-00083120 0.201766 ARS-BFGL-NGS-116058 0.203865 0.00121323 0.00100407
2 ARS-BFGL-NGS-116058 0.203865 ARS-BFGL-BAC-35112 0.204918 0.00277922 0.00280776
2 ARS-BFGL-BAC-35112 0.204918 ARS-BFGL-NGS-27536 0.206379 0.00069874 0.00231891
2 ARS-BFGL-NGS-27536 0.206379 BTB-00082871 0.206649 1.4e-07 0
2 BTB-00082871 0.206649 BTA-09814-rs29025970 0.207745 0.00022493 0.00127108
2 BTA-09814-rs29025970 0.207745 BTA-46844-no-rs 0.208304 9.246e-05 1.707e-05
2 BTA-46844-no-rs 0.208304 BTB-00086860 0.208616 0 4.5e-07
2 BTB-00086860 0.208616 BTB-01168392 0.209118 0.00037176 4.554e-05
2 BTB-01168392 0.209118 BTB-01168588 0.211495 0.00094869 0.00278339
2 BTB-01168588 0.211495 UA-IFASA-1574 0.21178 0.00060036 0.00041945
2 UA-IFASA-1574 0.21178 ARS-BFGL-NGS-102509 0.212547 3.665e-05 0.00048932
2 ARS-BFGL-NGS-102509 0.212547 ARS-BFGL-NGS-119036 0.212875 7.973e-05 2.44e-06
2 ARS-BFGL-NGS-119036 0.212875 BTB-01168531 0.213166 0.00090443 0.00105695
2 BTB-01168531 0.213166 ARS-BFGL-NGS-115155 0.213701 3.248e-05 0.00078504
2 ARS-BFGL-NGS-115155 0.213701 ARS-BFGL-NGS-86527 0.213919 1.4e-07 4.3e-07
2 ARS-BFGL-NGS-86527 0.213919 BTA-115979-no-rs 0.215245 0.00160174 0.00164119
2 BTA-115979-no-rs 0.215245 BTB-00085394 0.216821 0.0016357 0.00135623
2 BTB-00085394 0.216821 Hapmap50971-BTA-46778 0.217195 2.51e-06 0.00014042
2 Hapmap50971-BTA-46778 0.217195 BTB-00085347 0.217652 2.64e-06 0
2 BTB-00085347 0.217652 BTB-00085328 0.217891 2e-08 0
2 BTB-00085328 0.217891 BTB-00085286 0.218472 5e-08 0.00024094
2 BTB-00085286 0.218472 Hapmap60122-rs29018097 0.218676 0.00010323 0
2 Hapmap60122-rs29018097 0.218676 ARS-BFGL-NGS-32709 0.219441 8e-08 0.00029235
2 ARS-BFGL-NGS-32709 0.219441 ARS-BFGL-NGS-23786 0.220894 0.00192599 0.00186794
2 ARS-BFGL-NGS-23786 0.220894 BTB-00084791 0.223171 0.00571797 0.0016152
2 BTB-00084791 0.223171 BTB-00084784 0.223599 6.24e-06 3.26e-06
2 BTB-00084784 0.223599 Hapmap50365-BTA-46730 0.225336 0.00038139 0.00273728
2 Hapmap50365-BTA-46730 0.225336 Hapmap33359-BTA-133718 0.225682 9.5e-07 0.00024947
2 Hapmap33359-BTA-133718 0.225682 BTB-00084343 0.226085 4.884e-05 9.741e-05
2 BTB-00084343 0.226085 BTB-00084309 0.226506 0 8e-07
2 BTB-00084309 0.226506 ARS-BFGL-NGS-59293 0.227326 0.00082316 0.00023417
2 ARS-BFGL-NGS-59293 0.227326 BTB-01693574 0.230262 0.00285189 0.00256939
2 BTB-01693574 0.230262 ARS-BFGL-NGS-118058 0.230568 0.00180609 0.00317059
2 ARS-BFGL-NGS-118058 0.230568 ARS-BFGL-NGS-14826 0.231081 0.00254014 0.00068135
2 ARS-BFGL-NGS-14826 0.231081 BTB-00721870 0.231694 0 0
2 BTB-00721870 0.231694 BTB-01543286 0.232203 0.00306998 0.00220752
2 BTB-01543286 0.232203 BTB-01543251 0.232511 0.00013323 0
2 BTB-01543251 0.232511 BTB-01543204 0.232773 0.00115985 0.00140048
2 BTB-01543204 0.232773 BTB-01543144 0.232987 1.38e-06 0.00028177
2 BTB-01543144 0.232987 Hapmap56915-rs29026677 0.233426 0.004651 0.00251357
2 Hapmap56915-rs29026677 0.233426 BTB-00085503 0.233688 0.00028735 0.00058121
2 BTB-00085503 0.233688 BTB-00085538 0.234612 0.00096306 0.00047861
2 BTB-00085538 0.234612 BTB-00085622 0.234817 0 0
2 BTB-00085622 0.234817 BTB-00085877 0.235916 9.128e-05 0.00030443
2 BTB-00085877 0.235916 ARS-BFGL-NGS-14141 0.236172 0.00126542 0.00086295
2 ARS-BFGL-NGS-14141 0.236172 Hapmap59009-rs29027446 0.236492 0.00135028 1.09e-05
2 Hapmap59009-rs29027446 0.236492 ARS-BFGL-NGS-103110 0.236788 0.00014514 0
2 ARS-BFGL-NGS-103110 0.236788 Hapmap30793-BTA-133756 0.237202 0.00039682 0.00018238
2 Hapmap30793-BTA-133756 0.237202 ARS-BFGL-NGS-81142 0.237876 0.00026092 1.509e-05
2 ARS-BFGL-NGS-81142 0.237876 ARS-BFGL-NGS-29277 0.238248 3.09e-06 5.62e-06
2 ARS-BFGL-NGS-29277 0.238248 Hapmap40436-BTA-46804 0.238995 5.034e-05 0.00231048
2 Hapmap40436-BTA-46804 0.238995 Hapmap58163-rs29021257 0.240012 0.00033582 0.00022463
2 Hapmap58163-rs29021257 0.240012 ARS-BFGL-NGS-29474 0.241086 0.00064218 0.0003025
2 ARS-BFGL-NGS-29474 0.241086 BTA-46847-no-rs 0.241536 0.00229747 0.00118714
2 BTA-46847-no-rs 0.241536 BTB-00086968 0.241824 0 0
2 BTB-00086968 0.241824 BTA-46852-no-rs 0.242122 8.096e-05 9.65e-05
2 BTA-46852-no-rs 0.242122 ARS-BFGL-NGS-10872 0.242845 0.00612769 0.00350167
2 ARS-BFGL-NGS-10872 0.242845 ARS-BFGL-NGS-99222 0.243209 9.9e-07 0.00069039
2 ARS-BFGL-NGS-99222 0.243209 ARS-BFGL-NGS-14875 0.243627 3.43e-05 0
2 ARS-BFGL-NGS-14875 0.243627 ARS-BFGL-NGS-4499 0.244015 1e-08 0.00012277
2 ARS-BFGL-NGS-4499 0.244015 Hapmap52128-rs29015710 0.244323 0 0
2 Hapmap52128-rs29015710 0.244323 Hapmap57629-rs29027188 0.24447 0 0
2 Hapmap57629-rs29027188 0.24447 Hapmap59917-rs29012418 0.244782 0.00132093 0.002943
2 Hapmap59917-rs29012418 0.244782 BTB-00087717 0.245493 0.00121671 0.00109652
2 BTB-00087717 0.245493 BTB-00087742 0.24597 2.3e-06 2.75e-06
2 BTB-00087742 0.24597 ARS-BFGL-NGS-3079 0.247326 0.00202036 0.00425911
2 ARS-BFGL-NGS-3079 0.247326 BTB-00084004 0.248629 0.00067344 0.00202559
2 BTB-00084004 0.248629 Hapmap40746-BTA-46710 0.248951 8.862e-05 0.00082304
2 Hapmap40746-BTA-46710 0.248951 BTB-00086044 0.254564 0.00196373 0.00205381
2 BTB-00086044 0.254564 Hapmap43586-BTA-46818 0.255674 4.506e-05 0.00032963
2 Hapmap43586-BTA-46818 0.255674 ARS-BFGL-NGS-61392 0.256165 0.00055574 0
2 ARS-BFGL-NGS-61392 0.256165 Hapmap46703-BTA-46822 0.256444 0.00010129 0
2 Hapmap46703-BTA-46822 0.256444 BTA-121216-no-rs 0.256681 7.506e-05 0.00029939
2 BTA-121216-no-rs 0.256681 ARS-BFGL-NGS-67669 0.257185 1e-08 1.06e-05
2 ARS-BFGL-NGS-67669 0.257185 Hapmap31749-BTA-133764 0.258169 0.00122036 0.00239616
2 Hapmap31749-BTA-133764 0.258169 ARS-BFGL-NGS-6133 0.260601 0.00099613 0.00041682
2 ARS-BFGL-NGS-6133 0.260601 BTB-00088008 0.261431 0.0018281 0.00065699
2 BTB-00088008 0.261431 ARS-BFGL-NGS-38536 0.261637 2.42e-06 0.00012966
2 ARS-BFGL-NGS-38536 0.261637 BTA-46926-no-rs 0.261856 0.00072096 0.00189585
2 BTA-46926-no-rs 0.261856 BTA-47105-no-rs 0.262374 0.00035406 0.00067323
2 BTA-47105-no-rs 0.262374 BTB-00091568 0.263144 0 3.9e-07
2 BTB-00091568 0.263144 Hapmap50368-BTA-47103 0.263848 2.78e-06 0.00068531
2 Hapmap50368-BTA-47103 0.263848 Hapmap43272-BTA-47100 0.265106 0.00035349 0.00010986
2 Hapmap43272-BTA-47100 0.265106 Hapmap39717-BTA-112973 0.267353 0.00036314 0.0003797
2 Hapmap39717-BTA-112973 0.267353 ARS-BFGL-NGS-11470 0.268139 0.00033138 0.00044845
2 ARS-BFGL-NGS-11470 0.268139 BTB-00089002 0.268574 0 0
2 BTB-00089002 0.268574 ARS-BFGL-NGS-39504 0.269464 0.00300648 0.00281599
2 ARS-BFGL-NGS-39504 0.269464 ARS-BFGL-NGS-14624 0.270068 0.00212615 0.00077664
2 ARS-BFGL-NGS-14624 0.270068 UA-IFASA-5527 0.271328 0.00394731 0.00133221
2 UA-IFASA-5527 0.271328 Hapmap50367-BTA-47094 0.271961 0.00035078 2e-08
2 Hapmap50367-BTA-47094 0.271961 BTB-00091356 0.272185 0.00014814 0.0009994
2 BTB-00091356 0.272185 BTB-00091350 0.272755 0.00010879 0.00022485
2 BTB-00091350 0.272755 BTA-47092-no-rs 0.27326 0.00036808 0.00025524
2 BTA-47092-no-rs 0.27326 BTB-00091195 0.273642 0.00018391 9.176e-05
2 BTB-00091195 0.273642 Hapmap59218-rs29014793 0.27402 0.00018335 0.00028783
2 Hapmap59218-rs29014793 0.27402 ARS-BFGL-NGS-107504 0.274572 0.00335359 0.00543858
2 ARS-BFGL-NGS-107504 0.274572 BTB-00091109 0.274875 4.587e-05 0
2 BTB-00091109 0.274875 BTA-47081-no-rs 0.275877 0.00062504 0
2 BTA-47081-no-rs 0.275877 BTB-00090936 0.276099 1.865e-05 0
2 BTB-00090936 0.276099 BTB-00090874 0.276782 0.0012243 0.00162641
2 BTB-00090874 0.276782 ARS-BFGL-NGS-48318 0.277099 1e-08 0
2 ARS-BFGL-NGS-48318 0.277099 ARS-BFGL-NGS-77438 0.277884 0.00119604 0.00149573
2 ARS-BFGL-NGS-77438 0.277884 BTA-47074-no-rs 0.278147 0.00102048 7.211e-05
2 BTA-47074-no-rs 0.278147 BTB-00090483 0.278401 0.00044934 0.00099879
2 BTB-00090483 0.278401 ARS-BFGL-NGS-63575 0.278611 0 0.00015582
2 ARS-BFGL-NGS-63575 0.278611 BTB-00090441 0.278962 0 0.00047295
2 BTB-00090441 0.278962 Hapmap39657-BTA-47071 0.279287 0 0.00024179
2 Hapmap39657-BTA-47071 0.279287 ARS-BFGL-NGS-40971 0.280181 0.00019035 3.958e-05
2 ARS-BFGL-NGS-40971 0.280181 ARS-BFGL-NGS-110725 0.280502 0.00016832 0.0010421
2 ARS-BFGL-NGS-110725 0.280502 Hapmap44243-BTA-47059 0.28074 1.26e-06 0
2 Hapmap44243-BTA-47059 0.28074 BTA-47052-no-rs 0.281074 0.00047608 0
2 BTA-47052-no-rs 0.281074 ARS-BFGL-NGS-110209 0.281585 1.43e-06 0
2 ARS-BFGL-NGS-110209 0.281585 Hapmap59045-rs29026016 0.28196 0.0004875 0.00059489
2 Hapmap59045-rs29026016 0.28196 BTB-00090016 0.282232 0 0
2 BTB-00090016 0.282232 Hapmap57743-rs29026473 0.282877 0.00033137 0.00029371
2 Hapmap57743-rs29026473 0.282877 Hapmap48633-BTA-118034 0.28329 0.00064505 0.00075767
2 Hapmap48633-BTA-118034 0.28329 BTB-01141030 0.283734 1.811e-05 0
2 BTB-01141030 0.283734 BTA-15124-rs29026489 0.283947 0.00061198 0.00018197
2 BTA-15124-rs29026489 0.283947 BTB-01141260 0.284426 0.00163735 0.00079126
2 BTB-01141260 0.284426 Hapmap56032-rs29022835 0.284826 0.00024449 0.00026496
2 Hapmap56032-rs29022835 0.284826 Hapmap51783-BTA-96615 0.286021 0.00264519 0.00457521
2 Hapmap51783-BTA-96615 0.286021 Hapmap41697-BTA-96617 0.28632 0 3.9e-07
2 Hapmap41697-BTA-96617 0.28632 Hapmap61063-rs29026680 0.286687 0.00065226 0.00087426
2 Hapmap61063-rs29026680 0.286687 BTB-01494206 0.287118 0.00017928 2.9e-07
2 BTB-01494206 0.287118 ARS-BFGL-NGS-19813 0.287433 0.00040945 0.00021701
2 ARS-BFGL-NGS-19813 0.287433 BTB-01494177 0.287912 1.381e-05 0.0008554
2 BTB-01494177 0.287912 BTB-01494156 0.288317 1.167e-05 2.07e-05
2 BTB-01494156 0.288317 Hapmap54696-rs29024868 0.288656 0.00176164 0.00136321
2 Hapmap54696-rs29024868 0.288656 Hapmap43138-BTA-107007 0.289032 0.00011779 0
2 Hapmap43138-BTA-107007 0.289032 Hapmap39178-BTA-96630 0.289359 6e-08 0
2 Hapmap39178-BTA-96630 0.289359 ARS-BFGL-NGS-104761 0.290014 4e-08 0.00052419
2 ARS-BFGL-NGS-104761 0.290014 BTA-89168-no-rs 0.290441 0.00146118 0.00034129
2 BTA-89168-no-rs 0.290441 BTB-01987495 0.291213 0.00013871 5.69e-06
2 BTB-01987495 0.291213 BTA-30375-no-rs 0.291468 1.4e-07 0.00015388
2 BTA-30375-no-rs 0.291468 ARS-BFGL-NGS-31833 0.292137 1.393e-05 0.0002737
2 ARS-BFGL-NGS-31833 0.292137 ARS-BFGL-NGS-13167 0.292416 0.0004077 0.00061816
2 ARS-BFGL-NGS-13167 0.292416 Hapmap32886-BTA-30414 0.292769 2.511e-05 4.74e-06
2 Hapmap32886-BTA-30414 0.292769 BTA-30419-no-rs 0.293118 0.0002429 0.00060402
2 BTA-30419-no-rs 0.293118 Hapmap50650-BTA-30427 0.2939 0.0014492 0.00229856
2 Hapmap50650-BTA-30427 0.2939 BTB-01978664 0.294143 0.00047037 1.296e-05
2 BTB-01978664 0.294143 Hapmap61002-rs29016992 0.294341 0 0
2 Hapmap61002-rs29016992 0.294341 BTB-01817112 0.2951 1.79e-06 5.027e-05
2 BTB-01817112 0.2951 BTB-01243338 0.296042 0.00082531 0.00042627
2 BTB-01243338 0.296042 ARS-BFGL-BAC-33169 0.297172 0.00403065 0.00067134
2 ARS-BFGL-BAC-33169 0.297172 BTB-01045439 0.297438 0.00122781 0.00077239
2 BTB-01045439 0.297438 ARS-BFGL-NGS-118404 0.297977 0.00027697 0.00032643
2 ARS-BFGL-NGS-118404 0.297977 ARS-BFGL-NGS-38622 0.298228 0 1e-08
2 ARS-BFGL-NGS-38622 0.298228 ARS-BFGL-NGS-64281 0.298523 0.00035186 0.00080177
2 ARS-BFGL-NGS-64281 0.298523 ARS-BFGL-NGS-72090 0.299152 0.0004965 0.00011651
2 ARS-BFGL-NGS-72090 0.299152 Hapmap23355-BTA-133816 0.300051 0.0007354 0.00112198
2 Hapmap23355-BTA-133816 0.300051 ARS-BFGL-BAC-28969 0.301005 0.0021583 0.00110885
2 ARS-BFGL-BAC-28969 0.301005 BTB-01386993 0.301656 0.00685902 0.00586205
2 BTB-01386993 0.301656 ARS-BFGL-BAC-30773 0.302725 9.253e-05 4.719e-05
2 ARS-BFGL-BAC-30773 0.302725 ARS-BFGL-NGS-103589 0.30306 0.00048087 0.00040244
2 ARS-BFGL-NGS-103589 0.30306 ARS-BFGL-BAC-32548 0.303603 0.00034446 0.00066597
2 ARS-BFGL-BAC-32548 0.303603 Hapmap39006-BTA-116188 0.303846 0 0
2 Hapmap39006-BTA-116188 0.303846 ARS-BFGL-NGS-61127 0.304322 2e-08 4.957e-05
2 ARS-BFGL-NGS-61127 0.304322 ARS-BFGL-BAC-28436 0.305116 0.00050452 0.00082756
2 ARS-BFGL-BAC-28436 0.305116 ARS-BFGL-BAC-29664 0.305389 0 0
2 ARS-BFGL-BAC-29664 0.305389 ARS-BFGL-BAC-30229 0.305631 8.893e-05 0.000102
2 ARS-BFGL-BAC-30229 0.305631 Hapmap27615-BTA-151650 0.30584 0 0
2 Hapmap27615-BTA-151650 0.30584 ARS-BFGL-BAC-30252 0.306079 0 0
2 ARS-BFGL-BAC-30252 0.306079 Hapmap51366-BTA-98577 0.306772 0.00077491 0.00066338
2 Hapmap51366-BTA-98577 0.306772 ARS-BFGL-BAC-29079 0.307046 3e-08 0.00022233
2 ARS-BFGL-BAC-29079 0.307046 Hapmap36677-SCAFFOLD324504_3277 0.307298 0 7.3e-07
2 Hapmap36677-SCAFFOLD324504_3277 0.307298 ARS-BFGL-BAC-2680 0.307638 0.00064942 0.00077929
2 ARS-BFGL-BAC-2680 0.307638 ARS-BFGL-NGS-36416 0.307997 3.75e-06 0.00011042
2 ARS-BFGL-NGS-36416 0.307997 ARS-BFGL-BAC-29051 0.30831 9.982e-05 0.00056924
2 ARS-BFGL-BAC-29051 0.30831 ARS-BFGL-BAC-33842 0.309504 0.00222642 0.00113686
2 ARS-BFGL-BAC-33842 0.309504 ARS-BFGL-BAC-29669 0.309806 0.00034541 0.00050823
2 ARS-BFGL-BAC-29669 0.309806 ARS-BFGL-BAC-29706 0.310118 0.00014829 0.00019072
2 ARS-BFGL-BAC-29706 0.310118 Hapmap40659-BTA-116165 0.310424 7.139e-05 3.3e-07
2 Hapmap40659-BTA-116165 0.310424 Hapmap27145-BTA-116154 0.310968 7.61e-06 7.53e-05
2 Hapmap27145-BTA-116154 0.310968 ARS-BFGL-BAC-68 0.31142 0.00046431 0.00046343
2 ARS-BFGL-BAC-68 0.31142 ARS-BFGL-NGS-119470 0.312276 1.08e-06 0
2 ARS-BFGL-NGS-119470 0.312276 Hapmap25812-BTA-133837 0.313649 9.012e-05 0
2 Hapmap25812-BTA-133837 0.313649 BTB-01944931 0.313988 1.3e-07 0
2 BTB-01944931 0.313988 BTA-47136-no-rs 0.314317 1.1e-07 0.00029898
2 BTA-47136-no-rs 0.314317 BTB-01571963 0.315689 0.00311903 0.00177229
2 BTB-01571963 0.315689 BTA-104779-no-rs 0.3163 0.00109857 0.00140556
2 BTA-104779-no-rs 0.3163 BTB-00093483 0.318257 0.00252062 0.0017784
2 BTB-00093483 0.318257 BTA-47279-no-rs 0.318942 0.00111996 0.00056344
2 BTA-47279-no-rs 0.318942 Hapmap44597-BTA-47277 0.319821 0.00172703 0.00437419
2 Hapmap44597-BTA-47277 0.319821 BTB-00093314 0.320064 0.00146042 0.00178845
2 BTB-00093314 0.320064 BTB-00093291 0.320526 0 1.7e-07
2 BTB-00093291 0.320526 ARS-BFGL-NGS-39862 0.32111 0.00177801 0.00052938
2 ARS-BFGL-NGS-39862 0.32111 ARS-BFGL-NGS-77689 0.321632 4e-08 4.758e-05
2 ARS-BFGL-NGS-77689 0.321632 BTB-00093074 0.322027 0.00023182 0.0001532
2 BTB-00093074 0.322027 BTB-00093060 0.322243 8.804e-05 0.00014903
2 BTB-00093060 0.322243 Hapmap42950-BTA-47265 0.322731 0.00019805 0.0003361
2 Hapmap42950-BTA-47265 0.322731 BTA-47262-no-rs 0.32323 0.00071839 0.00068178
2 BTA-47262-no-rs 0.32323 BTB-00092817 0.324173 0.00135726 0.0012895
2 BTB-00092817 0.324173 BTB-00092756 0.326026 0.00126022 0.00082638
2 BTB-00092756 0.326026 ARS-BFGL-NGS-113793 0.3267 0.00177016 0.00259712
2 ARS-BFGL-NGS-113793 0.3267 Hapmap41879-BTA-47145 0.3278 0.00010133 0.00044452
2 Hapmap41879-BTA-47145 0.3278 BTB-00094591 0.328725 0.00094554 0.00157436
2 BTB-00094591 0.328725 BTB-00094283 0.331684 0.00242364 0.00345802
2 BTB-00094283 0.331684 ARS-BFGL-BAC-42858 0.333024 0.00040366 0.00025424
2 ARS-BFGL-BAC-42858 0.333024 BTB-00093853 0.333338 0.00033852 0.00016168
2 BTB-00093853 0.333338 BTB-00093776 0.333851 6.362e-05 0
2 BTB-00093776 0.333851 BTB-00093748 0.334698 0.00057997 0.00061118
2 BTB-00093748 0.334698 ARS-BFGL-NGS-7878 0.335751 1.32e-05 0
2 ARS-BFGL-NGS-7878 0.335751 ARS-BFGL-NGS-31279 0.33672 0.00037055 0.00055021
2 ARS-BFGL-NGS-31279 0.33672 Hapmap46221-BTA-46942 0.339401 0.00140938 0.00350133
2 Hapmap46221-BTA-46942 0.339401 BTB-00088621 0.340132 0.00058675 0.00070349
2 BTB-00088621 0.340132 BTB-00088679 0.340894 0.00173011 0.00019331
2 BTB-00088679 0.340894 BTB-00088688 0.341527 0.00226829 0.00250682
2 BTB-00088688 0.341527 BTB-01896843 0.342236 0.00147011 0
2 BTB-01896843 0.342236 ARS-BFGL-NGS-119116 0.342457 3.4e-07 0
2 ARS-BFGL-NGS-119116 0.342457 BTB-00092589 0.342739 6.1e-07 1.8e-07
2 BTB-00092589 0.342739 ARS-BFGL-NGS-64127 0.343954 0.00092729 0.00044983
2 ARS-BFGL-NGS-64127 0.343954 UA-IFASA-6488 0.344321 0.00021824 0
2 UA-IFASA-6488 0.344321 Hapmap26123-BTA-133877 0.344676 0.00055749 0.00086818
2 Hapmap26123-BTA-133877 0.344676 BTB-00969696 0.345356 0.00037744 0.00014953
2 BTB-00969696 0.345356 BTB-00969746 0.345548 1.08e-06 1.04e-05
2 BTB-00969746 0.345548 BTB-00969752 0.345766 0.00010149 7.832e-05
2 BTB-00969752 0.345766 Hapmap45885-BTA-63051 0.34606 0.00069204 0.00081039
2 Hapmap45885-BTA-63051 0.34606 ARS-BFGL-BAC-30745 0.348148 0.00166231 0.00058605
2 ARS-BFGL-BAC-30745 0.348148 ARS-BFGL-NGS-100791 0.349012 0.00252042 0.00094656
2 ARS-BFGL-NGS-100791 0.349012 BTA-95758-no-rs 0.349402 0 0
2 BTA-95758-no-rs 0.349402 Hapmap47871-BTA-122165 0.350188 0.00019655 0
2 Hapmap47871-BTA-122165 0.350188 BTB-00089384 0.351611 9e-08 0
2 BTB-00089384 0.351611 BTB-00089403 0.353758 0.00114572 0.00185729
2 BTB-00089403 0.353758 Hapmap25811-BTA-133786 0.355063 0.0003684 0.00054022
2 Hapmap25811-BTA-133786 0.355063 BTA-26450-no-rs 0.355678 0.00017365 0.00025244
2 BTA-26450-no-rs 0.355678 Hapmap51878-BTA-117353 0.355881 0.00055566 1.35e-06
2 Hapmap51878-BTA-117353 0.355881 BTB-01246228 0.356228 0 0
2 BTB-01246228 0.356228 BTB-00295753 0.35723 0 0.00011435
2 BTB-00295753 0.35723 BTB-00295725 0.357478 0 0.00059026
2 BTB-00295725 0.357478 ARS-BFGL-BAC-3633 0.358316 1.4e-07 0.00034052
2 ARS-BFGL-BAC-3633 0.358316 ARS-BFGL-NGS-32446 0.359733 0.00102814 0.00352615
2 ARS-BFGL-NGS-32446 0.359733 ARS-BFGL-NGS-110726 0.361265 0.00142952 0.00209133
2 ARS-BFGL-NGS-110726 0.361265 ARS-BFGL-NGS-117164 0.362901 0.00081175 0.00071571
2 ARS-BFGL-NGS-117164 0.362901 Hapmap39151-BTA-22132 0.36501 0.00279331 0.00323096
2 Hapmap39151-BTA-22132 0.36501 Hapmap42250-BTA-55589 0.367482 0.00057545 0.00099376
2 Hapmap42250-BTA-55589 0.367482 Hapmap55306-rs29018633 0.368653 0 0
2 Hapmap55306-rs29018633 0.368653 BTA-55603-no-rs 0.36961 0.00011345 0
2 BTA-55603-no-rs 0.36961 ARS-BFGL-BAC-30703 0.370521 1.34e-06 0
2 ARS-BFGL-BAC-30703 0.370521 Hapmap25533-BTA-133664 0.37228 0.00148243 0.00038405
2 Hapmap25533-BTA-133664 0.37228 ARS-BFGL-NGS-75 0.373008 0.00023019 0.00055128
2 ARS-BFGL-NGS-75 0.373008 Hapmap52382-rs29019574 0.374795 0.00104772 0.0007987
2 Hapmap52382-rs29019574 0.374795 Hapmap58509-rs29024139 0.375305 4e-08 0.00026404
2 Hapmap58509-rs29024139 0.375305 ARS-BFGL-NGS-117267 0.375703 0.00058725 0.00069095
2 ARS-BFGL-NGS-117267 0.375703 ARS-BFGL-NGS-118643 0.37607 9.249e-05 1.81e-06
2 ARS-BFGL-NGS-118643 0.37607 ARS-BFGL-NGS-57870 0.376431 0.00070034 1e-08
2 ARS-BFGL-NGS-57870 0.376431 ARS-BFGL-NGS-28859 0.377699 0.00010448 0
2 ARS-BFGL-NGS-28859 0.377699 ARS-BFGL-NGS-114956 0.378105 4.224e-05 0.00039362
2 ARS-BFGL-NGS-114956 0.378105 Hapmap43527-BTA-24641 0.381381 0.00166281 0.00223015
2 Hapmap43527-BTA-24641 0.381381 Hapmap41189-BTA-122751 0.382104 6.1e-07 2.771e-05
2 Hapmap41189-BTA-122751 0.382104 ARS-BFGL-NGS-34549 0.382384 3e-08 0.0005328
2 ARS-BFGL-NGS-34549 0.382384 Hapmap40998-BTA-47401 0.383104 0.00056108 0.00086774
2 Hapmap40998-BTA-47401 0.383104 ARS-BFGL-NGS-78890 0.383306 0.00016175 0.00028662
2 ARS-BFGL-NGS-78890 0.383306 UA-IFASA-9548 0.385865 0.00361595 0.00372305
2 UA-IFASA-9548 0.385865 Hapmap30225-BTA-133903 0.387986 0.00310191 0.00307672
2 Hapmap30225-BTA-133903 0.387986 ARS-BFGL-NGS-3108 0.388685 0.00048249 0.00103197
2 ARS-BFGL-NGS-3108 0.388685 ARS-BFGL-NGS-38727 0.389024 6.946e-05 0.00018597
2 ARS-BFGL-NGS-38727 0.389024 ARS-BFGL-BAC-31338 0.389404 1.255e-05 0.0003355
2 ARS-BFGL-BAC-31338 0.389404 Hapmap42557-BTA-47352 0.389792 0.00297079 0.00184606
2 Hapmap42557-BTA-47352 0.389792 Hapmap53285-rs29015860 0.390359 0.00030544 9e-08
2 Hapmap53285-rs29015860 0.390359 BTB-00096057 0.391111 0 0.00051116
2 BTB-00096057 0.391111 ARS-BFGL-NGS-29623 0.391397 3.581e-05 0
2 ARS-BFGL-NGS-29623 0.391397 Hapmap32557-BTA-133920 0.392626 0.0031494 0.00326066
2 Hapmap32557-BTA-133920 0.392626 ARS-BFGL-NGS-60043 0.39288 0 0
2 ARS-BFGL-NGS-60043 0.39288 ARS-BFGL-BAC-2813 0.393172 0 0
2 ARS-BFGL-BAC-2813 0.393172 Hapmap23256-BTA-113482 0.39524 0.0027191 0.00112668
2 Hapmap23256-BTA-113482 0.39524 BTA-114831-no-rs 0.395985 0.00160838 0.002758
2 BTA-114831-no-rs 0.395985 ARS-BFGL-BAC-29510 0.396323 0.00028629 0.00045405
2 ARS-BFGL-BAC-29510 0.396323 ARS-BFGL-NGS-104922 0.396647 0.00029024 0.00054988
2 ARS-BFGL-NGS-104922 0.396647 BTB-01053796 0.397319 4.236e-05 0
2 BTB-01053796 0.397319 Hapmap47839-BTA-113475 0.397925 0.00334202 0.00101865
2 Hapmap47839-BTA-113475 0.397925 Hapmap50875-BTA-113474 0.398249 0.00011818 0.00021978
2 Hapmap50875-BTA-113474 0.398249 Hapmap55508-rs29010162 0.400442 0.0007987 0.00148516
2 Hapmap55508-rs29010162 0.400442 BTB-01053741 0.40224 0.00048465 3.477e-05
2 BTB-01053741 0.40224 ARS-BFGL-NGS-83225 0.402456 5.6e-07 0.00018735
2 ARS-BFGL-NGS-83225 0.402456 BTB-01053710 0.402775 2.19e-06 0.0002896
2 BTB-01053710 0.402775 ARS-BFGL-NGS-35226 0.404007 0.00174982 0.0024411
2 ARS-BFGL-NGS-35226 0.404007 BTA-08061-no-rs 0.407002 0.0025565 0.00133685
2 BTA-08061-no-rs 0.407002 BTB-01648501 0.409465 0.00202712 0.00228605
2 BTB-01648501 0.409465 ARS-BFGL-NGS-2854 0.410505 0.00146536 0.00017266
2 ARS-BFGL-NGS-2854 0.410505 Hapmap59739-rs29016910 0.411271 0.00010372 0.00028549
2 Hapmap59739-rs29016910 0.411271 ARS-BFGL-NGS-99769 0.411762 1.284e-05 2.227e-05
2 ARS-BFGL-NGS-99769 0.411762 BTA-25759-no-rs 0.412932 0.00027243 2.019e-05
2 BTA-25759-no-rs 0.412932 Hapmap22957-BTA-47431 0.413752 0.00056825 0.00145977
2 Hapmap22957-BTA-47431 0.413752 BTB-00096830 0.414092 0.00063822 0.00034283
2 BTB-00096830 0.414092 ARS-BFGL-NGS-55184 0.414513 5.099e-05 0.00048619
2 ARS-BFGL-NGS-55184 0.414513 BTB-01871274 0.415147 1.9e-06 1.001e-05
2 BTB-01871274 0.415147 BTA-25760-no-rs 0.415342 0.00055278 0.00026925
2 BTA-25760-no-rs 0.415342 BTB-00096979 0.416024 6.107e-05 1.84e-06
2 BTB-00096979 0.416024 Hapmap48777-BTA-47434 0.416707 0 0
2 Hapmap48777-BTA-47434 0.416707 BTA-47437-no-rs 0.416939 0.00072877 0.00034085
2 BTA-47437-no-rs 0.416939 ARS-BFGL-BAC-29526 0.41714 6e-08 0
2 ARS-BFGL-BAC-29526 0.41714 BTA-47440-no-rs 0.417374 0.00012222 6.474e-05
2 BTA-47440-no-rs 0.417374 Hapmap46653-BTA-47447 0.418233 0.00084001 0.002276
2 Hapmap46653-BTA-47447 0.418233 BTB-00097114 0.418717 0.00010641 0.00047267
2 BTB-00097114 0.418717 BTB-00097126 0.418928 4.519e-05 0
2 BTB-00097126 0.418928 Hapmap44080-BTA-47449 0.419279 0.00012353 0.0002442
2 Hapmap44080-BTA-47449 0.419279 BTB-01878940 0.419673 0.00027372 0.00030228
2 BTB-01878940 0.419673 Hapmap54983-rs29020503 0.42022 0.00037961 0.00075605
2 Hapmap54983-rs29020503 0.42022 Hapmap51456-BTA-47469 0.420513 0.00131224 0.00161402
2 Hapmap51456-BTA-47469 0.420513 BTB-01242431 0.421298 0.00011358 0.00014973
2 BTB-01242431 0.421298 BTB-01242342 0.422246 0.0003196 0.00037364
2 BTB-01242342 0.422246 BTB-01242298 0.422518 0 7e-08
2 BTB-01242298 0.422518 BTB-01242184 0.423421 0.00021985 0.00055275
2 BTB-01242184 0.423421 ARS-BFGL-NGS-45548 0.426261 0.00115983 0.00091336
2 ARS-BFGL-NGS-45548 0.426261 ARS-BFGL-NGS-115659 0.426604 3.066e-05 0.00182574
2 ARS-BFGL-NGS-115659 0.426604 ARS-BFGL-NGS-105507 0.42703 1.118e-05 0.00052354
2 ARS-BFGL-NGS-105507 0.42703 BTA-19852-no-rs 0.428535 0.00059689 0.00048481
2 BTA-19852-no-rs 0.428535 BTB-01247241 0.429346 2e-08 3.875e-05
2 BTB-01247241 0.429346 BTA-46592-no-rs 0.430215 0.00043632 3.203e-05
2 BTA-46592-no-rs 0.430215 BTA-27803-no-rs 0.431145 0.00035609 0.00046036
2 BTA-27803-no-rs 0.431145 ARS-BFGL-NGS-112050 0.432828 0.00023718 0.00101662
2 ARS-BFGL-NGS-112050 0.432828 BTA-49947-no-rs 0.433228 0.00177903 0.00147947
2 BTA-49947-no-rs 0.433228 ARS-BFGL-NGS-41803 0.433433 2.24e-06 0
2 ARS-BFGL-NGS-41803 0.433433 ARS-BFGL-NGS-43758 0.433752 0 0
2 ARS-BFGL-NGS-43758 0.433752 ARS-BFGL-NGS-8309 0.433995 1e-08 0
2 ARS-BFGL-NGS-8309 0.433995 ARS-BFGL-NGS-79459 0.437911 0.00125016 0.00139683
2 ARS-BFGL-NGS-79459 0.437911 ARS-BFGL-NGS-81054 0.438537 0 0
2 ARS-BFGL-NGS-81054 0.438537 UA-IFASA-9607 0.440029 0.00077146 0.00013357
2 UA-IFASA-9607 0.440029 Hapmap47965-BTA-47481 0.440608 0.00019607 0.00035791
2 Hapmap47965-BTA-47481 0.440608 ARS-BFGL-NGS-18591 0.44081 6.84e-05 2.63e-06
2 ARS-BFGL-NGS-18591 0.44081 ARS-BFGL-NGS-30987 0.441158 0.00145655 0.0008645
2 ARS-BFGL-NGS-30987 0.441158 ARS-BFGL-NGS-93283 0.44152 8.125e-05 0
2 ARS-BFGL-NGS-93283 0.44152 ARS-BFGL-NGS-25825 0.443429 0.00220973 0.00126738
2 ARS-BFGL-NGS-25825 0.443429 Hapmap23460-BTA-133938 0.443793 0.00056405 1.745e-05
2 Hapmap23460-BTA-133938 0.443793 ARS-BFGL-NGS-27508 0.443991 0.00030814 9.56e-06
2 ARS-BFGL-NGS-27508 0.443991 Hapmap55415-ss46526681 0.446518 0.00195366 0.00160693
2 Hapmap55415-ss46526681 0.446518 Hapmap59844-rs29025329 0.448439 0.0005226 0.00114805
2 Hapmap59844-rs29025329 0.448439 Hapmap50202-BTA-106854 0.449215 0.00095694 0.00134084
2 Hapmap50202-BTA-106854 0.449215 Hapmap43136-BTA-106852 0.449814 0.00020375 0.00022758
2 Hapmap43136-BTA-106852 0.449814 ARS-BFGL-NGS-66375 0.450401 0.0005178 0.00082859
2 ARS-BFGL-NGS-66375 0.450401 ARS-BFGL-NGS-6038 0.452791 0.00045742 0.00038286
2 ARS-BFGL-NGS-6038 0.452791 Hapmap53891-rs29021231 0.454526 0.00384057 0.00178356
2 Hapmap53891-rs29021231 0.454526 Hapmap38896-BTA-47506 0.454726 6.43e-06 7.071e-05
2 Hapmap38896-BTA-47506 0.454726 Hapmap25252-BTA-133942 0.455186 3.816e-05 0.00017867
2 Hapmap25252-BTA-133942 0.455186 ARS-BFGL-NGS-67924 0.455416 0.00065877 0.00097267
2 ARS-BFGL-NGS-67924 0.455416 Hapmap34848-BES1_Contig523_1341 0.456164 0.00053921 0.00205757
2 Hapmap34848-BES1_Contig523_1341 0.456164 ARS-USMARC-Parent-AY841151-rs29003466 0.457306 0.00010689 6.223e-05
2 ARS-USMARC-Parent-AY841151-rs29003466 0.457306 ARS-BFGL-BAC-41571 0.461475 0.00129885 0.00060464
2 ARS-BFGL-BAC-41571 0.461475 ARS-BFGL-NGS-44416 0.463992 0.00438437 0.00635054
2 ARS-BFGL-NGS-44416 0.463992 Hapmap41882-BTA-47592 0.464297 0.00055087 2e-08
2 Hapmap41882-BTA-47592 0.464297 ARS-BFGL-NGS-16519 0.46458 0.00038267 1.08e-06
2 ARS-BFGL-NGS-16519 0.46458 ARS-BFGL-NGS-29014 0.465631 0.00248271 0.00329046
2 ARS-BFGL-NGS-29014 0.465631 Hapmap44600-BTA-47582 0.467394 0.00232614 0.00199189
2 Hapmap44600-BTA-47582 0.467394 ARS-BFGL-NGS-119305 0.467871 8.21e-06 0.00036566
2 ARS-BFGL-NGS-119305 0.467871 ARS-BFGL-NGS-100319 0.468938 0.00179317 0.0012479
2 ARS-BFGL-NGS-100319 0.468938 Hapmap48631-BTA-117251 0.469822 0.00017765 0
2 Hapmap48631-BTA-117251 0.469822 Hapmap41551-BTA-47567 0.471002 0.00027108 0.0001486
2 Hapmap41551-BTA-47567 0.471002 ARS-BFGL-NGS-110511 0.471359 2.1e-07 4.1e-07
2 ARS-BFGL-NGS-110511 0.471359 ARS-BFGL-NGS-103557 0.480402 0.00376279 0.00305313
2 ARS-BFGL-NGS-103557 0.480402 BTA-47540-no-rs 0.48202 8.001e-05 0
2 BTA-47540-no-rs 0.48202 UA-IFASA-9180 0.482926 4.484e-05 0
2 UA-IFASA-9180 0.482926 BTA-47558-no-rs 0.484683 0.00051029 0.0010003
2 BTA-47558-no-rs 0.484683 Hapmap59340-rs29017240 0.486995 0.00062649 0.00210368
2 Hapmap59340-rs29017240 0.486995 BTA-14682-no-rs 0.487942 0.00020939 0.00018531
2 BTA-14682-no-rs 0.487942 Hapmap18416-rs29019993 0.488755 0.00037427 2.19e-06
2 Hapmap18416-rs29019993 0.488755 Hapmap42449-BTA-120321 0.49073 0.00044357 8.1e-06
2 Hapmap42449-BTA-120321 0.49073 ARS-BFGL-NGS-104615 0.492144 0.00220665 0.00130033
2 ARS-BFGL-NGS-104615 0.492144 Hapmap35440-SCAFFOLD43266_711 0.496626 0.00278174 0.00478334
2 Hapmap35440-SCAFFOLD43266_711 0.496626 ARS-BFGL-NGS-38341 0.497034 0.00016128 7.963e-05
2 ARS-BFGL-NGS-38341 0.497034 BTA-120308-no-rs 0.498104 0.00052621 0.00204721
2 BTA-120308-no-rs 0.498104 ARS-BFGL-NGS-113925 0.498391 0 0.0002218
2 ARS-BFGL-NGS-113925 0.498391 Hapmap40308-BTA-47694 0.499699 0 0
2 Hapmap40308-BTA-47694 0.499699 BTA-47682-no-rs 0.500313 0.00059298 0.00098491
2 BTA-47682-no-rs 0.500313 BTA-47677-no-rs 0.500662 0 0
2 BTA-47677-no-rs 0.500662 Hapmap38756-BTA-47676 0.50124 2.453e-05 6.49e-06
2 Hapmap38756-BTA-47676 0.50124 BTB-00099032 0.501631 0.00238792 0.00405989
2 BTB-00099032 0.501631 Hapmap42228-BTA-47674 0.502685 0.00077521 0
2 Hapmap42228-BTA-47674 0.502685 BTB-00098912 0.504062 0.00132404 0.00168902
2 BTB-00098912 0.504062 BTB-00098901 0.504561 0.00243017 0.00145289
2 BTB-00098901 0.504561 Hapmap41883-BTA-47665 0.504959 1.508e-05 2.52e-06
2 Hapmap41883-BTA-47665 0.504959 BTB-01720538 0.50646 0.00175758 0.00138474
2 BTB-01720538 0.50646 ARS-BFGL-NGS-108848 0.506691 0.00026868 0.00025912
2 ARS-BFGL-NGS-108848 0.506691 BTB-01741550 0.507121 4.177e-05 1e-08
2 BTB-01741550 0.507121 BTB-00097683 0.508036 0.00130799 0.00130626
2 BTB-00097683 0.508036 BTB-00097813 0.509156 0.00166091 0.00162565
2 BTB-00097813 0.509156 ARS-BFGL-NGS-53353 0.509389 4.2e-07 3e-08
2 ARS-BFGL-NGS-53353 0.509389 Hapmap38755-BTA-47611 0.510333 0.00123889 0.00104064
2 Hapmap38755-BTA-47611 0.510333 BTB-00098220 0.511299 0.00061249 0.00276519
2 BTB-00098220 0.511299 BTB-00098296 0.511766 0 0
2 BTB-00098296 0.511766 ARS-BFGL-NGS-117857 0.513325 0.00156306 0.00086164
2 ARS-BFGL-NGS-117857 0.513325 ARS-BFGL-NGS-115807 0.514491 0.00052506 0.00054588
2 ARS-BFGL-NGS-115807 0.514491 BTB-00098343 0.515249 0.00028452 4.7e-07
2 BTB-00098343 0.515249 BTA-47622-no-rs 0.516005 0.00141495 0.00316013
2 BTA-47622-no-rs 0.516005 ARS-BFGL-BAC-37051 0.517568 0.00103326 0.00132694
2 ARS-BFGL-BAC-37051 0.517568 ARS-BFGL-NGS-109901 0.51794 0.00031392 0.00066268
2 ARS-BFGL-NGS-109901 0.51794 ARS-BFGL-NGS-34526 0.518138 0.00010492 0.00072104
2 ARS-BFGL-NGS-34526 0.518138 Hapmap52423-rs29022902 0.518397 0.00066113 1.331e-05
2 Hapmap52423-rs29022902 0.518397 BTB-00098528 0.518825 9.695e-05 0
2 BTB-00098528 0.518825 Hapmap42227-BTA-47643 0.519181 0.00012796 0.00034081
2 Hapmap42227-BTA-47643 0.519181 BTB-00098707 0.520089 0.00039626 2.423e-05
2 BTB-00098707 0.520089 BTB-00098730 0.520298 0 0.00019517
2 BTB-00098730 0.520298 ARS-BFGL-NGS-3385 0.520553 0.00031679 0.00027207
2 ARS-BFGL-NGS-3385 0.520553 ARS-BFGL-NGS-118744 0.520759 0.00041272 2e-07
2 ARS-BFGL-NGS-118744 0.520759 Hapmap45495-BTA-47659 0.522138 0.00035496 0.00071429
2 Hapmap45495-BTA-47659 0.522138 Hapmap44545-BTA-47658 0.522387 8.184e-05 0.00013182
2 Hapmap44545-BTA-47658 0.522387 BTB-00098856 0.522919 0.00281485 0.00354367
2 BTB-00098856 0.522919 BTB-00098799 0.523765 0.00101699 0.00152398
2 BTB-00098799 0.523765 BTB-00098773 0.523967 1e-08 0
2 BTB-00098773 0.523967 BTB-01266966 0.524793 0.00023359 0
2 BTB-01266966 0.524793 Hapmap41178-BTA-120553 0.525117 0.00024528 0
2 Hapmap41178-BTA-120553 0.525117 BTA-120552-no-rs 0.52532 8.788e-05 0
2 BTA-120552-no-rs 0.52532 BTB-01266880 0.52592 0.00069557 0.00062665
2 BTB-01266880 0.52592 BTB-01266858 0.526162 7.501e-05 5.34e-06
2 BTB-01266858 0.526162 ARS-BFGL-NGS-65713 0.526779 0.00017748 1.368e-05
2 ARS-BFGL-NGS-65713 0.526779 BTB-01266794 0.527256 0.00027532 2.22e-05
2 BTB-01266794 0.527256 BTB-01266707 0.527994 0.00042599 0.00044045
2 BTB-01266707 0.527994 BTB-01266622 0.528288 6.302e-05 0
2 BTB-01266622 0.528288 Hapmap48664-BTA-16199 0.528658 7.889e-05 0
2 Hapmap48664-BTA-16199 0.528658 BTB-01625704 0.528864 0 0
2 BTB-01625704 0.528864 Hapmap34316-BES5_Contig205_709 0.530127 0.00208438 0.00314394
2 Hapmap34316-BES5_Contig205_709 0.530127 BTB-01274050 0.530611 0.0002796 0.00231474
2 BTB-01274050 0.530611 Hapmap31810-BTA-155140 0.532306 0.00499425 0.00113428
2 Hapmap31810-BTA-155140 0.532306 ARS-BFGL-NGS-49789 0.532691 0.00031521 6.565e-05
2 ARS-BFGL-NGS-49789 0.532691 ARS-BFGL-NGS-59969 0.532896 8.718e-05 0.00028234
2 ARS-BFGL-NGS-59969 0.532896 BTB-01412384 0.533526 8.197e-05 2.4e-07
2 BTB-01412384 0.533526 Hapmap50149-BTA-90491 0.533778 0.00058892 0.00029268
2 Hapmap50149-BTA-90491 0.533778 BTB-01412526 0.53402 0.00025906 2.879e-05
2 BTB-01412526 0.53402 Hapmap50816-BTA-90485 0.534795 0.00226126 0.00457367
2 Hapmap50816-BTA-90485 0.534795 BTB-01412462 0.53514 1e-08 8.236e-05
2 BTB-01412462 0.53514 BTB-02061251 0.536413 0.00023414 0.00029094
2 BTB-02061251 0.536413 BTA-01008-rs29011975 0.53647 3.5e-07 2.9e-07
2 BTA-01008-rs29011975 0.53647 BTA-46608-no-rs 0.536767 2.849e-05 0
2 BTA-46608-no-rs 0.536767 BTB-01390827 0.538024 9.207e-05 0
2 BTB-01390827 0.538024 BTB-01390865 0.538267 0 0
2 BTB-01390865 0.538267 ARS-BFGL-NGS-118904 0.538466 5.941e-05 0.00023584
2 ARS-BFGL-NGS-118904 0.538466 BTB-01390921 0.539451 0.00154876 0.00228226
2 BTB-01390921 0.539451 Hapmap58989-rs29020790 0.539723 0.00011599 1e-08
2 Hapmap58989-rs29020790 0.539723 Hapmap43801-BTA-18254 0.539933 5.582e-05 0
2 Hapmap43801-BTA-18254 0.539933 ARS-BFGL-NGS-110491 0.540496 1.84e-06 8.152e-05
2 ARS-BFGL-NGS-110491 0.540496 ARS-BFGL-NGS-34148 0.541006 0.00170923 0.00142806
2 ARS-BFGL-NGS-34148 0.541006 Hapmap44423-BTA-90469 0.541615 0.00011844 0.00022422
2 Hapmap44423-BTA-90469 0.541615 BTB-01621450 0.542718 0.00021442 0.00040572
2 BTB-01621450 0.542718 Hapmap51797-BTA-108321 0.543074 1.144e-05 7e-08
2 Hapmap51797-BTA-108321 0.543074 BTA-88865-no-rs 0.543647 9.099e-05 0
2 BTA-88865-no-rs 0.543647 BTB-01775964 0.54382 0 0.00170224
2 BTB-01775964 0.54382 Hapmap34718-BES7_Contig295_922 0.544218 0.00055496 4.877e-05
2 Hapmap34718-BES7_Contig295_922 0.544218 BTA-09659-rs29025817 0.544917 0.00043848 0.00040262
2 BTA-09659-rs29025817 0.544917 BTB-01391891 0.545363 0.00055261 0.00055866
2 BTB-01391891 0.545363 UA-IFASA-8123 0.54566 0 0
2 UA-IFASA-8123 0.54566 BTB-00183404 0.54608 0 8.676e-05
2 BTB-00183404 0.54608 BTB-00183384 0.546345 6.048e-05 3.888e-05
2 BTB-00183384 0.546345 Hapmap50447-BTA-70481 0.546964 0.00044563 0.00081024
2 Hapmap50447-BTA-70481 0.546964 BTB-01391805 0.547313 5.604e-05 1.136e-05
2 BTB-01391805 0.547313 Hapmap29674-BTA-160310 0.547635 1.8e-07 0.00062227
2 Hapmap29674-BTA-160310 0.547635 BTB-01294230 0.54833 0.00012151 1.119e-05
2 BTB-01294230 0.54833 BTB-01294125 0.548621 0.00093232 0.00119987
2 BTB-01294125 0.548621 BTB-01293919 0.549125 4.58e-05 0.00018872
2 BTB-01293919 0.549125 BTB-01165311 0.55076 0.00053929 0
2 BTB-01165311 0.55076 ARS-BFGL-NGS-111213 0.551015 8.4e-07 9.5e-07
2 ARS-BFGL-NGS-111213 0.551015 Hapmap43745-BTA-101961 0.551339 0.00097504 0.00131241
2 Hapmap43745-BTA-101961 0.551339 BTB-01165248 0.55165 0.00029947 2.26e-06
2 BTB-01165248 0.55165 BTB-01165238 0.551989 8.437e-05 0
2 BTB-01165238 0.551989 BTB-01165225 0.552354 0 0
2 BTB-01165225 0.552354 Hapmap41404-BTA-101995 0.552684 0.00017489 0.00055239
2 Hapmap41404-BTA-101995 0.552684 BTB-01165178 0.552949 1.219e-05 0.00108387
2 BTB-01165178 0.552949 Hapmap48508-BTA-88108 0.554414 0.00572219 0.00257816
2 Hapmap48508-BTA-88108 0.554414 ARS-BFGL-NGS-34732 0.554797 1e-08 5.04e-06
2 ARS-BFGL-NGS-34732 0.554797 Hapmap38699-BTA-81626 0.556131 0.00019933 0.00172109
2 Hapmap38699-BTA-81626 0.556131 BTB-00353784 0.556337 7.138e-05 0
2 BTB-00353784 0.556337 ARS-BFGL-NGS-105321 0.558215 8.9e-07 0.00039273
2 ARS-BFGL-NGS-105321 0.558215 Hapmap27618-BTA-152634 0.558444 0.0004279 1e-08
2 Hapmap27618-BTA-152634 0.558444 BTB-01161054 0.559315 0.00036413 0.00156024
2 BTB-01161054 0.559315 Hapmap41401-BTA-101347 0.559607 1.939e-05 2.38e-06
2 Hapmap41401-BTA-101347 0.559607 BTA-101352-no-rs 0.560155 0.00090547 0.00213745
2 BTA-101352-no-rs 0.560155 BTB-01161211 0.560738 0.00029656 0.0002937
2 BTB-01161211 0.560738 BTA-101353-no-rs 0.560858 8e-08 6.009e-05
2 BTA-101353-no-rs 0.560858 BTA-101354-no-rs 0.561348 0.00043741 0.00081635
2 BTA-101354-no-rs 0.561348 Hapmap28102-BTA-152636 0.561589 0 0.00010117
2 Hapmap28102-BTA-152636 0.561589 BTA-101359-no-rs 0.561849 0 0
2 BTA-101359-no-rs 0.561849 BTA-101366-no-rs 0.562348 0 0
2 BTA-101366-no-rs 0.562348 BTB-01819043 0.56281 0 0
2 BTB-01819043 0.56281 BTA-106070-no-rs 0.563184 1.303e-05 8.613e-05
2 BTA-106070-no-rs 0.563184 ARS-BFGL-NGS-43395 0.564154 0.00017564 0
2 ARS-BFGL-NGS-43395 0.564154 BTB-01146113 0.564736 0 0
2 BTB-01146113 0.564736 BTB-01146092 0.565548 0 0.0005191
2 BTB-01146092 0.565548 BTB-01145879 0.566046 5.957e-05 0
2 BTB-01145879 0.566046 BTB-01145846 0.566743 0.0003485 0
2 BTB-01145846 0.566743 BTA-19224-no-rs 0.570332 0.00103538 0.00303773
2 BTA-19224-no-rs 0.570332 BTB-00099884 0.571478 0.00025087 0.00105788
2 BTB-00099884 0.571478 BTB-00099725 0.572166 3.379e-05 1e-08
2 BTB-00099725 0.572166 ARS-BFGL-NGS-43662 0.572479 0.00012407 0.00053429
2 ARS-BFGL-NGS-43662 0.572479 Hapmap25253-BTA-134017 0.572829 5e-08 0
2 Hapmap25253-BTA-134017 0.572829 Hapmap54628-rs29021692 0.573867 0.00220176 0.00180628
2 Hapmap54628-rs29021692 0.573867 BTB-00099340 0.574586 0 0
2 BTB-00099340 0.574586 Hapmap44246-BTA-47696 0.574937 0 0
2 Hapmap44246-BTA-47696 0.574937 BTB-00099180 0.575379 0.00030235 0.00019615
2 BTB-00099180 0.575379 Hapmap52345-rs29024293 0.5757 0.00020962 0.00061415
2 Hapmap52345-rs29024293 0.5757 ARS-BFGL-NGS-25349 0.576026 6.011e-05 0.00039049
2 ARS-BFGL-NGS-25349 0.576026 ARS-BFGL-NGS-117385 0.577485 0.0014293 0.0010308
2 ARS-BFGL-NGS-117385 0.577485 ARS-BFGL-NGS-28503 0.578353 0.00036965 0.0020117
2 ARS-BFGL-NGS-28503 0.578353 BTB-01197150 0.581221 0.00248412 0.0020829
2 BTB-01197150 0.581221 ARS-BFGL-NGS-33092 0.582882 0.00213708 0.0007191
2 ARS-BFGL-NGS-33092 0.582882 ARS-BFGL-NGS-90955 0.583144 1.05e-06 5.74e-06
2 ARS-BFGL-NGS-90955 0.583144 ARS-BFGL-NGS-111122 0.583492 0.00021727 0
2 ARS-BFGL-NGS-111122 0.583492 ARS-BFGL-NGS-83275 0.583682 6.179e-05 0
2 ARS-BFGL-NGS-83275 0.583682 ARS-BFGL-NGS-43350 0.583904 0.00013181 0
2 ARS-BFGL-NGS-43350 0.583904 ARS-BFGL-NGS-23883 0.585112 0.00081199 0.00103933
2 ARS-BFGL-NGS-23883 0.585112 ARS-BFGL-NGS-5784 0.585897 0.00176883 0.00169593
2 ARS-BFGL-NGS-5784 0.585897 Hapmap47220-BTA-22362 0.587408 0.00017794 0.00091677
2 Hapmap47220-BTA-22362 0.587408 BTA-23960-no-rs 0.587781 2e-08 0
2 BTA-23960-no-rs 0.587781 BTA-23963-no-rs 0.587976 2e-07 0.00020487
2 BTA-23963-no-rs 0.587976 ARS-BFGL-NGS-37839 0.58849 0.00126574 0.00107567
2 ARS-BFGL-NGS-37839 0.58849 ARS-BFGL-NGS-117608 0.589074 2e-08 1.8e-07
2 ARS-BFGL-NGS-117608 0.589074 BTB-01361440 0.590806 0.00272099 0.00280289
2 BTB-01361440 0.590806 BTA-88935-no-rs 0.59202 0.00035931 0.00074836
2 BTA-88935-no-rs 0.59202 ARS-BFGL-NGS-44854 0.593308 0.00019939 1.01e-06
2 ARS-BFGL-NGS-44854 0.593308 ARS-BFGL-NGS-9262 0.593764 0 2.62e-05
2 ARS-BFGL-NGS-9262 0.593764 Hapmap51345-BTA-88931 0.594063 0 0
2 Hapmap51345-BTA-88931 0.594063 Hapmap51412-BTA-16926 0.594518 0.00030366 0.00092383
2 Hapmap51412-BTA-16926 0.594518 Hapmap52568-rs29017559 0.594824 5.676e-05 0.00041754
2 Hapmap52568-rs29017559 0.594824 BTB-01651888 0.595227 6e-07 0.00016204
2 BTB-01651888 0.595227 BTB-01806590 0.595608 0 6.7e-07
2 BTB-01806590 0.595608 BTB-00100191 0.598016 0.00414475 0.00278581
2 BTB-00100191 0.598016 Hapmap40271-BTA-47722 0.599178 4.1e-07 0.00063916
2 Hapmap40271-BTA-47722 0.599178 ARS-BFGL-NGS-38875 0.600029 0.00038894 0.00116847
2 ARS-BFGL-NGS-38875 0.600029 ARS-BFGL-NGS-2796 0.6013 0.00163437 0.0016003
2 ARS-BFGL-NGS-2796 0.6013 ARS-BFGL-NGS-117095 0.601651 5.699e-05 0.00030294
2 ARS-BFGL-NGS-117095 0.601651 BTB-01071488 0.602795 0.00041677 0.00057902
2 BTB-01071488 0.602795 ARS-BFGL-NGS-13806 0.604529 0.00108079 0.00030934
2 ARS-BFGL-NGS-13806 0.604529 Hapmap38373-BTA-107037 0.606609 0.00215147 0.00249067
2 Hapmap38373-BTA-107037 0.606609 ARS-BFGL-NGS-36803 0.606906 5.161e-05 0.00045805
2 ARS-BFGL-NGS-36803 0.606906 ARS-BFGL-NGS-42047 0.607222 0.00040073 0.00106676
2 ARS-BFGL-NGS-42047 0.607222 ARS-BFGL-NGS-114507 0.607549 0.00012362 0
2 ARS-BFGL-NGS-114507 0.607549 ARS-BFGL-NGS-50482 0.608063 0.00047796 0.00029746
2 ARS-BFGL-NGS-50482 0.608063 ARS-BFGL-NGS-96661 0.609268 7.5e-06 0.00037297
2 ARS-BFGL-NGS-96661 0.609268 Hapmap38999-BTA-107039 0.609487 1e-08 7.197e-05
2 Hapmap38999-BTA-107039 0.609487 ARS-BFGL-NGS-117383 0.609722 6.3e-07 0.00055694
2 ARS-BFGL-NGS-117383 0.609722 Hapmap55796-rs29011172 0.61014 0.00062668 5.54e-06
2 Hapmap55796-rs29011172 0.61014 ARS-BFGL-NGS-119079 0.610336 4.742e-05 0
2 ARS-BFGL-NGS-119079 0.610336 Hapmap58378-rs29015037 0.611556 0.00041064 0.00154125
2 Hapmap58378-rs29015037 0.611556 ARS-BFGL-NGS-3831 0.611953 0.00042121 4.83e-05
2 ARS-BFGL-NGS-3831 0.611953 Hapmap48387-BTA-55128 0.612531 0.00040065 1.62e-06
2 Hapmap48387-BTA-55128 0.612531 ARS-BFGL-NGS-65334 0.613311 0.0004493 2.55e-06
2 ARS-BFGL-NGS-65334 0.613311 Hapmap39204-BTA-47760 0.614464 0.00055177 0.00092136
2 Hapmap39204-BTA-47760 0.614464 BTA-47765-no-rs 0.614681 0.00010454 0.00017456
2 BTA-47765-no-rs 0.614681 ARS-BFGL-NGS-92772 0.615611 0.00044531 0.0007437
2 ARS-BFGL-NGS-92772 0.615611 Hapmap42558-BTA-47788 0.616762 0.00021269 0.00024816
2 Hapmap42558-BTA-47788 0.616762 Hapmap48778-BTA-47791 0.617046 3.674e-05 6.126e-05
2 Hapmap48778-BTA-47791 0.617046 Hapmap59807-rs29011612 0.617496 5.831e-05 9.725e-05
2 Hapmap59807-rs29011612 0.617496 Hapmap60325-rs29019351 0.617755 3.356e-05 5.594e-05
2 Hapmap60325-rs29019351 0.617755 Hapmap52390-rs29021802 0.618332 7.459e-05 0.00012426
2 Hapmap52390-rs29021802 0.618332 Hapmap44202-BTA-115270 0.620367 0.00026229 0.00043659
2 Hapmap44202-BTA-115270 0.620367 ARS-BFGL-NGS-106570 0.621411 3.1e-07 2.325e-05
2 ARS-BFGL-NGS-106570 0.621411 Hapmap41553-BTA-47816 0.623796 0.00050678 0.00055333
2 Hapmap41553-BTA-47816 0.623796 Hapmap41276-BTA-47819 0.62461 0.00017376 0.00018913
2 Hapmap41276-BTA-47819 0.62461 ARS-BFGL-NGS-58238 0.624974 5.236e-05 0.00066819
2 ARS-BFGL-NGS-58238 0.624974 ARS-BFGL-NGS-102253 0.625237 0 0.00028229
2 ARS-BFGL-NGS-102253 0.625237 ARS-BFGL-NGS-79494 0.625611 0.00036202 0.00014103
2 ARS-BFGL-NGS-79494 0.625611 Hapmap39338-BTA-47826 0.626224 0.00095498 0.00039126
2 Hapmap39338-BTA-47826 0.626224 Hapmap50702-BTA-47830 0.627359 0.00165582 0.00031329
2 Hapmap50702-BTA-47830 0.627359 Hapmap40999-BTA-47831 0.627827 0.00017669 1.3e-07
2 Hapmap40999-BTA-47831 0.627827 ARS-BFGL-NGS-115485 0.628521 0.00241936 0.00180135
2 ARS-BFGL-NGS-115485 0.628521 ARS-BFGL-NGS-101408 0.629449 1e-08 2.4e-07
2 ARS-BFGL-NGS-101408 0.629449 ARS-BFGL-NGS-35045 0.630252 0.0007205 0.00022633
2 ARS-BFGL-NGS-35045 0.630252 BTA-02913-rs29010456 0.63081 0 0
2 BTA-02913-rs29010456 0.63081 ARS-BFGL-NGS-100643 0.631298 7e-08 3.072e-05
2 ARS-BFGL-NGS-100643 0.631298 ARS-BFGL-NGS-117921 0.632213 0.00259126 0.00211452
2 ARS-BFGL-NGS-117921 0.632213 BTA-47853-no-rs 0.633653 0.00131187 0.00064812
2 BTA-47853-no-rs 0.633653 ARS-BFGL-NGS-107635 0.634504 0.00110905 0.00015247
2 ARS-BFGL-NGS-107635 0.634504 Hapmap53658-rs29027494 0.635026 1.629e-05 0.00096704
2 Hapmap53658-rs29027494 0.635026 Hapmap41884-BTA-47859 0.635383 0.00033825 0.00033623
2 Hapmap41884-BTA-47859 0.635383 ARS-BFGL-NGS-42334 0.635687 0 1.01e-06
2 ARS-BFGL-NGS-42334 0.635687 ARS-BFGL-NGS-118706 0.636166 0 3.1e-07
2 ARS-BFGL-NGS-118706 0.636166 Hapmap27582-BTA-134049 0.63658 0.0003445 0
2 Hapmap27582-BTA-134049 0.63658 BTA-47869-no-rs 0.63712 8.406e-05 0
2 BTA-47869-no-rs 0.63712 Hapmap51571-BTA-20582 0.63842 0.00096048 0.00058942
2 Hapmap51571-BTA-20582 0.63842 ARS-BFGL-NGS-85797 0.638672 0.00011547 0
2 ARS-BFGL-NGS-85797 0.638672 Hapmap47221-BTA-22428 0.639688 0.00154305 0.00073201
2 Hapmap47221-BTA-22428 0.639688 ARS-BFGL-NGS-102881 0.640409 0.00126875 8.95e-06
2 ARS-BFGL-NGS-102881 0.640409 Hapmap41184-BTA-121229 0.641273 0.00022896 0.00080084
2 Hapmap41184-BTA-121229 0.641273 ARS-BFGL-NGS-41523 0.641511 1.383e-05 2.904e-05
2 ARS-BFGL-NGS-41523 0.641511 Hapmap40176-BTA-47878 0.646068 0.00165009 2.398e-05
2 Hapmap40176-BTA-47878 0.646068 ARS-BFGL-NGS-115279 0.646594 0.00078842 0.00171236
2 ARS-BFGL-NGS-115279 0.646594 ARS-BFGL-NGS-72192 0.647068 0.00011871 0.00016087
2 ARS-BFGL-NGS-72192 0.647068 UA-IFASA-3968 0.647315 0 0
2 UA-IFASA-3968 0.647315 Hapmap38501-BTA-47902 0.647919 0.00051961 0.00069557
2 Hapmap38501-BTA-47902 0.647919 ARS-BFGL-NGS-35984 0.648302 1.022e-05 1.423e-05
2 ARS-BFGL-NGS-35984 0.648302 ARS-BFGL-NGS-55148 0.649063 0.00129242 0.00489981
2 ARS-BFGL-NGS-55148 0.649063 ARS-BFGL-NGS-100756 0.649369 0.00073447 0.0005704
2 ARS-BFGL-NGS-100756 0.649369 Hapmap57234-rs29024553 0.649591 0 4.5e-07
2 Hapmap57234-rs29024553 0.649591 Hapmap47637-BTA-47889 0.650023 0.00018127 0.00024304
2 Hapmap47637-BTA-47889 0.650023 ARS-BFGL-NGS-36544 0.650723 0.00022019 0.00015876
2 ARS-BFGL-NGS-36544 0.650723 ARS-BFGL-NGS-116582 0.650927 0 8.825e-05
2 ARS-BFGL-NGS-116582 0.650927 ARS-BFGL-NGS-33412 0.651266 0 0
2 ARS-BFGL-NGS-33412 0.651266 ARS-BFGL-NGS-3180 0.65147 0 0
2 ARS-BFGL-NGS-3180 0.65147 ARS-BFGL-NGS-55238 0.65171 0.00014594 0.00030317
2 ARS-BFGL-NGS-55238 0.65171 ARS-BFGL-NGS-55924 0.652095 5.39e-06 0.00016655
2 ARS-BFGL-NGS-55924 0.652095 BTA-47944-no-rs 0.652323 6.578e-05 7.387e-05
2 BTA-47944-no-rs 0.652323 ARS-BFGL-NGS-96204 0.652578 0.00015338 0
2 ARS-BFGL-NGS-96204 0.652578 Hapmap51598-BTA-47943 0.653587 1.8e-06 0.00089271
2 Hapmap51598-BTA-47943 0.653587 ARS-BFGL-NGS-110609 0.65626 0.00163615 0.00096823
2 ARS-BFGL-NGS-110609 0.65626 ARS-BFGL-NGS-33852 0.657261 0.00019399 1.01e-06
2 ARS-BFGL-NGS-33852 0.657261 ARS-BFGL-NGS-24410 0.657489 0.00010904 1.797e-05
2 ARS-BFGL-NGS-24410 0.657489 BTA-29589-no-rs 0.657949 0.00032835 0.00034928
2 BTA-29589-no-rs 0.657949 Hapmap41497-BTA-29595 0.658318 0 7.5e-06
2 Hapmap41497-BTA-29595 0.658318 ARS-BFGL-NGS-117458 0.659833 0.00104039 0.00280633
2 ARS-BFGL-NGS-117458 0.659833 ARS-BFGL-NGS-82679 0.66069 0.00043693 2.547e-05
2 ARS-BFGL-NGS-82679 0.66069 Hapmap60552-rs29017490 0.661248 7.099e-05 0.00093903
2 Hapmap60552-rs29017490 0.661248 BTA-29604-no-rs 0.661796 5.29e-05 0.00138607
2 BTA-29604-no-rs 0.661796 ARS-BFGL-NGS-118876 0.662383 0.00046538 0.00027652
2 ARS-BFGL-NGS-118876 0.662383 Hapmap39925-BTA-47947 0.662871 0.00018042 0
2 Hapmap39925-BTA-47947 0.662871 ARS-BFGL-NGS-71473 0.663806 0.00096856 0.00140764
2 ARS-BFGL-NGS-71473 0.663806 ARS-BFGL-NGS-59506 0.665089 0.00037214 0.00023645
2 ARS-BFGL-NGS-59506 0.665089 Hapmap60758-rs29010833 0.665345 4.376e-05 1e-08
2 Hapmap60758-rs29010833 0.665345 ARS-BFGL-NGS-70734 0.667042 0.0002764 0.00032051
2 ARS-BFGL-NGS-70734 0.667042 BTB-01332880 0.667806 0.00116363 0.00259208
2 BTB-01332880 0.667806 BTB-01332833 0.668156 0 0
2 BTB-01332833 0.668156 BTB-01332745 0.668637 0.00296777 0.00293245
2 BTB-01332745 0.668637 ARS-BFGL-NGS-118138 0.669425 0.00010332 0.0004382
2 ARS-BFGL-NGS-118138 0.669425 BTB-01332511 0.67011 0.00023842 0.00024444
2 BTB-01332511 0.67011 ARS-BFGL-NGS-95329 0.670369 2.652e-05 0.00016367
2 ARS-BFGL-NGS-95329 0.670369 BTB-01332453 0.67057 0.00043843 0.00076857
2 BTB-01332453 0.67057 BTA-113895-no-rs 0.671138 0.00022955 4.95e-06
2 BTA-113895-no-rs 0.671138 BTB-01689724 0.671341 0.00048045 4.3e-06
2 BTB-01689724 0.671341 ARS-BFGL-NGS-38034 0.672247 0.00136607 0.00099483
2 ARS-BFGL-NGS-38034 0.672247 BTB-01953354 0.672542 2.4e-07 0.00056776
2 BTB-01953354 0.672542 ARS-BFGL-NGS-112281 0.67349 0.00014671 0
2 ARS-BFGL-NGS-112281 0.67349 BTB-01601989 0.674148 2e-08 0
2 BTB-01601989 0.674148 Hapmap44529-BTA-19193 0.675436 0.00257634 0.00214092
2 Hapmap44529-BTA-19193 0.675436 BTB-01297051 0.676695 0.00103649 0.00122491
2 BTB-01297051 0.676695 BTA-19206-no-rs 0.677624 0 0
2 BTA-19206-no-rs 0.677624 Hapmap44054-BTA-28998 0.677657 0 0
2 Hapmap44054-BTA-28998 0.677657 BTB-01297138 0.67801 0 0
2 BTB-01297138 0.67801 ARS-BFGL-NGS-115732 0.678376 0 5.9e-07
2 ARS-BFGL-NGS-115732 0.678376 Hapmap45359-BTA-47978 0.678779 0 0.00050913
2 Hapmap45359-BTA-47978 0.678779 Hapmap51178-BTA-18113 0.67906 0 1.1e-07
2 Hapmap51178-BTA-18113 0.67906 Hapmap43407-BTA-93630 0.679671 0.00012065 0.00026311
2 Hapmap43407-BTA-93630 0.679671 Hapmap41723-BTA-101688 0.680346 0.00097953 0
2 Hapmap41723-BTA-101688 0.680346 BTB-01536946 0.680657 6.356e-05 0
2 BTB-01536946 0.680657 ARS-BFGL-NGS-47229 0.683468 0.0011831 0.00178501
2 ARS-BFGL-NGS-47229 0.683468 Hapmap51555-BTA-115578 0.683961 0.00053887 1.42e-06
2 Hapmap51555-BTA-115578 0.683961 Hapmap32866-BTA-160457 0.684476 0 1e-08
2 Hapmap32866-BTA-160457 0.684476 BTB-01831918 0.68476 0.00022151 0.00038075
2 BTB-01831918 0.68476 BTB-01366705 0.685348 0.00010896 0.00061481
2 BTB-01366705 0.685348 BTA-68746-no-rs 0.689611 0.00167106 0.00214838
2 BTA-68746-no-rs 0.689611 BTB-00121025 0.690159 1e-08 0
2 BTB-00121025 0.690159 BTB-00121035 0.690403 0 0.00012443
2 BTB-00121035 0.690403 BTA-48005-no-rs 0.690629 0 0
2 BTA-48005-no-rs 0.690629 ARS-BFGL-NGS-12128 0.69136 0.00143558 0.00235507
2 ARS-BFGL-NGS-12128 0.69136 BTA-11592-rs29017351 0.691923 7.3e-07 8.32e-05
2 BTA-11592-rs29017351 0.691923 ARS-BFGL-NGS-80431 0.692607 4.982e-05 4.985e-05
2 ARS-BFGL-NGS-80431 0.692607 ARS-BFGL-NGS-90287 0.692854 4.865e-05 0
2 ARS-BFGL-NGS-90287 0.692854 BTA-68918-no-rs 0.693234 9.594e-05 0
2 BTA-68918-no-rs 0.693234 ARS-BFGL-NGS-119922 0.693745 0.0008014 0.00051642
2 ARS-BFGL-NGS-119922 0.693745 BTB-00121590 0.693952 0 0
2 BTB-00121590 0.693952 BTA-21857-no-rs 0.695541 0.0010797 0.00040738
2 BTA-21857-no-rs 0.695541 Hapmap30596-BTA-161397 0.695757 7.132e-05 0
2 Hapmap30596-BTA-161397 0.695757 ARS-BFGL-NGS-105016 0.699298 0.00092134 0.00113235
2 ARS-BFGL-NGS-105016 0.699298 Hapmap40748-BTA-47979 0.699531 7e-06 1.39e-06
2 Hapmap40748-BTA-47979 0.699531 Hapmap38837-BTA-43552 0.700728 0.00089539 0.00141801
2 Hapmap38837-BTA-43552 0.700728 ARS-BFGL-NGS-95316 0.701158 2.6e-06 0.00042527
2 ARS-BFGL-NGS-95316 0.701158 Hapmap49404-BTA-100549 0.701904 0.00012475 0.00042561
2 Hapmap49404-BTA-100549 0.701904 ARS-BFGL-NGS-118417 0.702627 2e-08 0
2 ARS-BFGL-NGS-118417 0.702627 Hapmap25231-BTA-120294 0.702813 2e-08 2.142e-05
2 Hapmap25231-BTA-120294 0.702813 ARS-BFGL-NGS-83221 0.703562 0.00044301 0.00092617
2 ARS-BFGL-NGS-83221 0.703562 Hapmap50975-BTA-47969 0.703909 0 0.00011204
2 Hapmap50975-BTA-47969 0.703909 Hapmap48780-BTA-47965 0.705005 0.00052519 0.00185104
2 Hapmap48780-BTA-47965 0.705005 ARS-BFGL-NGS-26766 0.706609 0.00048466 0.00016481
2 ARS-BFGL-NGS-26766 0.706609 BTA-47992-no-rs 0.707682 0.00059789 0.00099067
2 BTA-47992-no-rs 0.707682 ARS-BFGL-NGS-35948 0.707967 2.4e-07 0.0005175
2 ARS-BFGL-NGS-35948 0.707967 Hapmap40749-BTA-47991 0.708209 0 1.751e-05
2 Hapmap40749-BTA-47991 0.708209 ARS-BFGL-NGS-12123 0.708741 7.32e-06 9.22e-05
2 ARS-BFGL-NGS-12123 0.708741 ARS-BFGL-NGS-88046 0.71017 0.00127631 0.00118437
2 ARS-BFGL-NGS-88046 0.71017 ARS-BFGL-NGS-61695 0.710442 0.00171349 0.00222037
2 ARS-BFGL-NGS-61695 0.710442 ARS-BFGL-NGS-112141 0.710983 0 0
2 ARS-BFGL-NGS-112141 0.710983 Hapmap40177-BTA-47989 0.711513 6.977e-05 0
2 Hapmap40177-BTA-47989 0.711513 ARS-BFGL-NGS-105719 0.711963 0 0
2 ARS-BFGL-NGS-105719 0.711963 ARS-BFGL-NGS-103138 0.712285 0 0
2 ARS-BFGL-NGS-103138 0.712285 ARS-BFGL-NGS-114814 0.712611 0.00013941 1.3e-07
2 ARS-BFGL-NGS-114814 0.712611 ARS-BFGL-NGS-12877 0.712858 0.00087594 0.00102504
2 ARS-BFGL-NGS-12877 0.712858 ARS-BFGL-NGS-200 0.713148 0 0
2 ARS-BFGL-NGS-200 0.713148 ARS-BFGL-NGS-58619 0.713689 0.00053933 0.00133727
2 ARS-BFGL-NGS-58619 0.713689 ARS-BFGL-NGS-16745 0.714374 0.00077266 0
2 ARS-BFGL-NGS-16745 0.714374 ARS-BFGL-NGS-22157 0.714941 0.00023537 0.00021114
2 ARS-BFGL-NGS-22157 0.714941 ARS-BFGL-NGS-26704 0.715138 5.296e-05 1.076e-05
2 ARS-BFGL-NGS-26704 0.715138 Hapmap45428-BTA-47987 0.717982 0 0.0002608
2 Hapmap45428-BTA-47987 0.717982 ARS-BFGL-NGS-29723 0.721685 0.0010546 0.00087003
2 ARS-BFGL-NGS-29723 0.721685 ARS-BFGL-NGS-114696 0.721939 0.00108857 0.00213283
2 ARS-BFGL-NGS-114696 0.721939 ARS-BFGL-NGS-112489 0.722166 0 0
2 ARS-BFGL-NGS-112489 0.722166 ARS-BFGL-NGS-22906 0.72276 0.00031772 0
2 ARS-BFGL-NGS-22906 0.72276 Hapmap58183-rs29021995 0.723152 1e-08 0.00016567
2 Hapmap58183-rs29021995 0.723152 ARS-BFGL-NGS-85252 0.723361 0 0.00025702
2 ARS-BFGL-NGS-85252 0.723361 ARS-BFGL-NGS-86652 0.723746 0 0
2 ARS-BFGL-NGS-86652 0.723746 ARS-BFGL-NGS-17953 0.723989 0 0
2 ARS-BFGL-NGS-17953 0.723989 ARS-BFGL-NGS-15738 0.725537 0.00017176 0.00021233
2 ARS-BFGL-NGS-15738 0.725537 ARS-BFGL-NGS-108527 0.725881 7.48e-06 2e-08
2 ARS-BFGL-NGS-108527 0.725881 ARS-BFGL-NGS-43775 0.727932 0.00218086 0.00138036
2 ARS-BFGL-NGS-43775 0.727932 ARS-BFGL-NGS-39860 0.728188 0 0
2 ARS-BFGL-NGS-39860 0.728188 BTA-113411-no-rs 0.731287 0.00091902 0.00215205
2 BTA-113411-no-rs 0.731287 Hapmap38063-BTA-24769 0.73178 9.606e-05 0.00020605
2 Hapmap38063-BTA-24769 0.73178 ARS-BFGL-NGS-69450 0.732362 3.8e-07 0
2 ARS-BFGL-NGS-69450 0.732362 ARS-BFGL-NGS-33838 0.732929 1e-08 0
2 ARS-BFGL-NGS-33838 0.732929 Hapmap54942-rs29012113 0.733167 2.9e-07 0
2 Hapmap54942-rs29012113 0.733167 Hapmap32389-BTA-162402 0.733712 0.00020562 0.00051327
2 Hapmap32389-BTA-162402 0.733712 ARS-BFGL-NGS-15669 0.736444 0.00102406 0.00257231
2 ARS-BFGL-NGS-15669 0.736444 ARS-BFGL-NGS-106694 0.736831 0.00014004 0
2 ARS-BFGL-NGS-106694 0.736831 ARS-BFGL-NGS-114498 0.737115 0.00010333 5.41e-06
2 ARS-BFGL-NGS-114498 0.737115 Hapmap23430-BTA-134149 0.737864 0.00014225 0.00044964
2 Hapmap23430-BTA-134149 0.737864 ARS-BFGL-NGS-38139 0.738096 6.543e-05 0.00014394
2 ARS-BFGL-NGS-38139 0.738096 ARS-BFGL-NGS-47830 0.738704 0.00028739 3.2e-06
2 ARS-BFGL-NGS-47830 0.738704 ARS-BFGL-NGS-110318 0.739139 1e-08 0.00021028
2 ARS-BFGL-NGS-110318 0.739139 ARS-BFGL-NGS-17788 0.739352 1.206e-05 0.00058256
2 ARS-BFGL-NGS-17788 0.739352 ARS-BFGL-NGS-38374 0.739694 0.00020812 0.0005557
2 ARS-BFGL-NGS-38374 0.739694 Hapmap23997-BTA-145416 0.740034 1.171e-05 0
2 Hapmap23997-BTA-145416 0.740034 ARS-BFGL-NGS-104166 0.741294 3.3e-07 7.2e-07
2 ARS-BFGL-NGS-104166 0.741294 Hapmap43713-BTA-86767 0.743873 0.0010616 0.00271346
2 Hapmap43713-BTA-86767 0.743873 Hapmap32368-BTA-157293 0.747076 0.00117851 0.00165517
2 Hapmap32368-BTA-157293 0.747076 Hapmap39129-BTA-115423 0.748965 0.00179163 0.00378696
2 Hapmap39129-BTA-115423 0.748965 Hapmap51098-BTA-96589 0.750662 0.00024667 0.00086315
2 Hapmap51098-BTA-96589 0.750662 Hapmap50173-BTA-96591 0.751325 4.59e-06 0.00034142
2 Hapmap50173-BTA-96591 0.751325 ARS-BFGL-NGS-32559 0.753075 0.00085359 0.00033182
2 ARS-BFGL-NGS-32559 0.753075 BTA-96598-no-rs 0.754669 0.00095795 0.00067821
2 BTA-96598-no-rs 0.754669 BTA-96609-no-rs 0.756156 0.00018896 0.00016375
2 BTA-96609-no-rs 0.756156 Hapmap24002-BTA-150995 0.75669 2.91e-05 6.562e-05
2 Hapmap24002-BTA-150995 0.75669 Hapmap60737-rs29018861 0.757948 0.00217729 0.00243405
2 Hapmap60737-rs29018861 0.757948 ARS-BFGL-NGS-104820 0.758506 0 0
2 ARS-BFGL-NGS-104820 0.758506 UA-IFASA-4619 0.758893 0.00051271 0.00053127
2 UA-IFASA-4619 0.758893 BTB-01063267 0.75916 0 6.6e-07
2 BTB-01063267 0.75916 Hapmap43512-BTA-21374 0.759422 0 1e-08
2 Hapmap43512-BTA-21374 0.759422 BTB-01313469 0.759639 1e-08 9.027e-05
2 BTB-01313469 0.759639 BTB-01313376 0.760022 0.00019138 0.00050626
2 BTB-01313376 0.760022 ARS-BFGL-NGS-102866 0.760968 0.00018165 0.00045507
2 ARS-BFGL-NGS-102866 0.760968 BTB-02066351 0.761423 0.00014772 2.932e-05
2 BTB-02066351 0.761423 Hapmap50277-BTA-20931 0.761762 7.802e-05 3.73e-05
2 Hapmap50277-BTA-20931 0.761762 ARS-BFGL-NGS-106237 0.762169 0.00029636 0.00053151
2 ARS-BFGL-NGS-106237 0.762169 BTB-01313103 0.762765 9.86e-06 0.00155933
2 BTB-01313103 0.762765 BTB-00917506 0.763392 6.191e-05 1e-08
2 BTB-00917506 0.763392 Hapmap54422-rs29021731 0.763955 0.00053989 0.00119227
2 Hapmap54422-rs29021731 0.763955 ARS-BFGL-NGS-83348 0.764629 0.00018628 0.00241048
2 ARS-BFGL-NGS-83348 0.764629 Hapmap38907-BTA-70141 0.765647 0.00049579 0.00025224
2 Hapmap38907-BTA-70141 0.765647 BTB-00425849 0.765825 0 0
2 BTB-00425849 0.765825 ARS-BFGL-NGS-109828 0.766106 0.00161678 0.00251509
2 ARS-BFGL-NGS-109828 0.766106 BTB-00425912 0.766762 5.36e-06 0.00095438
2 BTB-00425912 0.766762 BTA-48073-no-rs 0.76753 0.00104908 0.00056414
2 BTA-48073-no-rs 0.76753 ARS-BFGL-NGS-18407 0.768167 2.1e-07 0
2 ARS-BFGL-NGS-18407 0.768167 BTB-00103137 0.768394 0 0
2 BTB-00103137 0.768394 BTB-00102936 0.769247 0.00011205 0.00086093
2 BTB-00102936 0.769247 Hapmap52707-rs29020755 0.769763 0.00029234 0.00053119
2 Hapmap52707-rs29020755 0.769763 Hapmap44226-BTA-29223 0.77078 0.0009217 0.00166269
2 Hapmap44226-BTA-29223 0.77078 ARS-BFGL-NGS-65669 0.772162 0 0.00028005
2 ARS-BFGL-NGS-65669 0.772162 BTB-00102386 0.773011 0.00016318 0.00048448
2 BTB-00102386 0.773011 BTA-98940-no-rs 0.774623 0.00030926 0.00018449
2 BTA-98940-no-rs 0.774623 Hapmap42752-BTA-98939 0.774947 6.143e-05 3.703e-05
2 Hapmap42752-BTA-98939 0.774947 BTA-98942-no-rs 0.775305 0.00026825 1e-08
2 BTA-98942-no-rs 0.775305 ARS-BFGL-NGS-88183 0.776578 2.503e-05 9.2e-06
2 ARS-BFGL-NGS-88183 0.776578 BTB-01516197 0.776887 0 0
2 BTB-01516197 0.776887 Hapmap49399-BTA-99938 0.777214 0 0.00037532
2 Hapmap49399-BTA-99938 0.777214 BTA-102943-no-rs 0.777963 0.0005656 0.00213437
2 BTA-102943-no-rs 0.777963 BTB-01720563 0.779083 1.66e-06 0.00126432
2 BTB-01720563 0.779083 Hapmap26185-BTA-157573 0.779301 0.0003482 1.156e-05
2 Hapmap26185-BTA-157573 0.779301 BTB-01945480 0.779943 0 0
2 BTB-01945480 0.779943 BTB-01767882 0.780307 0 0.00018473
2 BTB-01767882 0.780307 BTB-01767855 0.780589 0.00015838 0
2 BTB-01767855 0.780589 Hapmap43777-BTA-115985 0.780809 0 0.00064998
2 Hapmap43777-BTA-115985 0.780809 BTB-01963677 0.781589 0.00136372 0.00061136
2 BTB-01963677 0.781589 BTB-00103401 0.781921 0 0
2 BTB-00103401 0.781921 ARS-BFGL-NGS-21252 0.782172 0 0
2 ARS-BFGL-NGS-21252 0.782172 Hapmap25645-BTA-48106 0.782638 0 0
2 Hapmap25645-BTA-48106 0.782638 BTB-01860738 0.783283 0.00129897 0.00097632
2 BTB-01860738 0.783283 BTB-00103543 0.783852 6.7e-06 8e-08
2 BTB-00103543 0.783852 BTB-01374162 0.785283 0.0001343 0.00063412
2 BTB-01374162 0.785283 ARS-BFGL-NGS-116036 0.786257 0.0003132 0.00018356
2 ARS-BFGL-NGS-116036 0.786257 Hapmap24266-BTA-29850 0.786497 0.0002351 0.00025165
2 Hapmap24266-BTA-29850 0.786497 BTB-01373917 0.786878 1.4e-07 2e-08
2 BTB-01373917 0.786878 BTB-01809666 0.787197 1.3e-07 0
2 BTB-01809666 0.787197 UA-IFASA-2241 0.787878 0.00101155 0.00076925
2 UA-IFASA-2241 0.787878 ARS-BFGL-NGS-31780 0.788565 0.00059416 0.00079386
2 ARS-BFGL-NGS-31780 0.788565 ARS-BFGL-NGS-118432 0.789256 8.744e-05 0.00071637
2 ARS-BFGL-NGS-118432 0.789256 Hapmap33049-BTA-153946 0.789496 0 8.324e-05
2 Hapmap33049-BTA-153946 0.789496 ARS-BFGL-NGS-33744 0.790173 0.00012961 0.00021107
2 ARS-BFGL-NGS-33744 0.790173 ARS-BFGL-NGS-65317 0.790435 0 0
2 ARS-BFGL-NGS-65317 0.790435 Hapmap39881-BTA-105105 0.790971 0.00016709 0
2 Hapmap39881-BTA-105105 0.790971 ARS-BFGL-NGS-117618 0.791206 0 0
2 ARS-BFGL-NGS-117618 0.791206 Hapmap43710-BTA-86183 0.794756 0.00020992 0.00031465
2 Hapmap43710-BTA-86183 0.794756 ARS-BFGL-NGS-94630 0.79523 1e-08 0
2 ARS-BFGL-NGS-94630 0.79523 Hapmap51332-BTA-86182 0.79576 0 0
2 Hapmap51332-BTA-86182 0.79576 ARS-BFGL-NGS-38368 0.796736 0.00376942 0.00477119
2 ARS-BFGL-NGS-38368 0.796736 ARS-BFGL-NGS-114651 0.797257 4.045e-05 0
2 ARS-BFGL-NGS-114651 0.797257 ARS-BFGL-NGS-84024 0.797625 0.00110051 0.00031291
2 ARS-BFGL-NGS-84024 0.797625 BTA-86188-no-rs 0.79831 7e-08 4e-08
2 BTA-86188-no-rs 0.79831 Hapmap34302-BES7_Contig241_1853 0.799233 1.008e-05 0
2 Hapmap34302-BES7_Contig241_1853 0.799233 Hapmap55553-ss46526243 0.799943 0.00176191 0.00150573
2 Hapmap55553-ss46526243 0.799943 Hapmap48925-BTA-86217 0.80077 0 0.00026341
2 Hapmap48925-BTA-86217 0.80077 Hapmap51692-BTA-119034 0.801692 0.00068527 5.59e-06
2 Hapmap51692-BTA-119034 0.801692 Hapmap45521-BTA-94820 0.801955 2.4e-07 0.00026882
2 Hapmap45521-BTA-94820 0.801955 ARS-BFGL-NGS-41490 0.802312 6.891e-05 0
2 ARS-BFGL-NGS-41490 0.802312 ARS-BFGL-NGS-5680 0.802905 1.67e-06 0.00030338
2 ARS-BFGL-NGS-5680 0.802905 ARS-BFGL-NGS-94696 0.805941 0.00181522 0.00290176
2 ARS-BFGL-NGS-94696 0.805941 Hapmap50978-BTA-48134 0.806767 1e-08 0
2 Hapmap50978-BTA-48134 0.806767 Hapmap41554-BTA-48125 0.807565 0.00387016 0.00408762
2 Hapmap41554-BTA-48125 0.807565 Hapmap42104-BTA-121232 0.807832 0.00089384 0.0008396
2 Hapmap42104-BTA-121232 0.807832 Hapmap51700-BTA-21117 0.813409 0.00162161 0.00206101
2 Hapmap51700-BTA-21117 0.813409 Hapmap39613-BTA-105821 0.815788 0.00073652 0.00107735
2 Hapmap39613-BTA-105821 0.815788 Hapmap45703-BTA-105835 0.817017 0.00028575 0.00051122
2 Hapmap45703-BTA-105835 0.817017 BTA-48254-no-rs 0.824043 0.00219515 0.00125492
2 BTA-48254-no-rs 0.824043 Hapmap42031-BTA-04949 0.824257 0.00071702 0
2 Hapmap42031-BTA-04949 0.824257 Hapmap38231-BTA-48248 0.824691 7.557e-05 0
2 Hapmap38231-BTA-48248 0.824691 Hapmap26991-BTA-151076 0.829599 0.0012054 0.00107281
2 Hapmap26991-BTA-151076 0.829599 BTA-114138-no-rs 0.83386 0.00310775 0.00350716
2 BTA-114138-no-rs 0.83386 BTA-114131-no-rs 0.835313 0.00137348 0.00024982
2 BTA-114131-no-rs 0.835313 Hapmap51150-BTA-114149 0.836502 0.0001591 5.5e-05
2 Hapmap51150-BTA-114149 0.836502 Hapmap35509-SCAFFOLD109829_3725 0.83727 4e-08 0.00028445
2 Hapmap35509-SCAFFOLD109829_3725 0.83727 Hapmap26980-BTA-149220 0.837761 0.0003181 0.00054813
2 Hapmap26980-BTA-149220 0.837761 BTA-19428-no-rs 0.838416 0.00031559 0.00043373
2 BTA-19428-no-rs 0.838416 ARS-BFGL-NGS-8503 0.839789 0.00022919 0
2 ARS-BFGL-NGS-8503 0.839789 Hapmap46704-BTA-48392 0.850322 0.00690255 0.00866638
2 Hapmap46704-BTA-48392 0.850322 ARS-BFGL-NGS-108914 0.850562 1.732e-05 1.577e-05
2 ARS-BFGL-NGS-108914 0.850562 Hapmap43275-BTA-48394 0.8516 0.00182613 0.00132986
2 Hapmap43275-BTA-48394 0.8516 ARS-BFGL-NGS-33177 0.8519 0.00025272 2.9e-07
2 ARS-BFGL-NGS-33177 0.8519 Hapmap48897-BTA-79849 0.857225 0.00300279 0.00257737
2 Hapmap48897-BTA-79849 0.857225 ARS-BFGL-NGS-105950 0.858703 0.0019109 0.00356963
2 ARS-BFGL-NGS-105950 0.858703 BTA-48332-no-rs 0.859048 1.048e-05 2.509e-05
2 BTA-48332-no-rs 0.859048 Hapmap49925-BTA-24427 0.863059 0.00104948 0.0014224
2 Hapmap49925-BTA-24427 0.863059 Hapmap38542-BTA-90295 0.863875 2.27e-06 0.00111122
2 Hapmap38542-BTA-90295 0.863875 Hapmap38934-BTA-117244 0.865097 0.00036048 9.975e-05
2 Hapmap38934-BTA-117244 0.865097 Hapmap41106-BTA-90288 0.865593 0.00036435 0
2 Hapmap41106-BTA-90288 0.865593 ARS-BFGL-NGS-55270 0.866047 0 0
2 ARS-BFGL-NGS-55270 0.866047 ARS-BFGL-NGS-32625 0.867079 0.0004902 0
2 ARS-BFGL-NGS-32625 0.867079 BTA-85504-no-rs 0.868274 0.00176769 2.7e-07
2 BTA-85504-no-rs 0.868274 BTA-85505-no-rs 0.868577 0.00040574 3e-08
2 BTA-85505-no-rs 0.868577 Hapmap51556-BTA-116563 0.873426 0.00139574 0.00096261
2 Hapmap51556-BTA-116563 0.873426 ARS-BFGL-NGS-91673 0.874401 0.00095399 0.00123746
2 ARS-BFGL-NGS-91673 0.874401 ARS-BFGL-NGS-119235 0.877577 0.00378756 0.00879855
2 ARS-BFGL-NGS-119235 0.877577 Hapmap53419-rs29015159 0.878006 5.122e-05 1.26e-06
2 Hapmap53419-rs29015159 0.878006 ARS-BFGL-NGS-37296 0.880946 0.00521018 0.0017682
2 ARS-BFGL-NGS-37296 0.880946 ARS-BFGL-NGS-115594 0.881655 0.00038212 4.36e-06
2 ARS-BFGL-NGS-115594 0.881655 BTA-48371-no-rs 0.88282 0.00017289 0.00053421
2 BTA-48371-no-rs 0.88282 Hapmap39700-BTA-93776 0.885091 0.00234605 0.00115667
2 Hapmap39700-BTA-93776 0.885091 ARS-BFGL-NGS-40189 0.885931 0.0001859 0.0009538
2 ARS-BFGL-NGS-40189 0.885931 ARS-BFGL-NGS-87633 0.888258 0.00238603 0.00378498
2 ARS-BFGL-NGS-87633 0.888258 Hapmap51113-BTA-100127 0.890293 0.00061814 0
2 Hapmap51113-BTA-100127 0.890293 ARS-BFGL-NGS-34371 0.890633 1e-08 0
2 ARS-BFGL-NGS-34371 0.890633 ARS-BFGL-NGS-118468 0.892917 0.00041006 0.00022158
2 ARS-BFGL-NGS-118468 0.892917 ARS-BFGL-NGS-26540 0.893361 0.00021289 0
2 ARS-BFGL-NGS-26540 0.893361 ARS-BFGL-NGS-102616 0.893614 0.00012554 0.00027435
2 ARS-BFGL-NGS-102616 0.893614 ARS-BFGL-NGS-15250 0.894296 0.00173244 0.00202224
2 ARS-BFGL-NGS-15250 0.894296 Hapmap27565-BTA-101823 0.896698 0.00278689 0.00251358
2 Hapmap27565-BTA-101823 0.896698 Hapmap34613-BES4_Contig478_1334 0.897399 0.00101292 2.918e-05
2 Hapmap34613-BES4_Contig478_1334 0.897399 ARS-BFGL-NGS-113881 0.899091 0.00244028 7.016e-05
2 ARS-BFGL-NGS-113881 0.899091 ARS-BFGL-NGS-18347 0.899649 5.465e-05 0
2 ARS-BFGL-NGS-18347 0.899649 Hapmap52343-rs29017242 0.902284 0.00143987 0.00061778
2 Hapmap52343-rs29017242 0.902284 ARS-BFGL-NGS-28347 0.904822 0.00115375 0.00163002
2 ARS-BFGL-NGS-28347 0.904822 ARS-BFGL-NGS-26907 0.906461 0.00390721 0.00201541
2 ARS-BFGL-NGS-26907 0.906461 ARS-BFGL-NGS-20350 0.908057 0.00186012 0.00054405
2 ARS-BFGL-NGS-20350 0.908057 BTA-97942-no-rs 0.909967 0.00037853 3.546e-05
2 BTA-97942-no-rs 0.909967 Hapmap35082-BES9_Contig524_1040 0.910446 8.9e-07 8.92e-06
2 Hapmap35082-BES9_Contig524_1040 0.910446 Hapmap51704-BTA-24101 0.917095 0.00235543 0.00270579
2 Hapmap51704-BTA-24101 0.917095 Hapmap40056-BTA-24104 0.91758 0 0
2 Hapmap40056-BTA-24104 0.91758 Hapmap49625-BTA-48411 0.919076 0.00020241 0.00020594
2 Hapmap49625-BTA-48411 0.919076 ARS-BFGL-NGS-25774 0.919311 8.47e-06 0.00110203
2 ARS-BFGL-NGS-25774 0.919311 Hapmap42563-BTA-48403 0.920143 1.209e-05 0.00030274
2 Hapmap42563-BTA-48403 0.920143 Hapmap34940-BES2_Contig197_1060 0.920951 0.00132093 0.00182249
2 Hapmap34940-BES2_Contig197_1060 0.920951 ARS-BFGL-NGS-3488 0.922964 0.00135803 0.00362518
2 ARS-BFGL-NGS-3488 0.922964 ARS-BFGL-NGS-33666 0.92377 0.00034797 2.851e-05
2 ARS-BFGL-NGS-33666 0.92377 ARS-BFGL-NGS-46633 0.925837 0.00093706 0.00221506
2 ARS-BFGL-NGS-46633 0.925837 ARS-BFGL-NGS-43811 0.926186 0.00080091 0.00225436
2 ARS-BFGL-NGS-43811 0.926186 ARS-BFGL-NGS-40833 0.926459 8.429e-05 2e-08
2 ARS-BFGL-NGS-40833 0.926459 ARS-BFGL-NGS-47406 0.927155 0.00048815 0.00042441
2 ARS-BFGL-NGS-47406 0.927155 Hapmap49462-BTA-115124 0.927977 5.03e-05 0.00123428
2 Hapmap49462-BTA-115124 0.927977 ARS-BFGL-NGS-111012 0.928267 1.85e-06 7.7e-07
2 ARS-BFGL-NGS-111012 0.928267 ARS-BFGL-NGS-3031 0.929409 0.00064471 0.00055683
2 ARS-BFGL-NGS-3031 0.929409 Hapmap48193-BTA-116132 0.930628 0.00044225 0.00054781
2 Hapmap48193-BTA-116132 0.930628 Hapmap35338-VSWAP1E1185A_scf01 0.930765 4.981e-05 6.161e-05
2 Hapmap35338-VSWAP1E1185A_scf01 0.930765 ARS-BFGL-NGS-55602 0.93172 1.223e-05 0
2 ARS-BFGL-NGS-55602 0.93172 ARS-BFGL-NGS-102205 0.934603 0.00337022 0.00626869
2 ARS-BFGL-NGS-102205 0.934603 ARS-BFGL-NGS-117556 0.936315 0.00164409 0.00078847
2 ARS-BFGL-NGS-117556 0.936315 Hapmap34795-BES5_Contig306_381 0.93675 0.00010564 0.0006836
2 Hapmap34795-BES5_Contig306_381 0.93675 Hapmap49408-BTA-101235 0.938292 0.00067125 0.00151555
2 Hapmap49408-BTA-101235 0.938292 Hapmap53672-rs29025245 0.938884 0.00042169 0.00060072
2 Hapmap53672-rs29025245 0.938884 ARS-BFGL-NGS-2970 0.939801 0.00029588 0.00070386
2 ARS-BFGL-NGS-2970 0.939801 ARS-BFGL-NGS-21761 0.941061 0.00249042 0.00149834
2 ARS-BFGL-NGS-21761 0.941061 ARS-BFGL-NGS-73869 0.942729 0.00114904 0.00112828
2 ARS-BFGL-NGS-73869 0.942729 ARS-BFGL-NGS-109871 0.943285 0.0008127 7.5e-07
2 ARS-BFGL-NGS-109871 0.943285 ARS-BFGL-NGS-101080 0.943719 0.00013216 2e-08
2 ARS-BFGL-NGS-101080 0.943719 Hapmap53544-rs29023487 0.94433 0.00084254 0.00115527
2 Hapmap53544-rs29023487 0.94433 Hapmap50979-BTA-48487 0.946363 0.00422031 0.00320836
2 Hapmap50979-BTA-48487 0.946363 Hapmap42564-BTA-48483 0.946567 1.408e-05 0
2 Hapmap42564-BTA-48483 0.946567 BTA-48480-no-rs 0.946861 0 0
2 BTA-48480-no-rs 0.946861 ARS-BFGL-NGS-3705 0.947074 0.00108833 0.00152203
2 ARS-BFGL-NGS-3705 0.947074 ARS-BFGL-NGS-23872 0.94766 0.00048581 4.764e-05
2 ARS-BFGL-NGS-23872 0.94766 ARS-BFGL-NGS-19042 0.94812 0.00083843 0.00093802
2 ARS-BFGL-NGS-19042 0.94812 BTA-48582-no-rs 0.949845 0.00028654 0.00021978
2 BTA-48582-no-rs 0.949845 Hapmap45109-BTA-48575 0.951078 0.00066561 0.00042086
2 Hapmap45109-BTA-48575 0.951078 BTA-48570-no-rs 0.951429 0.00023044 0.00071817
2 BTA-48570-no-rs 0.951429 Hapmap47020-BTA-48569 0.952757 0.00047885 0.0007963
2 Hapmap47020-BTA-48569 0.952757 Hapmap33198-BTA-134378 0.953187 0.00056068 0.00123507
2 Hapmap33198-BTA-134378 0.953187 ARS-BFGL-NGS-36683 0.95427 0.00230238 0.00198841
2 ARS-BFGL-NGS-36683 0.95427 ARS-BFGL-NGS-103501 0.955869 0.00101978 0.00146084
2 ARS-BFGL-NGS-103501 0.955869 ARS-BFGL-NGS-1113 0.962941 0.00304454 0.0036328
2 ARS-BFGL-NGS-1113 0.962941 ARS-BFGL-NGS-24608 0.964269 0.00222413 0.0016843
2 ARS-BFGL-NGS-24608 0.964269 UA-IFASA-7039 0.965228 0.00283038 0.00097502
2 UA-IFASA-7039 0.965228 Hapmap39155-BTA-48449 0.965727 2.705e-05 6e-08
2 Hapmap39155-BTA-48449 0.965727 Hapmap44082-BTA-48435 0.967024 6.552e-05 0.00093636
2 Hapmap44082-BTA-48435 0.967024 Hapmap61031-rs29027609 0.973649 0.01081467 0.00699949
2 Hapmap61031-rs29027609 0.973649 Hapmap22958-BTA-48415 0.973986 0 0
2 Hapmap22958-BTA-48415 0.973986 UA-IFASA-5660 0.974322 0 0.00024437
2 UA-IFASA-5660 0.974322 ARS-BFGL-NGS-113475 0.975002 0.00058816 8.089e-05
2 ARS-BFGL-NGS-113475 0.975002 Hapmap48357-BTA-48473 0.9757 0.00129764 0.00102638
2 Hapmap48357-BTA-48473 0.9757 Hapmap54233-rs29024025 0.977109 0.00257582 0.0014406
2 Hapmap54233-rs29024025 0.977109 ARS-BFGL-NGS-99030 0.977318 1.947e-05 0.00034509
2 ARS-BFGL-NGS-99030 0.977318 ARS-BFGL-NGS-3990 0.977881 0.00019973 0.00080285
2 ARS-BFGL-NGS-3990 0.977881 ARS-BFGL-NGS-107381 0.97838 0 1e-08
2 ARS-BFGL-NGS-107381 0.97838 Hapmap34329-BES11_Contig247_1378 0.980187 0.00040077 0.00092555
2 Hapmap34329-BES11_Contig247_1378 0.980187 ARS-BFGL-NGS-12630 0.980947 5.03e-06 0.00014824
2 ARS-BFGL-NGS-12630 0.980947 ARS-BFGL-NGS-101219 0.981515 5.7e-07 0
2 ARS-BFGL-NGS-101219 0.981515 ARS-BFGL-NGS-97871 0.982376 0.00036336 0.00031245
2 ARS-BFGL-NGS-97871 0.982376 ARS-BFGL-NGS-6067 0.983341 0.00041068 0.0012047
2 ARS-BFGL-NGS-6067 0.983341 UA-IFASA-4555 0.983921 0.00026969 0.00019336
2 UA-IFASA-4555 0.983921 ARS-BFGL-NGS-43366 0.98508 0.00142325 0.00241879
2 ARS-BFGL-NGS-43366 0.98508 Hapmap29650-BTA-146970 0.988563 0.00414452 0.00558475
2 Hapmap29650-BTA-146970 0.988563 ARS-BFGL-NGS-10610 0.989623 0.00132932 0.00037707
2 ARS-BFGL-NGS-10610 0.989623 Hapmap49348-BTA-85365 0.994096 0.00313329 0.00585749
2 Hapmap49348-BTA-85365 0.994096 BTA-05855-no-rs 0.997528 0.00323053 0.00173355
2 BTA-05855-no-rs 0.997528 Hapmap52627-rs29014567 0.99808 0.00014849 0.00061891
2 Hapmap52627-rs29014567 0.99808 ARS-BFGL-NGS-29467 0.999094 0.00038203 0.00116252
2 ARS-BFGL-NGS-29467 0.999094 ARS-BFGL-NGS-103616 0.999404 8.584e-05 1.5e-07
2 ARS-BFGL-NGS-103616 0.999404 Hapmap43786-BTA-120600 0.999617 0.0036905 0.00047637
2 Hapmap43786-BTA-120600 0.999617 Hapmap48209-BTA-120609 1.004366 0.00401643 0.00458716
2 Hapmap48209-BTA-120609 1.004366 ARS-BFGL-NGS-113504 1.005763 0.00200474 0.00030204
2 ARS-BFGL-NGS-113504 1.005763 ARS-BFGL-NGS-25939 1.007413 0.00147804 0.00292392
2 ARS-BFGL-NGS-25939 1.007413 Hapmap39708-BTA-106258 1.008942 1.13e-06 0.00117473
2 Hapmap39708-BTA-106258 1.008942 ARS-BFGL-NGS-13829 1.011212 0.00126843 0.00165371
2 ARS-BFGL-NGS-13829 1.011212 Hapmap50640-BTA-27930 1.011911 0.00016695 2.375e-05
2 Hapmap50640-BTA-27930 1.011911 ARS-BFGL-NGS-60714 1.015449 0.00191367 2.618e-05
2 ARS-BFGL-NGS-60714 1.015449 ARS-BFGL-NGS-94750 1.020946 0.00598055 0.00353267
2 ARS-BFGL-NGS-94750 1.020946 Hapmap40319-BTA-19899 1.021174 4.468e-05 4.82e-06
2 Hapmap40319-BTA-19899 1.021174 Hapmap41556-BTA-48495 1.022555 0.00128297 4.9e-07
2 Hapmap41556-BTA-48495 1.022555 ARS-BFGL-NGS-102802 1.023088 0.0005165 0.00105567
2 ARS-BFGL-NGS-102802 1.023088 BTA-48498-no-rs 1.023889 0.000392 0.00078009
2 BTA-48498-no-rs 1.023889 ARS-BFGL-NGS-17875 1.025973 0.00154399 0.00051916
2 ARS-BFGL-NGS-17875 1.025973 Hapmap44084-BTA-48504 1.026911 1.919e-05 0.00034058
2 Hapmap44084-BTA-48504 1.026911 Hapmap50215-BTA-111911 1.027649 0.00029162 0.00064864
2 Hapmap50215-BTA-111911 1.027649 ARS-BFGL-NGS-116538 1.04455 0.02653461 0.02136479
2 ARS-BFGL-NGS-116538 1.04455 ARS-BFGL-NGS-35963 1.044782 3.083e-05 0
2 ARS-BFGL-NGS-35963 1.044782 ARS-BFGL-NGS-115558 1.045654 0.00089361 0.00059106
2 ARS-BFGL-NGS-115558 1.045654 Hapmap43276-BTA-48540 1.046325 0.00183261 0.00101593
2 Hapmap43276-BTA-48540 1.046325 ARS-BFGL-NGS-108514 1.048043 0.00033318 0.00252126
2 ARS-BFGL-NGS-108514 1.048043 Hapmap47971-BTA-48835 1.048471 1.351e-05 0.00080047
2 Hapmap47971-BTA-48835 1.048471 ARS-BFGL-NGS-31901 1.048852 0.00021878 0.00051241
2 ARS-BFGL-NGS-31901 1.048852 ARS-BFGL-NGS-100821 1.049495 0.00088086 7.69e-06
2 ARS-BFGL-NGS-100821 1.049495 Hapmap47972-BTA-48849 1.050197 0.00268635 0.00306739
2 Hapmap47972-BTA-48849 1.050197 INRA-475 1.051398 0.00124987 0.00303447
2 INRA-475 1.051398 BTA-48808-no-rs 1.053421 3.6e-07 0.00119209
2 BTA-48808-no-rs 1.053421 ARS-BFGL-NGS-105142 1.055893 0.00135004 0.0031548
2 ARS-BFGL-NGS-105142 1.055893 Hapmap47970-BTA-48811 1.056861 7e-08 0
2 Hapmap47970-BTA-48811 1.056861 ARS-BFGL-NGS-110823 1.057438 0.00021443 0
2 ARS-BFGL-NGS-110823 1.057438 ARS-BFGL-NGS-108614 1.058044 0.00055803 0.00027852
2 ARS-BFGL-NGS-108614 1.058044 ARS-BFGL-NGS-83734 1.058281 0.00025877 4.288e-05
2 ARS-BFGL-NGS-83734 1.058281 ARS-BFGL-NGS-95894 1.058509 4.969e-05 2.21e-06
2 ARS-BFGL-NGS-95894 1.058509 BTB-00107988 1.058831 0.00041041 0.00127458
2 BTB-00107988 1.058831 UA-IFASA-5357 1.059415 0.00063031 0.00071794
2 UA-IFASA-5357 1.059415 BTA-48822-no-rs 1.059676 8.329e-05 0
2 BTA-48822-no-rs 1.059676 ARS-BFGL-NGS-36309 1.060052 0 0
2 ARS-BFGL-NGS-36309 1.060052 ARS-BFGL-NGS-4394 1.060479 0.00039929 1.022e-05
2 ARS-BFGL-NGS-4394 1.060479 BTA-48880-no-rs 1.062307 0.0032253 0.00340365
2 BTA-48880-no-rs 1.062307 ARS-BFGL-NGS-5566 1.066559 0.00164039 0.00104424
2 ARS-BFGL-NGS-5566 1.066559 Hapmap38321-BTA-48884 1.06687 1e-08 0.00038189
2 Hapmap38321-BTA-48884 1.06687 BTB-00108904 1.067327 0 0
2 BTB-00108904 1.067327 BTB-00108937 1.067559 0 0.00010862
2 BTB-00108937 1.067559 ARS-BFGL-NGS-116461 1.067826 4.106e-05 1.797e-05
2 ARS-BFGL-NGS-116461 1.067826 ARS-BFGL-NGS-41507 1.068065 0.00038954 0.00037518
2 ARS-BFGL-NGS-41507 1.068065 ARS-BFGL-NGS-108395 1.068334 0 0
2 ARS-BFGL-NGS-108395 1.068334 ARS-BFGL-NGS-20052 1.068953 5.51e-06 4.27e-06
2 ARS-BFGL-NGS-20052 1.068953 ARS-BFGL-NGS-19219 1.070257 0.00041057 0.00047684
2 ARS-BFGL-NGS-19219 1.070257 ARS-BFGL-NGS-31902 1.070768 5.996e-05 2.02e-06
2 ARS-BFGL-NGS-31902 1.070768 BTB-00109296 1.070986 0.00012762 2.11e-05
2 BTB-00109296 1.070986 BTB-00109355 1.071588 0.00011083 0.00012652
2 BTB-00109355 1.071588 ARS-BFGL-NGS-7772 1.073083 0.00012814 0.00042361
2 ARS-BFGL-NGS-7772 1.073083 Hapmap50373-BTA-48875 1.073346 0.00025345 0.00013222
2 Hapmap50373-BTA-48875 1.073346 ARS-BFGL-NGS-19550 1.074562 0.00032716 0.00034384
2 ARS-BFGL-NGS-19550 1.074562 BTA-48864-no-rs 1.075879 0.00087614 0.00054614
2 BTA-48864-no-rs 1.075879 ARS-BFGL-NGS-60484 1.076756 0.00174617 0.00532976
2 ARS-BFGL-NGS-60484 1.076756 ARS-BFGL-NGS-82228 1.076914 9.55e-06 0.00043085
2 ARS-BFGL-NGS-82228 1.076914 ARS-BFGL-NGS-72876 1.077415 0.0001558 0
2 ARS-BFGL-NGS-72876 1.077415 BTB-00109560 1.077626 6.716e-05 0
2 BTB-00109560 1.077626 ARS-BFGL-NGS-14681 1.078245 0.00118008 0.00230911
2 ARS-BFGL-NGS-14681 1.078245 BTA-09704-no-rs 1.080458 0.0016088 0.0019362
2 BTA-09704-no-rs 1.080458 ARS-BFGL-NGS-117879 1.080677 9.312e-05 0.0020688
2 ARS-BFGL-NGS-117879 1.080677 ARS-BFGL-NGS-23161 1.081441 0.00073534 0.00113252
2 ARS-BFGL-NGS-23161 1.081441 ARS-BFGL-NGS-36162 1.081657 0 0
2 ARS-BFGL-NGS-36162 1.081657 BTB-01307548 1.082077 5e-08 0
2 BTB-01307548 1.082077 BTB-01307478 1.082771 3e-08 0.00011552
2 BTB-01307478 1.082771 BTB-01307462 1.082984 7.559e-05 0.00015498
2 BTB-01307462 1.082984 BTA-48931-no-rs 1.084092 0.00220343 0.00278988
2 BTA-48931-no-rs 1.084092 Hapmap59277-rs29027486 1.084606 0.00029053 1.358e-05
2 Hapmap59277-rs29027486 1.084606 Hapmap49627-BTA-48925 1.085309 0.00040368 0.00115995
2 Hapmap49627-BTA-48925 1.085309 ARS-BFGL-NGS-29666 1.085725 7.23e-06 5.345e-05
2 ARS-BFGL-NGS-29666 1.085725 BTB-00109704 1.086499 9.541e-05 0.00058093
2 BTB-00109704 1.086499 BTB-00111033 1.087777 1.04e-05 0.00072929
2 BTB-00111033 1.087777 ARS-BFGL-NGS-78128 1.088858 0.00033362 0.00209918
2 ARS-BFGL-NGS-78128 1.088858 BTB-00110886 1.089395 0.00034484 0.00320036
2 BTB-00110886 1.089395 Hapmap48786-BTA-49002 1.090564 0.00144374 0.00358806
2 Hapmap48786-BTA-49002 1.090564 Hapmap35128-BES3_Contig428_1619 1.090901 0 0
2 Hapmap35128-BES3_Contig428_1619 1.090901 ARS-BFGL-NGS-110109 1.091512 6e-08 1.7e-07
2 ARS-BFGL-NGS-110109 1.091512 BTB-00110695 1.091882 0.00103546 0.00210894
2 BTB-00110695 1.091882 Hapmap49194-BTA-48985 1.09223 8.71e-06 0.0003753
2 Hapmap49194-BTA-48985 1.09223 BTB-00110654 1.092472 0.00013481 0.00146911
2 BTB-00110654 1.092472 BTB-00110604 1.093096 0.00056282 7.73e-06
2 BTB-00110604 1.093096 Hapmap48785-BTA-48976 1.093755 0.0001169 0.00070625
2 Hapmap48785-BTA-48976 1.093755 Hapmap59378-rs29018764 1.09416 1.7e-07 6.699e-05
2 Hapmap59378-rs29018764 1.09416 Hapmap52138-rs29018607 1.09468 0 0.0001573
2 Hapmap52138-rs29018607 1.09468 Hapmap54548-rs29012261 1.09508 0.00112689 0.00167384
2 Hapmap54548-rs29012261 1.09508 Hapmap49628-BTA-48960 1.095848 0.00093024 0.00192566
2 Hapmap49628-BTA-48960 1.095848 BTB-00110204 1.096263 0.00035485 0
2 BTB-00110204 1.096263 BTB-00110135 1.097154 0.00254854 0.00265511
2 BTB-00110135 1.097154 BTB-01169423 1.098307 0.00290875 0.00060464
2 BTB-01169423 1.098307 BTB-01169886 1.09868 0.0002487 0.00049762
2 BTB-01169886 1.09868 BTB-01169838 1.099121 0 0
2 BTB-01169838 1.099121 ARS-BFGL-NGS-90923 1.099729 0.00057838 0.00180272
2 ARS-BFGL-NGS-90923 1.099729 ARS-BFGL-NGS-58985 1.100116 0.00011739 0.00061823
2 ARS-BFGL-NGS-58985 1.100116 Hapmap24848-BTA-147861 1.100553 0 0
2 Hapmap24848-BTA-147861 1.100553 BTB-01291176 1.103449 0.00279367 0.00336545
2 BTB-01291176 1.103449 ARS-BFGL-BAC-27268 1.104231 0.00130878 0.00136062
2 ARS-BFGL-BAC-27268 1.104231 ARS-BFGL-NGS-78979 1.104971 0.00240544 0.00558079
2 ARS-BFGL-NGS-78979 1.104971 ARS-BFGL-BAC-34335 1.105569 0.00050056 0.00141556
2 ARS-BFGL-BAC-34335 1.105569 ARS-BFGL-BAC-34317 1.105773 0 1e-08
2 ARS-BFGL-BAC-34317 1.105773 ARS-BFGL-NGS-66563 1.108177 0.00176566 0.00112346
2 ARS-BFGL-NGS-66563 1.108177 ARS-BFGL-NGS-13938 1.108925 0.00106674 0.00036317
2 ARS-BFGL-NGS-13938 1.108925 DPI-47 1.11095 0.0001294 0.00101798
2 DPI-47 1.11095 Hapmap42518-BTA-34464 1.111872 0.00039744 0.00121436
2 Hapmap42518-BTA-34464 1.111872 UA-IFASA-5601 1.112206 0.00060949 0.00151575
2 UA-IFASA-5601 1.112206 BTA-34427-no-rs 1.112478 0.00068892 0.0013939
2 BTA-34427-no-rs 1.112478 ARS-BFGL-NGS-25868 1.113499 0.00075141 0.00098346
2 ARS-BFGL-NGS-25868 1.113499 BTB-00427067 1.113707 7.028e-05 0
2 BTB-00427067 1.113707 Hapmap23931-BTA-125639 1.114544 0.00018375 1e-08
2 Hapmap23931-BTA-125639 1.114544 BTB-00111467 1.114912 6.846e-05 0.00055375
2 BTB-00111467 1.114912 BTB-00111486 1.115513 3.12e-06 0
2 BTB-00111486 1.115513 ARS-BFGL-NGS-30241 1.115717 5e-06 0
2 ARS-BFGL-NGS-30241 1.115717 BTA-49028-no-rs 1.115963 6.595e-05 0
2 BTA-49028-no-rs 1.115963 BTB-00111799 1.116355 0.00083622 0
2 BTB-00111799 1.116355 Hapmap39834-BTA-49029 1.11659 3.69e-06 0
2 Hapmap39834-BTA-49029 1.11659 BTB-00111863 1.116799 5.1e-07 9.2e-07
2 BTB-00111863 1.116799 ARS-BFGL-NGS-102741 1.117021 4.7e-07 0.00068693
2 ARS-BFGL-NGS-102741 1.117021 Hapmap46209-BTA-28196 1.117342 0.00024461 0.000111
2 Hapmap46209-BTA-28196 1.117342 ARS-BFGL-NGS-27703 1.120377 0.00172942 0.00506593
2 ARS-BFGL-NGS-27703 1.120377 ARS-BFGL-NGS-23793 1.121473 0.00057782 0
2 ARS-BFGL-NGS-23793 1.121473 BTA-49059-no-rs 1.122081 0.00092293 0.00231943
2 BTA-49059-no-rs 1.122081 BTB-00112997 1.12281 0.00041095 0.00141245
2 BTB-00112997 1.12281 ARS-BFGL-NGS-106589 1.123502 0.00110159 1.1e-07
2 ARS-BFGL-NGS-106589 1.123502 BTB-00113177 1.124598 0.00118755 3.996e-05
2 BTB-00113177 1.124598 ARS-BFGL-NGS-68289 1.125019 0.00105419 0.00209361
2 ARS-BFGL-NGS-68289 1.125019 ARS-BFGL-NGS-6012 1.125356 8.028e-05 4.649e-05
2 ARS-BFGL-NGS-6012 1.125356 BTA-115216-no-rs 1.126326 8.074e-05 4.238e-05
2 BTA-115216-no-rs 1.126326 BTA-115218-no-rs 1.126547 0 0.00018444
2 BTA-115218-no-rs 1.126547 ARS-BFGL-BAC-34933 1.126959 0 0
2 ARS-BFGL-BAC-34933 1.126959 ARS-BFGL-NGS-33229 1.127432 4.983e-05 0.00024931
2 ARS-BFGL-NGS-33229 1.127432 ARS-BFGL-NGS-18886 1.128679 0.00060072 0.00023591
2 ARS-BFGL-NGS-18886 1.128679 ARS-BFGL-NGS-5970 1.128924 0.00019409 0.00059489
2 ARS-BFGL-NGS-5970 1.128924 ARS-BFGL-NGS-11306 1.129594 0.00468902 0.00210662
2 ARS-BFGL-NGS-11306 1.129594 Hapmap54594-rs29019168 1.131084 0.00158974 0.00053451
2 Hapmap54594-rs29019168 1.131084 Hapmap48541-BTA-97822 1.131902 0.00267459 0.00092414
2 Hapmap48541-BTA-97822 1.131902 ARS-BFGL-NGS-43428 1.132693 0.00236619 0.00273029
2 ARS-BFGL-NGS-43428 1.132693 Hapmap55517-rs29019665 1.132993 0.00010994 0
2 Hapmap55517-rs29019665 1.132993 BTB-01694252 1.133209 0 0.00019328
2 BTB-01694252 1.133209 BTA-114272-no-rs 1.133421 0.0019905 0.00237037
2 BTA-114272-no-rs 1.133421 BTB-01991723 1.133726 0 0
2 BTB-01991723 1.133726 Hapmap55127-rs29027121 1.133954 4e-07 6.75e-06
2 Hapmap55127-rs29027121 1.133954 ARS-BFGL-NGS-38350 1.134255 0.00014088 0.00040194
2 ARS-BFGL-NGS-38350 1.134255 BTB-01301691 1.134715 0.00054622 0.00038852
2 BTB-01301691 1.134715 ARS-BFGL-BAC-34939 1.135259 0.00049804 0.00053981
2 ARS-BFGL-BAC-34939 1.135259 BTA-19993-no-rs 1.135599 0.00010334 0
2 BTA-19993-no-rs 1.135599 ARS-BFGL-NGS-40251 1.136213 1.396e-05 0
2 ARS-BFGL-NGS-40251 1.136213 BTA-20032-no-rs 1.136821 2.8e-07 0.00010997
2 BTA-20032-no-rs 1.136821 ARS-BFGL-NGS-59820 1.137216 0.00080923 0.00088875
2 ARS-BFGL-NGS-59820 1.137216 Hapmap40620-BTA-98529 1.137504 0.00015173 0.00021559
2 Hapmap40620-BTA-98529 1.137504 Hapmap46266-BTA-98535 1.138433 0.00034138 0.00027513
2 Hapmap46266-BTA-98535 1.138433 ARS-BFGL-NGS-67309 1.139148 0.00101225 0.0012471
2 ARS-BFGL-NGS-67309 1.139148 Hapmap41658-BTA-83101 1.139787 0.0003423 0.00182291
2 Hapmap41658-BTA-83101 1.139787 BTA-110884-no-rs 1.140565 0.00011047 0.0005697
2 BTA-110884-no-rs 1.140565 BTB-01343496 1.142393 0.00092899 5.012e-05
2 BTB-01343496 1.142393 BTB-01343453 1.142937 0.00028448 0.00210786
2 BTB-01343453 1.142937 ARS-BFGL-NGS-1630 1.143235 2.32e-06 0.00090833
2 ARS-BFGL-NGS-1630 1.143235 Hapmap49461-BTA-115001 1.144653 0.00191133 0.00262775
2 Hapmap49461-BTA-115001 1.144653 ARS-BFGL-NGS-71980 1.145236 1.18e-06 2.74e-06
2 ARS-BFGL-NGS-71980 1.145236 ARS-BFGL-NGS-95256 1.146725 2.44e-06 0.0019377
2 ARS-BFGL-NGS-95256 1.146725 Hapmap45649-BTA-29691 1.147457 0.00176859 2.98e-05
2 Hapmap45649-BTA-29691 1.147457 Hapmap42778-BTA-105679 1.147758 0.00045864 0.0002567
2 Hapmap42778-BTA-105679 1.147758 ARS-BFGL-NGS-34440 1.149125 0.00276547 0.00453802
2 ARS-BFGL-NGS-34440 1.149125 ARS-BFGL-NGS-87148 1.149685 0.00329811 0.00274698
2 ARS-BFGL-NGS-87148 1.149685 UA-IFASA-4825 1.151111 0.00259987 0.00148624
2 UA-IFASA-4825 1.151111 ARS-BFGL-NGS-21107 1.15171 4.413e-05 1.8e-07
2 ARS-BFGL-NGS-21107 1.15171 BTB-00821810 1.152179 0.00369658 0.00250744
2 BTB-00821810 1.152179 UA-IFASA-8833 1.152845 7.82e-06 0.00059932
2 UA-IFASA-8833 1.152845 ARS-BFGL-NGS-117340 1.153297 0.00014366 0.00051896
2 ARS-BFGL-NGS-117340 1.153297 Hapmap52537-rs29011369 1.153975 0.00536236 0.00415715
2 Hapmap52537-rs29011369 1.153975 BTB-00113596 1.154481 0.00017492 0.00027851
2 BTB-00113596 1.154481 BTB-00113625 1.15504 1e-08 0.00014993
2 BTB-00113625 1.15504 ARS-BFGL-BAC-35548 1.156654 0.00314021 0.00460979
2 ARS-BFGL-BAC-35548 1.156654 BTA-49096-no-rs 1.15695 0 0.00011214
2 BTA-49096-no-rs 1.15695 ARS-BFGL-NGS-30337 1.157305 0 0
2 ARS-BFGL-NGS-30337 1.157305 ARS-BFGL-NGS-103753 1.158211 0.00476273 0.0040437
2 ARS-BFGL-NGS-103753 1.158211 Hapmap54770-rs29009608 1.158757 0.00114634 0.00100333
2 Hapmap54770-rs29009608 1.158757 BTA-106396-no-rs 1.159539 0.00196708 0.00130118
2 BTA-106396-no-rs 1.159539 ARS-BFGL-NGS-43721 1.159861 0.00042831 0.00024529
2 ARS-BFGL-NGS-43721 1.159861 ARS-BFGL-NGS-107330 1.160186 4.386e-05 0.00043194
2 ARS-BFGL-NGS-107330 1.160186 ARS-BFGL-NGS-107909 1.161234 0.00058247 6.728e-05
2 ARS-BFGL-NGS-107909 1.161234 BTA-103078-no-rs 1.161869 4.5e-07 0
2 BTA-103078-no-rs 1.161869 ARS-BFGL-NGS-112195 1.162112 3.12e-06 0.00011543
2 ARS-BFGL-NGS-112195 1.162112 Hapmap44637-BTA-17098 1.163405 0.00032122 0.00040342
2 Hapmap44637-BTA-17098 1.163405 BTA-95472-no-rs 1.16423 0.00062618 0.00128129
2 BTA-95472-no-rs 1.16423 Hapmap54608-rs29020417 1.164303 4.5e-07 0
2 Hapmap54608-rs29020417 1.164303 ARS-BFGL-BAC-27299 1.164558 0.00032486 5e-08
2 ARS-BFGL-BAC-27299 1.164558 Hapmap40169-BTA-20295 1.166176 0.00012924 0.00103536
2 Hapmap40169-BTA-20295 1.166176 ARS-BFGL-NGS-15373 1.167627 0.00132153 0.00192243
2 ARS-BFGL-NGS-15373 1.167627 BTA-98420-no-rs 1.170926 0.00229252 0.00597272
2 BTA-98420-no-rs 1.170926 ARS-BFGL-NGS-89183 1.171688 0.00408908 0.0030873
2 ARS-BFGL-NGS-89183 1.171688 Hapmap48544-BTA-98418 1.17241 0.00162418 0.00187885
2 Hapmap48544-BTA-98418 1.17241 ARS-BFGL-NGS-31620 1.174041 6.832e-05 0
2 ARS-BFGL-NGS-31620 1.174041 ARS-BFGL-NGS-67146 1.179628 0.00415783 0.00412367
2 ARS-BFGL-NGS-67146 1.179628 Hapmap48359-BTA-49135 1.180143 0.00059884 0.00047619
2 Hapmap48359-BTA-49135 1.180143 ARS-BFGL-NGS-41173 1.180868 0.00013918 0.00229532
2 ARS-BFGL-NGS-41173 1.180868 ARS-BFGL-NGS-41920 1.18143 0.00118956 0.00100902
2 ARS-BFGL-NGS-41920 1.18143 ARS-BFGL-NGS-25658 1.181873 6.792e-05 0.00032646
2 ARS-BFGL-NGS-25658 1.181873 ARS-BFGL-BAC-2444 1.182529 4.25e-06 0.00085481
2 ARS-BFGL-BAC-2444 1.182529 ARS-BFGL-NGS-104506 1.183494 0.00068526 8.872e-05
2 ARS-BFGL-NGS-104506 1.183494 ARS-BFGL-NGS-110996 1.183951 0.0009317 0.00092972
2 ARS-BFGL-NGS-110996 1.183951 Hapmap53196-rs29011523 1.184223 0.00047602 0.00025129
2 Hapmap53196-rs29011523 1.184223 ARS-BFGL-NGS-12170 1.186789 0.00396152 0.00206023
2 ARS-BFGL-NGS-12170 1.186789 ARS-BFGL-NGS-90746 1.187043 0.00153852 0.00134879
2 ARS-BFGL-NGS-90746 1.187043 ARS-BFGL-NGS-8841 1.187328 0 0
2 ARS-BFGL-NGS-8841 1.187328 ARS-BFGL-NGS-15508 1.187853 0.00078869 0.00044899
2 ARS-BFGL-NGS-15508 1.187853 Hapmap53065-rs29026778 1.188202 0.00042105 1.612e-05
2 Hapmap53065-rs29026778 1.188202 ARS-BFGL-NGS-108811 1.188582 0.00073064 0.00079215
2 ARS-BFGL-NGS-108811 1.188582 DPI-38 1.188947 8.8e-07 0
2 DPI-38 1.188947 ARS-BFGL-NGS-38010 1.189965 2.8e-07 1e-08
2 ARS-BFGL-NGS-38010 1.189965 ARS-BFGL-NGS-118696 1.191963 0.00286568 0.00266652
2 ARS-BFGL-NGS-118696 1.191963 BTA-20378-no-rs 1.192251 0 5e-08
2 BTA-20378-no-rs 1.192251 ARS-BFGL-NGS-101306 1.192603 1.58e-06 6e-07
2 ARS-BFGL-NGS-101306 1.192603 ARS-BFGL-NGS-61938 1.192975 3.29e-06 3.8e-07
2 ARS-BFGL-NGS-61938 1.192975 ARS-BFGL-NGS-112016 1.195433 0.00356407 0.00208648
2 ARS-BFGL-NGS-112016 1.195433 Hapmap40273-BTA-49510 1.195652 7.22e-06 0
2 Hapmap40273-BTA-49510 1.195652 BTA-49444-no-rs 1.19736 0.00036613 1e-08
2 BTA-49444-no-rs 1.19736 Hapmap7226-BTA-49450 1.19968 0.00146101 0.00066273
2 Hapmap7226-BTA-49450 1.19968 ARS-BFGL-NGS-83173 1.201673 0.00094094 0.00108752
2 ARS-BFGL-NGS-83173 1.201673 Hapmap36148-SCAFFOLD76057_3389 1.20398 0.0032605 0.00348258
2 Hapmap36148-SCAFFOLD76057_3389 1.20398 BTA-49203-no-rs 1.204301 0 0
2 BTA-49203-no-rs 1.204301 BTA-49198-no-rs 1.204573 0 1.861e-05
2 BTA-49198-no-rs 1.204573 ARS-BFGL-NGS-108220 1.205551 0.00061608 0.00124356
2 ARS-BFGL-NGS-108220 1.205551 ARS-BFGL-NGS-116850 1.206001 5.38e-05 0
2 ARS-BFGL-NGS-116850 1.206001 ARS-BFGL-NGS-84506 1.206434 0 0
2 ARS-BFGL-NGS-84506 1.206434 UA-IFASA-7185 1.206709 0.0002697 0.00100112
2 UA-IFASA-7185 1.206709 ARS-BFGL-NGS-7234 1.208189 0.00018885 0
2 ARS-BFGL-NGS-7234 1.208189 ARS-BFGL-NGS-4641 1.209004 0.00287463 0.00208965
2 ARS-BFGL-NGS-4641 1.209004 Hapmap40897-BTA-118409 1.209886 0.00137151 0.00030654
2 Hapmap40897-BTA-118409 1.209886 ARS-BFGL-NGS-64846 1.211624 0.00039943 0.00133507
2 ARS-BFGL-NGS-64846 1.211624 BTA-18115-no-rs 1.211887 3.8e-07 4.572e-05
2 BTA-18115-no-rs 1.211887 ARS-BFGL-NGS-40444 1.218673 0.00388494 0.00274444
2 ARS-BFGL-NGS-40444 1.218673 BTA-107470-no-rs 1.219403 0.00028682 0.00055289
2 BTA-107470-no-rs 1.219403 ARS-BFGL-NGS-101039 1.219661 0.00014661 0.00013173
2 ARS-BFGL-NGS-101039 1.219661 BTA-03671-no-rs 1.22008 0 0
2 BTA-03671-no-rs 1.22008 Hapmap54417-rs29027359 1.221642 0.00035058 0
2 Hapmap54417-rs29027359 1.221642 Hapmap41278-BTA-49585 1.223692 0.00248272 0.00177649
2 Hapmap41278-BTA-49585 1.223692 ARS-BFGL-NGS-102874 1.226097 0.00176073 0.00274343
2 ARS-BFGL-NGS-102874 1.226097 ARS-BFGL-NGS-109463 1.226838 0.00065905 4.214e-05
2 ARS-BFGL-NGS-109463 1.226838 Hapmap35887-SCAFFOLD5242_24725 1.227046 1e-08 0.00019449
2 Hapmap35887-SCAFFOLD5242_24725 1.227046 ARS-BFGL-NGS-98246 1.227316 0.00102601 0.00299352
2 ARS-BFGL-NGS-98246 1.227316 ARS-BFGL-NGS-42079 1.227533 0 0
2 ARS-BFGL-NGS-42079 1.227533 ARS-BFGL-NGS-100296 1.227873 0.00036935 0.00019206
2 ARS-BFGL-NGS-100296 1.227873 Hapmap40752-BTA-49567 1.228196 0.00090094 0.00038772
2 Hapmap40752-BTA-49567 1.228196 ARS-BFGL-NGS-22422 1.228785 0.00022788 0.00044033
2 ARS-BFGL-NGS-22422 1.228785 ARS-BFGL-NGS-33757 1.229209 2.9e-06 0
2 ARS-BFGL-NGS-33757 1.229209 ARS-BFGL-NGS-119472 1.23019 0.00228884 0.00260103
2 ARS-BFGL-NGS-119472 1.23019 ARS-BFGL-NGS-108473 1.230709 0.00011358 0.00020182
2 ARS-BFGL-NGS-108473 1.230709 ARS-BFGL-NGS-69013 1.231723 0.00096471 0.00096642
2 ARS-BFGL-NGS-69013 1.231723 ARS-BFGL-NGS-109716 1.231949 8.1e-07 0
2 ARS-BFGL-NGS-109716 1.231949 ARS-BFGL-NGS-81173 1.232519 0.00024862 2e-08
2 ARS-BFGL-NGS-81173 1.232519 ARS-BFGL-BAC-27287 1.232857 6.8e-07 3e-08
2 ARS-BFGL-BAC-27287 1.232857 ARS-BFGL-NGS-83761 1.23347 0.00013293 0
2 ARS-BFGL-NGS-83761 1.23347 ARS-BFGL-NGS-106374 1.233754 0.0002109 0
2 ARS-BFGL-NGS-106374 1.233754 ARS-BFGL-NGS-15468 1.234466 0.00084287 0.00099841
2 ARS-BFGL-NGS-15468 1.234466 ARS-BFGL-NGS-54715 1.235052 0.00040986 0.0006523
2 ARS-BFGL-NGS-54715 1.235052 UA-IFASA-5041 1.235395 0.00749609 0.00249196
2 UA-IFASA-5041 1.235395 ARS-BFGL-NGS-63081 1.235623 6.99e-06 2.049e-05
2 ARS-BFGL-NGS-63081 1.235623 ARS-BFGL-NGS-41408 1.235908 0.00014524 1e-08
2 ARS-BFGL-NGS-41408 1.235908 ARS-BFGL-NGS-62504 1.2367 0.00025085 0.00052414
2 ARS-BFGL-NGS-62504 1.2367 ARS-BFGL-NGS-75379 1.239531 0.00085537 0.00185177
2 ARS-BFGL-NGS-75379 1.239531 ARS-BFGL-NGS-5804 1.24011 3e-08 0.00039721
2 ARS-BFGL-NGS-5804 1.24011 ARS-BFGL-NGS-19266 1.241085 0.00028684 0.00040634
2 ARS-BFGL-NGS-19266 1.241085 ARS-BFGL-NGS-28354 1.241943 0.00086297 4.064e-05
2 ARS-BFGL-NGS-28354 1.241943 ARS-BFGL-NGS-118090 1.242387 0.00032835 2.13e-06
2 ARS-BFGL-NGS-118090 1.242387 ARS-BFGL-NGS-64086 1.242799 1.98e-06 0.00056579
2 ARS-BFGL-NGS-64086 1.242799 Hapmap40494-BTA-121252 1.243408 0.00478882 0.00103019
2 Hapmap40494-BTA-121252 1.243408 ARS-BFGL-NGS-73988 1.245929 0.00827579 0.00618324
2 ARS-BFGL-NGS-73988 1.245929 ARS-BFGL-NGS-15108 1.246633 8.11e-06 5.5e-06
2 ARS-BFGL-NGS-15108 1.246633 ARS-BFGL-NGS-47002 1.248419 0.00150872 0.00151994
2 ARS-BFGL-NGS-47002 1.248419 ARS-BFGL-BAC-27911 1.249135 3.3e-07 0
2 ARS-BFGL-BAC-27911 1.249135 Hapmap53519-rs29024663 1.25048 0.00043944 7.794e-05
2 Hapmap53519-rs29024663 1.25048 Hapmap53350-ss46526471 1.250692 1.206e-05 0.00025029
2 Hapmap53350-ss46526471 1.250692 ARS-BFGL-NGS-117131 1.250953 6.136e-05 0.00019463
2 ARS-BFGL-NGS-117131 1.250953 Hapmap54611-rs29020940 1.251345 0 0.00069079
2 Hapmap54611-rs29020940 1.251345 ARS-BFGL-NGS-116217 1.251901 0.00048225 0.00067932
2 ARS-BFGL-NGS-116217 1.251901 ARS-BFGL-NGS-35163 1.25216 0.00051099 0.00011052
2 ARS-BFGL-NGS-35163 1.25216 BTA-49621-no-rs 1.252443 0.00080609 0.00117817
2 BTA-49621-no-rs 1.252443 Hapmap42570-BTA-49617 1.252708 0.000721 0.00026605
2 Hapmap42570-BTA-49617 1.252708 ARS-BFGL-NGS-21164 1.255422 0.00145222 0.00200995
2 ARS-BFGL-NGS-21164 1.255422 Hapmap42232-BTA-49615 1.255742 3.74e-06 0.00011895
2 Hapmap42232-BTA-49615 1.255742 ARS-BFGL-NGS-119884 1.25686 0.00105889 0.00204425
2 ARS-BFGL-NGS-119884 1.25686 ARS-BFGL-NGS-15428 1.257565 0 0
2 ARS-BFGL-NGS-15428 1.257565 ARS-BFGL-NGS-60545 1.257801 2.4e-07 0
2 ARS-BFGL-NGS-60545 1.257801 BTB-00115953 1.25836 0.00065159 0
2 BTB-00115953 1.25836 ARS-BFGL-NGS-20267 1.262225 0.00409404 0.00331444
2 ARS-BFGL-NGS-20267 1.262225 Hapmap24430-BTA-134672 1.262463 2.8e-05 0.00056093
2 Hapmap24430-BTA-134672 1.262463 ARS-BFGL-NGS-24930 1.262736 1.9e-07 2.4e-07
2 ARS-BFGL-NGS-24930 1.262736 ARS-BFGL-NGS-118505 1.263675 0.00094578 4.12e-06
2 ARS-BFGL-NGS-118505 1.263675 ARS-BFGL-NGS-38248 1.264573 0.00087035 0.00097179
2 ARS-BFGL-NGS-38248 1.264573 ARS-BFGL-BAC-32411 1.265295 0.00034823 0.00077193
2 ARS-BFGL-BAC-32411 1.265295 ARS-BFGL-NGS-119799 1.266028 0.00058605 8.97e-06
2 ARS-BFGL-NGS-119799 1.266028 ARS-BFGL-NGS-115982 1.267187 0.00186164 0.00102208
2 ARS-BFGL-NGS-115982 1.267187 ARS-BFGL-NGS-104716 1.267839 3.276e-05 0.00020371
2 ARS-BFGL-NGS-104716 1.267839 ARS-BFGL-NGS-108804 1.268203 0.00032714 7.9e-07
2 ARS-BFGL-NGS-108804 1.268203 Hapmap24482-BTA-134676 1.269346 0.00079927 0.00063648
2 Hapmap24482-BTA-134676 1.269346 ARS-BFGL-NGS-75279 1.269592 0.00058702 0.0007303
2 ARS-BFGL-NGS-75279 1.269592 ARS-BFGL-NGS-21994 1.27057 0.00358424 0.00103462
2 ARS-BFGL-NGS-21994 1.27057 ARS-BFGL-NGS-6176 1.271872 0.00426798 0.0065659
2 ARS-BFGL-NGS-6176 1.271872 ARS-BFGL-NGS-58272 1.273974 0.00498309 0.00027038
2 ARS-BFGL-NGS-58272 1.273974 ARS-BFGL-NGS-80059 1.274865 0.0042375 0.00272841
2 ARS-BFGL-NGS-80059 1.274865 ARS-BFGL-NGS-98458 1.275552 2e-08 0.00020107
2 ARS-BFGL-NGS-98458 1.275552 Hapmap41279-BTA-49700 1.276221 0.0008012 1.26e-05
2 Hapmap41279-BTA-49700 1.276221 ARS-BFGL-NGS-55920 1.27657 0.0014908 0.00049891
2 ARS-BFGL-NGS-55920 1.27657 ARS-BFGL-NGS-92765 1.278631 0.00427178 0.00023948
2 ARS-BFGL-NGS-92765 1.278631 ARS-BFGL-NGS-45691 1.278896 0.00059142 0.00210925
2 ARS-BFGL-NGS-45691 1.278896 ARS-BFGL-NGS-116294 1.279855 0.00011338 0.00064391
2 ARS-BFGL-NGS-116294 1.279855 ARS-BFGL-NGS-41994 1.280071 0.00261483 3.38e-06
2 ARS-BFGL-NGS-41994 1.280071 BTA-31262-no-rs 1.28295 0.00282863 0.00091413
2 BTA-31262-no-rs 1.28295 ARS-BFGL-NGS-111873 1.283179 2.162e-05 0
2 ARS-BFGL-NGS-111873 1.283179 ARS-BFGL-NGS-62579 1.283523 0.00104092 0.00020607
2 ARS-BFGL-NGS-62579 1.283523 ARS-BFGL-NGS-77983 1.28458 0.0006313 0.00058257
2 ARS-BFGL-NGS-77983 1.28458 Hapmap60694-rs29012608 1.286145 0.00190986 0.00471693
2 Hapmap60694-rs29012608 1.286145 ARS-BFGL-NGS-106554 1.286942 0.00238241 0.00068871
2 ARS-BFGL-NGS-106554 1.286942 ARS-BFGL-NGS-3925 1.287182 0 4.81e-06
2 ARS-BFGL-NGS-3925 1.287182 ARS-BFGL-NGS-63980 1.287903 0.00053437 2.9e-07
2 ARS-BFGL-NGS-63980 1.287903 BTA-49745-no-rs 1.288884 0.00447416 0.00477747
2 BTA-49745-no-rs 1.288884 BTA-49748-no-rs 1.289169 0.0002372 0.00011894
2 BTA-49748-no-rs 1.289169 ARS-BFGL-NGS-40911 1.289563 0.00081379 6e-08
2 ARS-BFGL-NGS-40911 1.289563 ARS-BFGL-NGS-118648 1.29013 0.00480592 0.00186735
2 ARS-BFGL-NGS-118648 1.29013 ARS-BFGL-NGS-116941 1.291421 0.00040259 0.00079488
2 ARS-BFGL-NGS-116941 1.291421 ARS-BFGL-NGS-118140 1.291721 0.00011622 4.7e-07
2 ARS-BFGL-NGS-118140 1.291721 ARS-BFGL-NGS-116403 1.292477 0.00424565 0.00052225
2 ARS-BFGL-NGS-116403 1.292477 Hapmap50985-BTA-49760 1.292839 0.00211844 0.00099701
2 Hapmap50985-BTA-49760 1.292839 ARS-BFGL-NGS-36151 1.29327 6.118e-05 7.878e-05
2 ARS-BFGL-NGS-36151 1.29327 Hapmap39569-BTA-49765 1.294519 0.00137943 0.00080609
2 Hapmap39569-BTA-49765 1.294519 ARS-BFGL-NGS-90021 1.294757 0 0
2 ARS-BFGL-NGS-90021 1.294757 BTA-49769-no-rs 1.295407 0.00012846 2.69e-06
2 BTA-49769-no-rs 1.295407 ARS-BFGL-NGS-33709 1.29586 0.00028763 0
2 ARS-BFGL-NGS-33709 1.29586 ARS-BFGL-NGS-22750 1.297284 0.00133373 0.0011795
2 ARS-BFGL-NGS-22750 1.297284 BTA-49776-no-rs 1.29758 0.00020693 8.3e-07
2 BTA-49776-no-rs 1.29758 ARS-BFGL-NGS-56131 1.29911 0.00210588 0.00074023
2 ARS-BFGL-NGS-56131 1.29911 ARS-BFGL-NGS-63923 1.300127 0.00098184 0.00031245
2 ARS-BFGL-NGS-63923 1.300127 Hapmap49195-BTA-49787 1.300756 0.00032198 0.00065745
2 Hapmap49195-BTA-49787 1.300756 ARS-BFGL-NGS-118362 1.301532 0.00051088 3.5e-07
2 ARS-BFGL-NGS-118362 1.301532 ARS-BFGL-NGS-104608 1.301838 0.00182366 0.00094729
2 ARS-BFGL-NGS-104608 1.301838 ARS-BFGL-NGS-114524 1.302465 0.00127851 0.00099829
2 ARS-BFGL-NGS-114524 1.302465 ARS-BFGL-NGS-65958 1.302782 0.00010921 0.0001877
2 ARS-BFGL-NGS-65958 1.302782 ARS-BFGL-NGS-108175 1.303072 0.00038336 0
2 ARS-BFGL-NGS-108175 1.303072 ARS-BFGL-NGS-43912 1.303609 0.00227326 0.00126431
2 ARS-BFGL-NGS-43912 1.303609 ARS-BFGL-NGS-116330 1.304102 0.00160805 0.001728
2 ARS-BFGL-NGS-116330 1.304102 ARS-BFGL-NGS-14778 1.304819 0.00477423 2.746e-05
2 ARS-BFGL-NGS-14778 1.304819 ARS-BFGL-NGS-60058 1.3059 0.00227009 0
2 ARS-BFGL-NGS-60058 1.3059 ARS-BFGL-NGS-2286 1.306627 0.00032631 0.00023902
2 ARS-BFGL-NGS-2286 1.306627 ARS-BFGL-NGS-44323 1.30699 1.336e-05 0
2 ARS-BFGL-NGS-44323 1.30699 BTB-00117379 1.307194 0.000182 0
2 BTB-00117379 1.307194 UA-IFASA-1690 1.307411 3.843e-05 0
2 UA-IFASA-1690 1.307411 BTB-02096577 1.307645 0 0
2 BTB-02096577 1.307645 BTB-00117780 1.307854 0 0.00014258
2 BTB-00117780 1.307854 BTB-01779156 1.308194 0.00105336 0.00034216
2 BTB-01779156 1.308194 ARS-BFGL-NGS-110186 1.308503 0.00130602 0.0003101
2 ARS-BFGL-NGS-110186 1.308503 ARS-BFGL-NGS-37699 1.308936 3.4e-07 0
2 ARS-BFGL-NGS-37699 1.308936 BTB-01230813 1.310529 0.00318934 0.00145382
2 BTB-01230813 1.310529 ARS-BFGL-NGS-31856 1.310852 0.00123676 5.501e-05
2 ARS-BFGL-NGS-31856 1.310852 ARS-BFGL-NGS-18713 1.311235 0.00075151 0
2 ARS-BFGL-NGS-18713 1.311235 BTB-01230903 1.31144 2.889e-05 0
2 BTB-01230903 1.31144 Hapmap46765-BTA-114976 1.312358 0.0003105 4.02e-06
2 Hapmap46765-BTA-114976 1.312358 BTB-01978832 1.312718 0.00011798 6.51e-06
2 BTB-01978832 1.312718 ARS-BFGL-NGS-26965 1.312959 2e-07 0.00016106
2 ARS-BFGL-NGS-26965 1.312959 ARS-BFGL-NGS-105785 1.313578 0.00091387 0
2 ARS-BFGL-NGS-105785 1.313578 ARS-BFGL-NGS-77887 1.313834 0.00104625 0.00038519
2 ARS-BFGL-NGS-77887 1.313834 BTA-49826-no-rs 1.314831 0.0017331 0.00010499
2 BTA-49826-no-rs 1.314831 Hapmap51459-BTA-49829 1.315571 0.00124416 7.795e-05
2 Hapmap51459-BTA-49829 1.315571 BTA-49847-no-rs 1.317913 0.00280401 0.00063869
2 BTA-49847-no-rs 1.317913 ARS-BFGL-NGS-110419 1.318126 0.00056128 1.08e-06
2 ARS-BFGL-NGS-110419 1.318126 BTB-00688407 1.319015 0.00062458 9e-08
2 BTB-00688407 1.319015 ARS-BFGL-NGS-118497 1.319449 0.00028859 4e-08
2 ARS-BFGL-NGS-118497 1.319449 ARS-BFGL-NGS-60038 1.319877 0.00024544 0
2 ARS-BFGL-NGS-60038 1.319877 ARS-BFGL-NGS-108583 1.32053 0.00584555 0.00208054
2 ARS-BFGL-NGS-108583 1.32053 ARS-BFGL-NGS-10357 1.321494 0.00056245 7e-08
2 ARS-BFGL-NGS-10357 1.321494 ARS-BFGL-NGS-100214 1.322066 0.00113785 0.00104542
2 ARS-BFGL-NGS-100214 1.322066 ARS-BFGL-NGS-39303 1.323062 0.00263239 0.00064639
2 ARS-BFGL-NGS-39303 1.323062 ARS-BFGL-NGS-67648 1.32352 6.296e-05 5e-07
2 ARS-BFGL-NGS-67648 1.32352 ARS-BFGL-NGS-10870 1.324065 0.00081876 0.0013806
2 ARS-BFGL-NGS-10870 1.324065 BTB-01734946 1.324308 2.639e-05 0.00046249
2 BTB-01734946 1.324308 ARS-BFGL-NGS-116376 1.324615 0.00015198 9e-08
2 ARS-BFGL-NGS-116376 1.324615 ARS-BFGL-NGS-110442 1.324978 4.966e-05 0
2 ARS-BFGL-NGS-110442 1.324978 ARS-BFGL-NGS-89509 1.326306 0.00103761 0.00082811
2 ARS-BFGL-NGS-89509 1.326306 ARS-BFGL-NGS-39399 1.32677 2.112e-05 0.00031505
2 ARS-BFGL-NGS-39399 1.32677 ARS-BFGL-NGS-55823 1.327164 1.44e-06 0
2 ARS-BFGL-NGS-55823 1.327164 ARS-BFGL-NGS-22876 1.328189 0.00014119 0
2 ARS-BFGL-NGS-22876 1.328189 BTB-01662262 1.328433 0.00015927 0.00011126
2 BTB-01662262 1.328433 ARS-BFGL-NGS-32991 1.329172 0.00021077 0.00025626
2 ARS-BFGL-NGS-32991 1.329172 ARS-BFGL-NGS-88930 1.329813 0.00136245 9.818e-05
2 ARS-BFGL-NGS-88930 1.329813 ARS-BFGL-NGS-22911 1.330697 0.0001702 0.00028028
2 ARS-BFGL-NGS-22911 1.330697 ARS-BFGL-NGS-40768 1.331114 0.00031317 3.255e-05
2 ARS-BFGL-NGS-40768 1.331114 ARS-BFGL-NGS-115355 1.332297 0.01255534 0.00360379
2 ARS-BFGL-NGS-115355 1.332297 ARS-BFGL-NGS-110038 1.333285 0.00019688 0.00017265
2 ARS-BFGL-NGS-110038 1.333285 ARS-BFGL-NGS-40019 1.33355 0 0
2 ARS-BFGL-NGS-40019 1.33355 ARS-BFGL-NGS-66860 1.333932 0.00055554 0
2 ARS-BFGL-NGS-66860 1.333932 ARS-BFGL-NGS-35304 1.336233 0.00256959 0.00112386
2 ARS-BFGL-NGS-35304 1.336233 Hapmap53367-rs29014082 1.336942 0.00201927 0.00055549
2 Hapmap53367-rs29014082 1.336942 ARS-BFGL-NGS-1284 1.337222 0.00059689 2.7e-07
2 ARS-BFGL-NGS-1284 1.337222 ARS-BFGL-NGS-112835 1.338529 0.00942195 0.00111908
2 ARS-BFGL-NGS-112835 1.338529 BTA-48701-no-rs 1.338784 6.425e-05 0
2 BTA-48701-no-rs 1.338784 Hapmap48784-BTA-48699 1.34004 0.0048609 0.00082113
2 Hapmap48784-BTA-48699 1.34004 ARS-BFGL-NGS-10134 1.340457 0.00031792 0
2 ARS-BFGL-NGS-10134 1.340457 ARS-BFGL-NGS-36536 1.341159 0.00024993 0
2 ARS-BFGL-NGS-36536 1.341159 ARS-BFGL-NGS-27023 1.341511 1.187e-05 3e-08
2 ARS-BFGL-NGS-27023 1.341511 ARS-BFGL-NGS-5980 1.341725 0.0058576 0.00205963
2 ARS-BFGL-NGS-5980 1.341725 ARS-BFGL-NGS-63440 1.342046 0.00023972 0
2 ARS-BFGL-NGS-63440 1.342046 ARS-BFGL-NGS-37211 1.342649 0.00044505 0.00051977
2 ARS-BFGL-NGS-37211 1.342649 ARS-BFGL-NGS-64060 1.343086 0.00105466 0.00031424
2 ARS-BFGL-NGS-64060 1.343086 ARS-BFGL-NGS-17681 1.343762 0.00195065 0.00056231
2 ARS-BFGL-NGS-17681 1.343762 ARS-BFGL-NGS-55916 1.34397 0.001728 0.00095413
2 ARS-BFGL-NGS-55916 1.34397 ARS-BFGL-NGS-31609 1.344478 0.00161532 8.199e-05
2 ARS-BFGL-NGS-31609 1.344478 ARS-BFGL-NGS-93197 1.344803 0.00022782 0.00040405
2 ARS-BFGL-NGS-93197 1.344803 ARS-BFGL-NGS-115989 1.345083 0.00085677 0.00021808
2 ARS-BFGL-NGS-115989 1.345083 BTA-48655-no-rs 1.345936 0.00090332 0
2 BTA-48655-no-rs 1.345936 ARS-BFGL-NGS-67260 1.346167 1.317e-05 0
2 ARS-BFGL-NGS-67260 1.346167 ARS-BFGL-NGS-1066 1.347507 0.00547951 0.00125825
2 ARS-BFGL-NGS-1066 1.347507 ARS-BFGL-NGS-111732 1.347982 0.00092418 0.00023475
2 ARS-BFGL-NGS-111732 1.347982 BTB-01349174 1.348029 0.00169939 4e-08
2 BTB-01349174 1.348029 BTA-26833-no-rs 1.34858 4.1e-06 0
2 BTA-26833-no-rs 1.34858 BTB-01349081 1.348924 0.00043024 0
2 BTB-01349081 1.348924 ARS-BFGL-NGS-97851 1.349176 0 0
2 ARS-BFGL-NGS-97851 1.349176 ARS-BFGL-NGS-108967 1.349656 0.00026372 0
2 ARS-BFGL-NGS-108967 1.349656 ARS-BFGL-NGS-68682 1.351004 0.00402905 0.00155359
2 ARS-BFGL-NGS-68682 1.351004 ARS-BFGL-NGS-36460 1.351518 0.00351431 0.00166112
2 ARS-BFGL-NGS-36460 1.351518 ARS-BFGL-NGS-5444 1.3518 4.357e-05 0
2 ARS-BFGL-NGS-5444 1.3518 BTB-01367355 1.352078 0.00041323 0.00045292
2 BTB-01367355 1.352078 ARS-BFGL-NGS-105413 1.353054 0.00198421 1.37e-06
2 ARS-BFGL-NGS-105413 1.353054 ARS-BFGL-NGS-63882 1.354314 0.00262188 0.00029085
2 ARS-BFGL-NGS-63882 1.354314 Hapmap49560-BTA-29329 1.354687 0.00016303 0
2 Hapmap49560-BTA-29329 1.354687 ARS-BFGL-NGS-37352 1.355255 0.00222182 0.00090205
2 ARS-BFGL-NGS-37352 1.355255 ARS-BFGL-NGS-108902 1.355524 0.00188153 0
2 ARS-BFGL-NGS-108902 1.355524 ARS-BFGL-NGS-116288 1.355889 0.00015415 0
2 ARS-BFGL-NGS-116288 1.355889 ARS-BFGL-NGS-102467 1.356119 0.00013939 0
2 ARS-BFGL-NGS-102467 1.356119 Hapmap52845-rs29027154 1.356464 0.00118598 0.00049093
2 Hapmap52845-rs29027154 1.356464 ARS-BFGL-NGS-14555 1.356703 0.00022421 0.00012144
2 ARS-BFGL-NGS-14555 1.356703 ARS-BFGL-NGS-118957 1.357279 0 0
2 ARS-BFGL-NGS-118957 1.357279 ARS-BFGL-NGS-18350 1.358571 0.00101353 0.00048166
2 ARS-BFGL-NGS-18350 1.358571 BTB-00117283 1.358809 0 0.00013363
2 BTB-00117283 1.358809 ARS-BFGL-NGS-116761 1.359033 0 0
3 Hapmap52622-rs29010435 0.005188 ARS-BFGL-NGS-64689 0.005531 1e-08 0
3 ARS-BFGL-NGS-64689 0.005531 Hapmap51852-BTA-69630 0.006142 4.357e-05 0
3 Hapmap51852-BTA-69630 0.006142 ARS-BFGL-NGS-67047 0.007715 8e-04 0.0009033
3 ARS-BFGL-NGS-67047 0.007715 Hapmap42634-BTA-68567 0.008676 0.00024392 0.00029604
3 Hapmap42634-BTA-68567 0.008676 ARS-BFGL-NGS-112252 0.009174 0.00133464 0.00038783
3 ARS-BFGL-NGS-112252 0.009174 BTA-68271-no-rs 0.009549 0.0003147 0.00196169
3 BTA-68271-no-rs 0.009549 Hapmap47698-BTA-67920 0.009995 4e-08 0
3 Hapmap47698-BTA-67920 0.009995 ARS-BFGL-NGS-104680 0.010321 0.00095178 0.00085725
3 ARS-BFGL-NGS-104680 0.010321 BTA-67713-no-rs 0.010565 0.00088314 0.00126305
3 BTA-67713-no-rs 0.010565 ARS-BFGL-NGS-100744 0.011753 0.00329441 0.00378699
3 ARS-BFGL-NGS-100744 0.011753 ARS-BFGL-NGS-32185 0.012625 0.00157509 0.00272679
3 ARS-BFGL-NGS-32185 0.012625 Hapmap33009-BTA-140874 0.014585 0.0005995 0.00087039
3 Hapmap33009-BTA-140874 0.014585 Hapmap36815-SCAFFOLD195739_3723 0.014976 4.273e-05 0.00068874
3 Hapmap36815-SCAFFOLD195739_3723 0.014976 BTA-67311-no-rs 0.015318 0.00123882 0.00107987
3 BTA-67311-no-rs 0.015318 ARS-BFGL-NGS-81937 0.016357 0.00047967 0.00071184
3 ARS-BFGL-NGS-81937 0.016357 ARS-BFGL-NGS-55261 0.016864 0.00158386 0.00183091
3 ARS-BFGL-NGS-55261 0.016864 ARS-BFGL-NGS-22647 0.017281 0.00093816 0.00115771
3 ARS-BFGL-NGS-22647 0.017281 Hapmap42630-BTA-67480 0.018648 0.00198509 0.00175249
3 Hapmap42630-BTA-67480 0.018648 Hapmap42631-BTA-67529 0.019268 0.00037244 4e-07
3 Hapmap42631-BTA-67529 0.019268 ARS-BFGL-NGS-103585 0.020533 0.00116062 0.00107331
3 ARS-BFGL-NGS-103585 0.020533 ARS-BFGL-NGS-104816 0.020863 0 0
3 ARS-BFGL-NGS-104816 0.020863 BTA-122370-no-rs 0.021319 0 0
3 BTA-122370-no-rs 0.021319 Hapmap38375-BTA-108207 0.021606 5.13e-06 1.4e-07
3 Hapmap38375-BTA-108207 0.021606 Hapmap39193-BTA-108208 0.021953 1.104e-05 0.0001392
3 Hapmap39193-BTA-108208 0.021953 Hapmap42796-BTA-108223 0.02389 0.00026588 0.00103414
3 Hapmap42796-BTA-108223 0.02389 ARS-BFGL-NGS-65445 0.024482 6.987e-05 0
3 ARS-BFGL-NGS-65445 0.024482 ARS-BFGL-NGS-112097 0.025603 0.00025855 1e-08
3 ARS-BFGL-NGS-112097 0.025603 INRA-516 0.026976 0.00061579 0.00298902
3 INRA-516 0.026976 ARS-BFGL-NGS-38656 0.027873 0.00017896 0.00195069
3 ARS-BFGL-NGS-38656 0.027873 ARS-BFGL-NGS-23958 0.029891 0.00363234 0.00384345
3 ARS-BFGL-NGS-23958 0.029891 ARS-BFGL-NGS-4246 0.03044 0.00019355 3.627e-05
3 ARS-BFGL-NGS-4246 0.03044 Hapmap32813-BTA-140901 0.032003 0.00167863 0.00021832
3 Hapmap32813-BTA-140901 0.032003 INRA-483 0.033665 0.01114106 0.00532203
3 INRA-483 0.033665 ARS-BFGL-NGS-37900 0.033934 2e-07 0
3 ARS-BFGL-NGS-37900 0.033934 ARS-BFGL-NGS-100433 0.03441 0.00059031 0.00281559
3 ARS-BFGL-NGS-100433 0.03441 ARS-BFGL-NGS-71702 0.035064 0.00132816 0.00102134
3 ARS-BFGL-NGS-71702 0.035064 Hapmap49267-BTA-67976 0.035359 2e-08 1.28e-06
3 Hapmap49267-BTA-67976 0.035359 BTA-121571-no-rs 0.035968 0.00035582 0.00080886
3 BTA-121571-no-rs 0.035968 ARS-BFGL-NGS-66946 0.036393 0.00095079 0.00151465
3 ARS-BFGL-NGS-66946 0.036393 ARS-BFGL-NGS-35211 0.036861 0.00341518 0.00339631
3 ARS-BFGL-NGS-35211 0.036861 ARS-BFGL-NGS-84867 0.037818 0.00228986 0.00107961
3 ARS-BFGL-NGS-84867 0.037818 BTB-01214798 0.039611 0.004136 0.00198243
3 BTB-01214798 0.039611 INRA-600 0.040382 0.00058605 0.00168596
3 INRA-600 0.040382 INRA-603 0.040587 6.093e-05 4.414e-05
3 INRA-603 0.040587 BTB-01769418 0.041399 0.00141312 0.00352231
3 BTB-01769418 0.041399 BTB-01214467 0.042891 0.00217537 0.00288043
3 BTB-01214467 0.042891 Hapmap46931-BTA-111633 0.043135 3.772e-05 2.26e-06
3 Hapmap46931-BTA-111633 0.043135 ARS-BFGL-NGS-112520 0.043639 1.02e-06 0.00071104
3 ARS-BFGL-NGS-112520 0.043639 Hapmap1583-BTA-111660 0.044005 1.096e-05 1e-08
3 Hapmap1583-BTA-111660 0.044005 ARS-BFGL-NGS-37237 0.04429 0.00029454 0.00032375
3 ARS-BFGL-NGS-37237 0.04429 Hapmap47843-BTA-115636 0.045832 0.00468091 0.00445597
3 Hapmap47843-BTA-115636 0.045832 Hapmap49464-BTA-115633 0.046204 0.00034146 0.00067188
3 Hapmap49464-BTA-115633 0.046204 ARS-BFGL-NGS-7652 0.047807 0.00066177 0.00184312
3 ARS-BFGL-NGS-7652 0.047807 ARS-BFGL-NGS-81031 0.048136 7.9e-05 0.00023889
3 ARS-BFGL-NGS-81031 0.048136 INRA-661 0.049198 0.00067808 0.00101243
3 INRA-661 0.049198 BTA-29639-no-rs 0.051217 0.00049568 0.0007045
3 BTA-29639-no-rs 0.051217 BTB-01234759 0.051901 2.552e-05 5.79e-06
3 BTB-01234759 0.051901 BTB-01745829 0.053376 0.00130356 0.00073446
3 BTB-01745829 0.053376 ARS-BFGL-NGS-13674 0.053804 0 0
3 ARS-BFGL-NGS-13674 0.053804 Hapmap49710-BTA-68634 0.054243 0 0.00065419
3 Hapmap49710-BTA-68634 0.054243 ARS-BFGL-NGS-81166 0.054623 0 4.78e-06
3 ARS-BFGL-NGS-81166 0.054623 BTA-14976-no-rs 0.055091 5.743e-05 1.1e-07
3 BTA-14976-no-rs 0.055091 Hapmap54825-rs29027025 0.056311 0.00010852 0.00121325
3 Hapmap54825-rs29027025 0.056311 BTB-01338216 0.056743 0.00258505 0.00568988
3 BTB-01338216 0.056743 BTA-30089-no-rs 0.057108 0.00024228 0.0014306
3 BTA-30089-no-rs 0.057108 BTA-25432-no-rs 0.057587 0.00230032 0.0023053
3 BTA-25432-no-rs 0.057587 BTA-21472-no-rs 0.058123 0.00025879 0.00020664
3 BTA-21472-no-rs 0.058123 BTB-01862604 0.058366 0 7.86e-06
3 BTB-01862604 0.058366 BTA-68843-no-rs 0.05867 6.416e-05 0.00124395
3 BTA-68843-no-rs 0.05867 BTB-00121290 0.059733 0.00167588 0.0002121
3 BTB-00121290 0.059733 BTB-01333253 0.060536 0.00068159 0.00295242
3 BTB-01333253 0.060536 ARS-BFGL-NGS-26988 0.061101 0.00034111 5.324e-05
3 ARS-BFGL-NGS-26988 0.061101 ARS-BFGL-NGS-114131 0.061478 6.76e-06 0.00053034
3 ARS-BFGL-NGS-114131 0.061478 BTB-00296101 0.064505 0.00295857 0.00529694
3 BTB-00296101 0.064505 Hapmap31813-BTA-155869 0.065178 0.00373428 0.00188808
3 Hapmap31813-BTA-155869 0.065178 BTA-110709-no-rs 0.065533 0.00031175 2e-08
3 BTA-110709-no-rs 0.065533 ARS-BFGL-NGS-116469 0.066203 0.00046512 0.00112107
3 ARS-BFGL-NGS-116469 0.066203 BTA-68965-no-rs 0.066705 0.00267678 0.00077225
3 BTA-68965-no-rs 0.066705 Hapmap42294-BTA-69421 0.067217 0.01464421 0.00755785
3 Hapmap42294-BTA-69421 0.067217 ARS-BFGL-NGS-7279 0.067512 0.00059015 1.56e-05
3 ARS-BFGL-NGS-7279 0.067512 Hapmap48052-BTA-69153 0.06979 0.00664123 0.00282992
3 Hapmap48052-BTA-69153 0.06979 Hapmap50758-BTA-69128 0.070057 5.81e-06 3e-08
3 Hapmap50758-BTA-69128 0.070057 UA-IFASA-4438 0.071112 0.00190663 0.0005673
3 UA-IFASA-4438 0.071112 ARS-BFGL-NGS-112786 0.071525 0.00084541 0.0018239
3 ARS-BFGL-NGS-112786 0.071525 ARS-BFGL-NGS-104594 0.072381 0.00188295 0.00058555
3 ARS-BFGL-NGS-104594 0.072381 ARS-BFGL-NGS-66206 0.072602 0.00011228 0
3 ARS-BFGL-NGS-66206 0.072602 ARS-BFGL-NGS-101921 0.07376 0.00604976 0.00455187
3 ARS-BFGL-NGS-101921 0.07376 BTA-88009-no-rs 0.073963 0.00031831 0.00066937
3 BTA-88009-no-rs 0.073963 ARS-BFGL-NGS-25819 0.074216 0.00266207 0.00086073
3 ARS-BFGL-NGS-25819 0.074216 Hapmap32868-BTA-161473 0.074506 0.00319817 0.00193758
3 Hapmap32868-BTA-161473 0.074506 ARS-BFGL-NGS-21885 0.074914 8.366e-05 0
3 ARS-BFGL-NGS-21885 0.074914 ARS-BFGL-NGS-60242 0.075089 0.00232553 0.00126684
3 ARS-BFGL-NGS-60242 0.075089 Hapmap34025-BES5_Contig212_565 0.07548 0.00047572 7.204e-05
3 Hapmap34025-BES5_Contig212_565 0.07548 BTA-66930-no-rs 0.077462 0.0022875 0.00207173
3 BTA-66930-no-rs 0.077462 ARS-BFGL-NGS-112616 0.079092 0.00111673 0.0013961
3 ARS-BFGL-NGS-112616 0.079092 INRA-345 0.079317 9e-08 0.00041873
3 INRA-345 0.079317 INRA-442 0.082317 0.00852269 0.00973343
3 INRA-442 0.082317 ARS-BFGL-NGS-5249 0.083281 0.0053194 0.00311575
3 ARS-BFGL-NGS-5249 0.083281 Hapmap58601-rs29027882 0.083724 0 0
3 Hapmap58601-rs29027882 0.083724 ARS-BFGL-NGS-86173 0.085531 0.00136245 0.00182926
3 ARS-BFGL-NGS-86173 0.085531 ARS-BFGL-NGS-35918 0.086302 1.984e-05 6.66e-06
3 ARS-BFGL-NGS-35918 0.086302 ARS-BFGL-NGS-30351 0.08661 0.0007361 6.6e-07
3 ARS-BFGL-NGS-30351 0.08661 INRA-414 0.087791 0.00319591 0.00217225
3 INRA-414 0.087791 Hapmap39362-BTA-95002 0.089566 0.00056418 0.00050553
3 Hapmap39362-BTA-95002 0.089566 ARS-BFGL-NGS-97347 0.092278 0.00043031 0.00162618
3 ARS-BFGL-NGS-97347 0.092278 ARS-BFGL-NGS-18442 0.094938 0.00137013 0.00060607
3 ARS-BFGL-NGS-18442 0.094938 ARS-BFGL-NGS-94819 0.096048 0.00121595 0.00137786
3 ARS-BFGL-NGS-94819 0.096048 ARS-BFGL-NGS-118428 0.096927 0.00092292 0.0006296
3 ARS-BFGL-NGS-118428 0.096927 ARS-BFGL-NGS-55688 0.097192 0.00029139 0.00107243
3 ARS-BFGL-NGS-55688 0.097192 ARS-BFGL-NGS-61631 0.097782 0.00176108 0.00189301
3 ARS-BFGL-NGS-61631 0.097782 ARS-BFGL-NGS-2694 0.098637 0.00191794 0.00142384
3 ARS-BFGL-NGS-2694 0.098637 ARS-BFGL-NGS-112230 0.099044 6.32e-06 4.6e-07
3 ARS-BFGL-NGS-112230 0.099044 ARS-BFGL-NGS-40088 0.099438 0.00144932 0.00107339
3 ARS-BFGL-NGS-40088 0.099438 ARS-BFGL-NGS-103878 0.100799 0.00065493 0.00139255
3 ARS-BFGL-NGS-103878 0.100799 BTA-69900-no-rs 0.101238 0.00080296 0.00257771
3 BTA-69900-no-rs 0.101238 Hapmap38381-BTA-117032 0.102356 0.00034144 0.00264025
3 Hapmap38381-BTA-117032 0.102356 ARS-BFGL-NGS-70744 0.103044 0.0002092 1.9e-07
3 ARS-BFGL-NGS-70744 0.103044 ARS-BFGL-NGS-118684 0.104544 0.0041916 0.0061933
3 ARS-BFGL-NGS-118684 0.104544 Hapmap40339-BTA-117016 0.105191 0.00019337 0
3 Hapmap40339-BTA-117016 0.105191 ARS-BFGL-NGS-23174 0.105392 0.00024424 0.00110972
3 ARS-BFGL-NGS-23174 0.105392 ARS-BFGL-NGS-73929 0.105922 0.00022241 6.22e-06
3 ARS-BFGL-NGS-73929 0.105922 ARS-BFGL-NGS-87298 0.106252 0.00016201 2e-07
3 ARS-BFGL-NGS-87298 0.106252 Hapmap39956-BTA-94317 0.108361 2e-07 0.00048609
3 Hapmap39956-BTA-94317 0.108361 ARS-BFGL-NGS-23250 0.109179 0.00023052 0.00030993
3 ARS-BFGL-NGS-23250 0.109179 ARS-BFGL-NGS-101769 0.109883 0.00181276 0.00087957
3 ARS-BFGL-NGS-101769 0.109883 Hapmap49050-BTA-119760 0.110126 0.00104621 0.00171759
3 Hapmap49050-BTA-119760 0.110126 ARS-BFGL-NGS-33062 0.111178 8.827e-05 3.28e-06
3 ARS-BFGL-NGS-33062 0.111178 BTA-119329-no-rs 0.113012 0.00013429 2.36e-06
3 BTA-119329-no-rs 0.113012 BTA-26230-no-rs 0.114453 0.00207129 0.00079351
3 BTA-26230-no-rs 0.114453 Hapmap45266-BTA-26244 0.11557 3.202e-05 0.00023833
3 Hapmap45266-BTA-26244 0.11557 Hapmap56299-rs29010540 0.122527 0.00146135 0.00062832
3 Hapmap56299-rs29010540 0.122527 ARS-BFGL-NGS-36635 0.122764 2.77e-06 6.56e-06
3 ARS-BFGL-NGS-36635 0.122764 Hapmap54084-rs29012865 0.123038 0 0
3 Hapmap54084-rs29012865 0.123038 ARS-BFGL-NGS-37422 0.123993 0.00237109 0.00303137
3 ARS-BFGL-NGS-37422 0.123993 ARS-BFGL-NGS-1819 0.124379 0.00047629 3.7e-07
3 ARS-BFGL-NGS-1819 0.124379 ARS-BFGL-NGS-38423 0.126717 0.00160948 0.00082931
3 ARS-BFGL-NGS-38423 0.126717 Hapmap60323-rs29014816 0.126955 0.00015504 0.00364418
3 Hapmap60323-rs29014816 0.126955 ARS-BFGL-NGS-20009 0.12877 0.00095825 0.00086526
3 ARS-BFGL-NGS-20009 0.12877 ARS-BFGL-NGS-6932 0.130064 0.00067619 0
3 ARS-BFGL-NGS-6932 0.130064 ARS-BFGL-NGS-103120 0.130404 0.00046593 0.00090991
3 ARS-BFGL-NGS-103120 0.130404 ARS-BFGL-NGS-16268 0.13069 0.00088159 0.00361626
3 ARS-BFGL-NGS-16268 0.13069 ARS-BFGL-NGS-26099 0.131816 7.19e-06 0.0009763
3 ARS-BFGL-NGS-26099 0.131816 ARS-BFGL-NGS-106179 0.132249 1e-08 1e-08
3 ARS-BFGL-NGS-106179 0.132249 ARS-BFGL-NGS-3374 0.134573 1.4e-07 7e-08
3 ARS-BFGL-NGS-3374 0.134573 ARS-BFGL-NGS-108231 0.136462 0.0018427 0.0033929
3 ARS-BFGL-NGS-108231 0.136462 ARS-BFGL-NGS-119921 0.136927 0.00150337 0.00253226
3 ARS-BFGL-NGS-119921 0.136927 Hapmap53387-rs29010859 0.137682 0.00022826 0.00032451
3 Hapmap53387-rs29010859 0.137682 UA-IFASA-8925 0.140371 0.00390163 0.00480353
3 UA-IFASA-8925 0.140371 Hapmap53344-ss46526153 0.140921 0.00072215 0.00083063
3 Hapmap53344-ss46526153 0.140921 ARS-BFGL-NGS-73625 0.141721 3.74e-06 0.00013459
3 ARS-BFGL-NGS-73625 0.141721 Hapmap43906-BTA-66658 0.142264 0.00070403 0.00058451
3 Hapmap43906-BTA-66658 0.142264 ARS-BFGL-NGS-26797 0.142749 6e-08 0.00034031
3 ARS-BFGL-NGS-26797 0.142749 ARS-BFGL-NGS-16812 0.145378 0.0029749 0.00173416
3 ARS-BFGL-NGS-16812 0.145378 ARS-BFGL-NGS-99010 0.145755 0 0
3 ARS-BFGL-NGS-99010 0.145755 ARS-BFGL-NGS-84180 0.146211 2.97e-06 1.45e-06
3 ARS-BFGL-NGS-84180 0.146211 INRA-232 0.147093 0.0015083 0.0013766
3 INRA-232 0.147093 Hapmap60445-rs29011589 0.148301 0.00353283 0.00242015
3 Hapmap60445-rs29011589 0.148301 BTA-66651-no-rs 0.148832 0.00124644 0.00272121
3 BTA-66651-no-rs 0.148832 ARS-BFGL-NGS-102327 0.149371 0.00080481 0.00016966
3 ARS-BFGL-NGS-102327 0.149371 ARS-BFGL-NGS-106009 0.1509 0.00044377 0.00090442
3 ARS-BFGL-NGS-106009 0.1509 ARS-BFGL-NGS-13586 0.153255 0.00266637 0.00201612
3 ARS-BFGL-NGS-13586 0.153255 Hapmap42643-BTA-69885 0.154436 0.00053742 0.00048397
3 Hapmap42643-BTA-69885 0.154436 ARS-BFGL-NGS-64215 0.154707 1e-08 0
3 ARS-BFGL-NGS-64215 0.154707 ARS-BFGL-NGS-18525 0.158475 0.00868243 0.00917137
3 ARS-BFGL-NGS-18525 0.158475 ARS-BFGL-NGS-91059 0.158933 0.00098306 0.00207922
3 ARS-BFGL-NGS-91059 0.158933 Hapmap40793-BTA-69866 0.159268 0.000536 0.00049244
3 Hapmap40793-BTA-69866 0.159268 Hapmap26961-BTA-141000 0.159477 0.00026351 0.0002176
3 Hapmap26961-BTA-141000 0.159477 Hapmap39423-BTA-69854 0.160151 0.0002986 0.00140415
3 Hapmap39423-BTA-69854 0.160151 ARS-BFGL-NGS-37429 0.160399 0.00029238 0.00082108
3 ARS-BFGL-NGS-37429 0.160399 ARS-BFGL-NGS-37224 0.160945 0.00186697 1e-08
3 ARS-BFGL-NGS-37224 0.160945 ARS-BFGL-NGS-6776 0.16222 0.00280221 0.00294769
3 ARS-BFGL-NGS-6776 0.16222 ARS-BFGL-NGS-100248 0.163424 0.00093444 0.00023495
3 ARS-BFGL-NGS-100248 0.163424 BTA-69696-no-rs 0.163868 0.00018699 0.00049952
3 BTA-69696-no-rs 0.163868 ARS-BFGL-NGS-41579 0.164762 2e-08 0
3 ARS-BFGL-NGS-41579 0.164762 ARS-BFGL-NGS-20167 0.164993 1e-08 0
3 ARS-BFGL-NGS-20167 0.164993 BTA-69575-no-rs 0.166672 0.00011837 0
3 BTA-69575-no-rs 0.166672 Hapmap44275-BTA-69573 0.166737 8.17e-05 1e-07
3 Hapmap44275-BTA-69573 0.166737 Hapmap56996-rs29010816 0.168205 0.0004017 0.00177527
3 Hapmap56996-rs29010816 0.168205 ARS-BFGL-NGS-76278 0.169213 0.00029796 0.00175638
3 ARS-BFGL-NGS-76278 0.169213 Hapmap58478-rs29015763 0.17099 0.00083623 0.00385553
3 Hapmap58478-rs29015763 0.17099 BTA-67160-no-rs 0.171344 1.219e-05 0.00019781
3 BTA-67160-no-rs 0.171344 Hapmap41052-BTA-67164 0.171804 5.077e-05 0.00021921
3 Hapmap41052-BTA-67164 0.171804 BTA-103528-no-rs 0.172575 0.00038231 0.00161409
3 BTA-103528-no-rs 0.172575 Hapmap34129-BES11_Contig277_1586 0.180248 0.00517026 0.006501
3 Hapmap34129-BES11_Contig277_1586 0.180248 ARS-BFGL-NGS-32868 0.181823 0.00573768 0.00437678
3 ARS-BFGL-NGS-32868 0.181823 ARS-BFGL-NGS-97793 0.182607 0.0003764 0.00139644
3 ARS-BFGL-NGS-97793 0.182607 ARS-BFGL-NGS-92168 0.182818 0.00065723 0.00128687
3 ARS-BFGL-NGS-92168 0.182818 ARS-BFGL-NGS-11615 0.184707 0.00053042 0.00092376
3 ARS-BFGL-NGS-11615 0.184707 BTA-66810-no-rs 0.185326 0 0
3 BTA-66810-no-rs 0.185326 ARS-BFGL-NGS-102388 0.185649 4.586e-05 0.00019679
3 ARS-BFGL-NGS-102388 0.185649 ARS-BFGL-NGS-17105 0.186067 0.00177773 0.00126875
3 ARS-BFGL-NGS-17105 0.186067 Hapmap39500-BTA-66798 0.186648 1.33e-06 0.00011379
3 Hapmap39500-BTA-66798 0.186648 ARS-BFGL-NGS-109685 0.190546 0.00612511 0.00578306
3 ARS-BFGL-NGS-109685 0.190546 BTA-66824-no-rs 0.191549 0.00025953 0.00018817
3 BTA-66824-no-rs 0.191549 INRA-453 0.192097 1.95e-06 0
3 INRA-453 0.192097 ARS-BFGL-NGS-34169 0.192707 0.00042401 0.00076441
3 ARS-BFGL-NGS-34169 0.192707 ARS-BFGL-NGS-13158 0.192987 5.3e-07 0
3 ARS-BFGL-NGS-13158 0.192987 ARS-BFGL-NGS-115915 0.19337 6.1e-07 0
3 ARS-BFGL-NGS-115915 0.19337 INRA-371 0.193667 0.00015132 7e-08
3 INRA-371 0.193667 ARS-BFGL-NGS-107446 0.19625 0.00035233 0.00184294
3 ARS-BFGL-NGS-107446 0.19625 ARS-BFGL-NGS-61739 0.197769 0.0006211 0.00172755
3 ARS-BFGL-NGS-61739 0.197769 INRA-533 0.198184 0.00016974 4.8e-05
3 INRA-533 0.198184 ARS-BFGL-NGS-100210 0.201654 0.00262995 0.00278476
3 ARS-BFGL-NGS-100210 0.201654 ARS-BFGL-NGS-97101 0.211631 0.00120873 0.00465318
3 ARS-BFGL-NGS-97101 0.211631 ARS-BFGL-NGS-62323 0.212651 0.00031228 0.00329248
3 ARS-BFGL-NGS-62323 0.212651 Hapmap59143-ss46526687 0.213838 1.57e-06 0.00025715
3 Hapmap59143-ss46526687 0.213838 INRA-274 0.214429 0 0.00012593
3 INRA-274 0.214429 ARS-BFGL-NGS-18382 0.214809 0 0.00042959
3 ARS-BFGL-NGS-18382 0.214809 ARS-BFGL-NGS-114746 0.215332 0 0
3 ARS-BFGL-NGS-114746 0.215332 ARS-BFGL-NGS-74921 0.215763 1.387e-05 0
3 ARS-BFGL-NGS-74921 0.215763 ARS-BFGL-NGS-24326 0.216111 7.055e-05 0
3 ARS-BFGL-NGS-24326 0.216111 INRA-584 0.216722 1.235e-05 0
3 INRA-584 0.216722 Hapmap41329-BTA-66828 0.216926 0.00055925 0.00049858
3 Hapmap41329-BTA-66828 0.216926 ARS-BFGL-NGS-99338 0.217645 6.082e-05 0.00040017
3 ARS-BFGL-NGS-99338 0.217645 ARS-BFGL-NGS-34492 0.218197 1.903e-05 0.00074831
3 ARS-BFGL-NGS-34492 0.218197 ARS-BFGL-NGS-6675 0.218791 0.00223086 0.00149464
3 ARS-BFGL-NGS-6675 0.218791 Hapmap34896-BES2_Contig311_734 0.219656 5.061e-05 5.2e-07
3 Hapmap34896-BES2_Contig311_734 0.219656 ARS-BFGL-NGS-117867 0.220119 0 0.00024373
3 ARS-BFGL-NGS-117867 0.220119 INRA-565 0.220448 0 0.00024592
3 INRA-565 0.220448 Hapmap60947-rs29019824 0.222215 0.00348667 0.00259937
3 Hapmap60947-rs29019824 0.222215 Hapmap48042-BTA-66967 0.22403 0.00181351 0.00052539
3 Hapmap48042-BTA-66967 0.22403 ARS-BFGL-NGS-79371 0.224459 0.00014276 0
3 ARS-BFGL-NGS-79371 0.224459 Hapmap59299-rs29022370 0.22519 9.55e-06 0.00020372
3 Hapmap59299-rs29022370 0.22519 Hapmap33860-BES7_Contig442_1439 0.225391 0.00012708 0
3 Hapmap33860-BES7_Contig442_1439 0.225391 ARS-BFGL-NGS-41773 0.225623 1.03e-06 0
3 ARS-BFGL-NGS-41773 0.225623 ARS-BFGL-NGS-105811 0.225944 0.00019498 0.00016921
3 ARS-BFGL-NGS-105811 0.225944 ARS-BFGL-NGS-34836 0.22832 0.00290901 0.00250172
3 ARS-BFGL-NGS-34836 0.22832 Hapmap26676-BTA-141146 0.228862 0.00084912 0.00058627
3 Hapmap26676-BTA-141146 0.228862 Hapmap45949-BTA-66899 0.22964 0.0013462 0.00110988
3 Hapmap45949-BTA-66899 0.22964 INRA-335 0.230951 0.00079486 0.00129602
3 INRA-335 0.230951 BTA-66912-no-rs 0.231604 0.00018965 0.00035821
3 BTA-66912-no-rs 0.231604 ARS-BFGL-NGS-24002 0.233699 0.00379865 0.00079086
3 ARS-BFGL-NGS-24002 0.233699 Hapmap58023-ss46526193 0.235652 0.00230923 0.00173093
3 Hapmap58023-ss46526193 0.235652 ARS-BFGL-NGS-14193 0.236036 0.00035134 0.00060638
3 ARS-BFGL-NGS-14193 0.236036 BTA-66968-no-rs 0.236308 0.00059211 0.00026688
3 BTA-66968-no-rs 0.236308 Hapmap48431-BTA-66970 0.236572 1.545e-05 2.24e-05
3 Hapmap48431-BTA-66970 0.236572 ARS-BFGL-NGS-28573 0.239755 0.00431182 0.00337093
3 ARS-BFGL-NGS-28573 0.239755 ARS-BFGL-NGS-118132 0.241822 0.00032951 0.00019061
3 ARS-BFGL-NGS-118132 0.241822 INRA-474 0.242297 0.0016175 0.00116319
3 INRA-474 0.242297 Hapmap26465-BTA-160174 0.24316 0.00154234 0.00219452
3 Hapmap26465-BTA-160174 0.24316 Hapmap34737-BES11_Contig221_1196 0.245754 0.01012205 0.00413114
3 Hapmap34737-BES11_Contig221_1196 0.245754 Hapmap48174-BTA-108346 0.246928 0.00133436 0.00090448
3 Hapmap48174-BTA-108346 0.246928 BTA-108345-no-rs 0.247186 0.00024904 0.00043506
3 BTA-108345-no-rs 0.247186 Hapmap38962-BTA-49018 0.250597 0.00349883 0.001774
3 Hapmap38962-BTA-49018 0.250597 Hapmap42160-BTA-26336 0.25228 0.00077773 0.00182442
3 Hapmap42160-BTA-26336 0.25228 ARS-BFGL-NGS-105385 0.252892 4.766e-05 0.00013432
3 ARS-BFGL-NGS-105385 0.252892 ARS-BFGL-NGS-8787 0.25347 0.0009402 1e-08
3 ARS-BFGL-NGS-8787 0.25347 ARS-BFGL-NGS-23372 0.25459 0.00070882 7.53e-06
3 ARS-BFGL-NGS-23372 0.25459 ARS-BFGL-NGS-76525 0.254952 0.00082003 0.00131503
3 ARS-BFGL-NGS-76525 0.254952 ARS-BFGL-NGS-118942 0.255434 0.00015783 0.00140759
3 ARS-BFGL-NGS-118942 0.255434 ARS-BFGL-NGS-3883 0.256516 0.0019426 8.291e-05
3 ARS-BFGL-NGS-3883 0.256516 ARS-BFGL-NGS-104248 0.259512 0.00193333 0.00057996
3 ARS-BFGL-NGS-104248 0.259512 BTA-85212-no-rs 0.260664 0.00278386 0.00086884
3 BTA-85212-no-rs 0.260664 ARS-BFGL-NGS-112496 0.260997 0.00214853 0.00241979
3 ARS-BFGL-NGS-112496 0.260997 INRA-287 0.261262 0.00031873 0.00032524
3 INRA-287 0.261262 UA-IFASA-699 0.262158 0.00039428 2e-08
3 UA-IFASA-699 0.262158 Hapmap47694-BTA-67030 0.26243 1.3e-07 0.00018519
3 Hapmap47694-BTA-67030 0.26243 ARS-BFGL-NGS-112843 0.262789 0.00091933 0.00029256
3 ARS-BFGL-NGS-112843 0.262789 ARS-BFGL-NGS-115816 0.263223 0.00131943 0.00053049
3 ARS-BFGL-NGS-115816 0.263223 ARS-BFGL-NGS-97373 0.26427 0.00025114 0.00198209
3 ARS-BFGL-NGS-97373 0.26427 Hapmap53614-rs29011537 0.264737 0.00108115 0.00243228
3 Hapmap53614-rs29011537 0.264737 ARS-BFGL-NGS-105342 0.26622 0.00978791 0.00212084
3 ARS-BFGL-NGS-105342 0.26622 ARS-BFGL-NGS-111883 0.267987 0.00278392 0.00134465
3 ARS-BFGL-NGS-111883 0.267987 ARS-BFGL-NGS-36823 0.268559 0.00110111 0.00053631
3 ARS-BFGL-NGS-36823 0.268559 ARS-BFGL-NGS-18824 0.268984 0.0032548 0.00089701
3 ARS-BFGL-NGS-18824 0.268984 ARS-BFGL-NGS-42733 0.269625 0.00045983 0.00047886
3 ARS-BFGL-NGS-42733 0.269625 ARS-BFGL-NGS-111370 0.269989 0.0002866 1.985e-05
3 ARS-BFGL-NGS-111370 0.269989 Hapmap31109-BTA-141167 0.271488 1.168e-05 0.00121752
3 Hapmap31109-BTA-141167 0.271488 Hapmap49262-BTA-67094 0.272819 0.00312638 0.00031945
3 Hapmap49262-BTA-67094 0.272819 BTA-67090-no-rs 0.273432 0.00072122 0.00031208
3 BTA-67090-no-rs 0.273432 Hapmap48432-BTA-67079 0.273829 0.00013828 2.702e-05
3 Hapmap48432-BTA-67079 0.273829 ARS-BFGL-NGS-90407 0.274817 0.00591409 0.0029997
3 ARS-BFGL-NGS-90407 0.274817 ARS-BFGL-NGS-111848 0.275236 0.00074901 0.00036999
3 ARS-BFGL-NGS-111848 0.275236 ARS-BFGL-NGS-22908 0.27601 0.00054999 0.00092632
3 ARS-BFGL-NGS-22908 0.27601 ARS-BFGL-NGS-32344 0.278449 0.00244001 0.00188426
3 ARS-BFGL-NGS-32344 0.278449 ARS-BFGL-NGS-33324 0.279428 0.00019367 0.00066728
3 ARS-BFGL-NGS-33324 0.279428 INRA-454 0.279688 0.00014301 0
3 INRA-454 0.279688 ARS-BFGL-NGS-117241 0.280473 6.866e-05 1e-08
3 ARS-BFGL-NGS-117241 0.280473 ARS-BFGL-NGS-83702 0.280824 2.2e-07 0.00020902
3 ARS-BFGL-NGS-83702 0.280824 ARS-BFGL-NGS-25569 0.290085 0.00524277 0.00188331
3 ARS-BFGL-NGS-25569 0.290085 ARS-BFGL-NGS-26693 0.290437 0.0002918 0
3 ARS-BFGL-NGS-26693 0.290437 ARS-BFGL-NGS-118212 0.290761 0 0
3 ARS-BFGL-NGS-118212 0.290761 BTA-67336-no-rs 0.291269 0.00015832 0.00048747
3 BTA-67336-no-rs 0.291269 Hapmap52267-rs29027608 0.291978 0.0004363 3.8e-07
3 Hapmap52267-rs29027608 0.291978 ARS-BFGL-NGS-108661 0.292465 6.36e-06 8.6e-07
3 ARS-BFGL-NGS-108661 0.292465 ARS-BFGL-NGS-113776 0.292943 0.00079301 3.4e-07
3 ARS-BFGL-NGS-113776 0.292943 ARS-BFGL-NGS-104159 0.293501 0.00015268 0.00066347
3 ARS-BFGL-NGS-104159 0.293501 ARS-BFGL-NGS-70801 0.293943 4.749e-05 2.523e-05
3 ARS-BFGL-NGS-70801 0.293943 INRA-658 0.294829 0.00082584 0.00100677
3 INRA-658 0.294829 Hapmap51023-BTA-67162 0.295302 0.00069986 0.00518869
3 Hapmap51023-BTA-67162 0.295302 INRA-440 0.29706 0.00548385 0.0019374
3 INRA-440 0.29706 INRA-595 0.297338 0 0
3 INRA-595 0.297338 Hapmap46529-BTA-67163 0.297813 7.5e-07 1e-08
3 Hapmap46529-BTA-67163 0.297813 ARS-BFGL-NGS-23116 0.298167 8.2e-07 0
3 ARS-BFGL-NGS-23116 0.298167 ARS-BFGL-NGS-87081 0.299685 0.00036239 0.00054423
3 ARS-BFGL-NGS-87081 0.299685 BTA-67261-no-rs 0.299893 7.799e-05 0
3 BTA-67261-no-rs 0.299893 ARS-BFGL-NGS-37826 0.300384 0.00070486 2.69e-06
3 ARS-BFGL-NGS-37826 0.300384 ARS-BFGL-NGS-28144 0.301979 0.001975 0.00158453
3 ARS-BFGL-NGS-28144 0.301979 Hapmap44422-BTA-90337 0.30235 3.76e-05 0.00101053
3 Hapmap44422-BTA-90337 0.30235 BTA-90354-no-rs 0.302588 0.0003104 8e-08
3 BTA-90354-no-rs 0.302588 Hapmap51923-BTA-90300 0.303277 0.00029852 2.9e-07
3 Hapmap51923-BTA-90300 0.303277 BTA-90312-no-rs 0.303503 0 0
3 BTA-90312-no-rs 0.303503 BTA-90323-no-rs 0.304174 0.00012003 0.00016248
3 BTA-90323-no-rs 0.304174 ARS-BFGL-NGS-116953 0.304998 0.00212279 0.00106581
3 ARS-BFGL-NGS-116953 0.304998 BTA-67345-no-rs 0.305764 0.00061736 0.00054914
3 BTA-67345-no-rs 0.305764 ARS-BFGL-NGS-86370 0.306052 1e-08 0.00017206
3 ARS-BFGL-NGS-86370 0.306052 ARS-BFGL-NGS-113072 0.307013 0.0001738 5e-08
3 ARS-BFGL-NGS-113072 0.307013 BTB-00125265 0.308114 0 0
3 BTB-00125265 0.308114 INRA-641 0.30836 0.00025374 0.00063742
3 INRA-641 0.30836 BTA-100704-no-rs 0.308596 0 0.00014501
3 BTA-100704-no-rs 0.308596 ARS-BFGL-NGS-72368 0.309091 2.119e-05 2.7e-07
3 ARS-BFGL-NGS-72368 0.309091 ARS-BFGL-NGS-114461 0.309394 0.0001087 0.00048077
3 ARS-BFGL-NGS-114461 0.309394 ARS-BFGL-NGS-54540 0.310133 0.00040557 0.00048187
3 ARS-BFGL-NGS-54540 0.310133 ARS-BFGL-NGS-25216 0.311493 0.00123523 0.00236648
3 ARS-BFGL-NGS-25216 0.311493 BTA-67382-no-rs 0.311786 2e-08 0
3 BTA-67382-no-rs 0.311786 ARS-BFGL-NGS-108958 0.312247 1.27e-06 1e-08
3 ARS-BFGL-NGS-108958 0.312247 ARS-BFGL-NGS-102586 0.312808 1.869e-05 0.00023937
3 ARS-BFGL-NGS-102586 0.312808 ARS-BFGL-NGS-113746 0.313434 0.00092227 0.00134492
3 ARS-BFGL-NGS-113746 0.313434 ARS-BFGL-NGS-76281 0.313712 1.7e-07 0.00020051
3 ARS-BFGL-NGS-76281 0.313712 Hapmap51026-BTA-67362 0.313925 0.00067451 0.00034491
3 Hapmap51026-BTA-67362 0.313925 ARS-BFGL-NGS-105297 0.314532 9.672e-05 1.118e-05
3 ARS-BFGL-NGS-105297 0.314532 Hapmap33913-BES9_Contig264_1036 0.315263 0.00062689 0.00085052
3 Hapmap33913-BES9_Contig264_1036 0.315263 ARS-BFGL-NGS-42747 0.315753 0.00054296 0.00090845
3 ARS-BFGL-NGS-42747 0.315753 INRA-378 0.31834 0.00267782 0.00275436
3 INRA-378 0.31834 BTB-00125348 0.318964 2.405e-05 0.00055561
3 BTB-00125348 0.318964 ARS-BFGL-NGS-111118 0.3192 0 0
3 ARS-BFGL-NGS-111118 0.3192 ARS-BFGL-NGS-33910 0.319766 0 0
3 ARS-BFGL-NGS-33910 0.319766 BTB-02075948 0.320058 0 0
3 BTB-02075948 0.320058 BTB-01671364 0.320741 0.00020422 0.00028516
3 BTB-01671364 0.320741 ARS-BFGL-NGS-117779 0.321207 0.00013945 0.00019392
3 ARS-BFGL-NGS-117779 0.321207 BTB-00125979 0.321545 0.00033625 9.291e-05
3 BTB-00125979 0.321545 ARS-BFGL-NGS-5984 0.323751 0.00032334 0
3 ARS-BFGL-NGS-5984 0.323751 BTB-01899293 0.324231 0.00030704 0
3 BTB-01899293 0.324231 ARS-BFGL-NGS-85942 0.325299 0.00121942 0.00114578
3 ARS-BFGL-NGS-85942 0.325299 BTB-00126452 0.326827 0.00080671 0.00118422
3 BTB-00126452 0.326827 BTB-02037802 0.327237 7.23e-05 0
3 BTB-02037802 0.327237 BTB-00126406 0.327542 0 0.00011952
3 BTB-00126406 0.327542 Hapmap60497-rs29027497 0.327759 9.163e-05 0
3 Hapmap60497-rs29027497 0.327759 ARS-BFGL-NGS-14671 0.328112 0.001567 0.00413445
3 ARS-BFGL-NGS-14671 0.328112 Hapmap40909-BTA-121580 0.328328 7e-08 2.488e-05
3 Hapmap40909-BTA-121580 0.328328 ARS-BFGL-NGS-52849 0.328532 3.1e-07 8.324e-05
3 ARS-BFGL-NGS-52849 0.328532 ARS-BFGL-NGS-38953 0.328772 0.00018843 0.00010552
3 ARS-BFGL-NGS-38953 0.328772 ARS-BFGL-NGS-113982 0.33074 0.00111334 5.9e-07
3 ARS-BFGL-NGS-113982 0.33074 Hapmap50065-BTA-67274 0.331417 6.135e-05 0.0014629
3 Hapmap50065-BTA-67274 0.331417 ARS-BFGL-NGS-103874 0.33199 5.082e-05 0
3 ARS-BFGL-NGS-103874 0.33199 ARS-BFGL-NGS-117870 0.332244 0 0
3 ARS-BFGL-NGS-117870 0.332244 ARS-BFGL-NGS-42736 0.33259 0.00078011 0.0013614
3 ARS-BFGL-NGS-42736 0.33259 ARS-BFGL-NGS-95773 0.332947 0.0005741 1e-08
3 ARS-BFGL-NGS-95773 0.332947 ARS-BFGL-NGS-77834 0.33328 0.00312753 0.00180877
3 ARS-BFGL-NGS-77834 0.33328 INRA-194 0.333751 0.00038003 0.00014668
3 INRA-194 0.333751 BTB-00124726 0.33447 0 2e-08
3 BTB-00124726 0.33447 ARS-BFGL-NGS-119309 0.335766 0.00174933 0.00073072
3 ARS-BFGL-NGS-119309 0.335766 BTA-67303-no-rs 0.336989 0.00032771 2.465e-05
3 BTA-67303-no-rs 0.336989 ARS-BFGL-NGS-35338 0.337495 8.881e-05 0.00039761
3 ARS-BFGL-NGS-35338 0.337495 ARS-BFGL-NGS-43118 0.338114 0.00253969 0.00348528
3 ARS-BFGL-NGS-43118 0.338114 Hapmap42629-BTA-67307 0.338339 1.5e-05 0.00071184
3 Hapmap42629-BTA-67307 0.338339 BTA-67308-no-rs 0.338607 4.5e-07 2.8e-07
3 BTA-67308-no-rs 0.338607 Hapmap53424-rs29019267 0.340705 0.00096342 2.6e-07
3 Hapmap53424-rs29019267 0.340705 ARS-BFGL-NGS-67960 0.3415 0.00033277 0.00066455
3 ARS-BFGL-NGS-67960 0.3415 Hapmap41054-BTA-67528 0.342313 0.00027656 1.4e-07
3 Hapmap41054-BTA-67528 0.342313 BTA-88149-no-rs 0.343077 0.00029599 0.00050396
3 BTA-88149-no-rs 0.343077 BTA-67533-no-rs 0.343257 4.608e-05 0
3 BTA-67533-no-rs 0.343257 Hapmap41457-BTA-121582 0.343807 0 0
3 Hapmap41457-BTA-121582 0.343807 BTA-67535-no-rs 0.344463 2.004e-05 0
3 BTA-67535-no-rs 0.344463 BTA-67536-no-rs 0.344669 0 0
3 BTA-67536-no-rs 0.344669 ARS-BFGL-NGS-118771 0.345115 0.00131095 0.00110591
3 ARS-BFGL-NGS-118771 0.345115 ARS-BFGL-NGS-36405 0.345565 0.00048075 0.00010885
3 ARS-BFGL-NGS-36405 0.345565 ARS-BFGL-NGS-83049 0.347049 0.00428754 0.00166149
3 ARS-BFGL-NGS-83049 0.347049 ARS-BFGL-NGS-24548 0.347352 0.00023033 0.00036803
3 ARS-BFGL-NGS-24548 0.347352 BTA-122551-no-rs 0.349327 0.0001843 0.00029321
3 BTA-122551-no-rs 0.349327 ARS-BFGL-NGS-2680 0.350244 3.4e-05 1e-08
3 ARS-BFGL-NGS-2680 0.350244 ARS-BFGL-NGS-14022 0.351396 0.00104322 0.000202
3 ARS-BFGL-NGS-14022 0.351396 INRA-476 0.355429 0.01238182 0.00477403
3 INRA-476 0.355429 INRA-339 0.357438 0.0018235 0.00127647
3 INRA-339 0.357438 ARS-BFGL-NGS-109648 0.359181 0.00059245 0.00176808
3 ARS-BFGL-NGS-109648 0.359181 Hapmap41614-BTA-67626 0.361595 0.00187003 0.00271267
3 Hapmap41614-BTA-67626 0.361595 Hapmap41055-BTA-67615 0.362422 0.00079483 0.00017149
3 Hapmap41055-BTA-67615 0.362422 ARS-BFGL-NGS-30334 0.362764 4.009e-05 0.0021768
3 ARS-BFGL-NGS-30334 0.362764 ARS-BFGL-NGS-23295 0.364025 0.00017841 0.00055641
3 ARS-BFGL-NGS-23295 0.364025 ARS-BFGL-NGS-117495 0.364143 0 0
3 ARS-BFGL-NGS-117495 0.364143 Hapmap55463-rs29026005 0.367093 0.00353025 0.00520214
3 Hapmap55463-rs29026005 0.367093 BTA-67581-no-rs 0.367317 0.00015695 0.00024955
3 BTA-67581-no-rs 0.367317 ARS-BFGL-NGS-1553 0.36888 0.00294686 0.00459276
3 ARS-BFGL-NGS-1553 0.36888 INRA-110 0.369421 0.00038882 0.00092975
3 INRA-110 0.369421 BTA-67567-no-rs 0.369823 0.00012501 6.8e-07
3 BTA-67567-no-rs 0.369823 Hapmap54069-rs29012123 0.372752 0.00241319 0.00303638
3 Hapmap54069-rs29012123 0.372752 Hapmap39975-BTA-121583 0.373299 0.0012646 0.00055496
3 Hapmap39975-BTA-121583 0.373299 Hapmap51175-BTA-17459 0.3753 0.00194308 0.00296816
3 Hapmap51175-BTA-17459 0.3753 ARS-BFGL-NGS-56674 0.380586 0.0021039 1.32e-06
3 ARS-BFGL-NGS-56674 0.380586 BTA-91560-no-rs 0.383854 0.00368443 0.00137188
3 BTA-91560-no-rs 0.383854 Hapmap58660-rs29011628 0.38964 0.00295281 0.00133454
3 Hapmap58660-rs29011628 0.38964 Hapmap60279-rs29011976 0.389849 0 0
3 Hapmap60279-rs29011976 0.389849 BTA-93899-no-rs 0.390105 0 0
3 BTA-93899-no-rs 0.390105 ARS-BFGL-NGS-15485 0.391156 0.00056249 0
3 ARS-BFGL-NGS-15485 0.391156 BTB-01737920 0.39225 0.00040032 0.00022455
3 BTB-01737920 0.39225 Hapmap60829-rs29020073 0.392527 0.00033223 0.00033382
3 Hapmap60829-rs29020073 0.392527 BTA-99693-no-rs 0.39382 0.00143778 0
3 BTA-99693-no-rs 0.39382 BTB-01155098 0.394032 5.498e-05 1.1e-07
3 BTB-01155098 0.394032 BTA-97380-no-rs 0.394338 0.00069985 0.00081308
3 BTA-97380-no-rs 0.394338 ARS-BFGL-NGS-24876 0.394583 0.00037611 1.85e-06
3 ARS-BFGL-NGS-24876 0.394583 Hapmap58662-rs29014458 0.396353 0.0027187 0.00221271
3 Hapmap58662-rs29014458 0.396353 Hapmap51027-BTA-67630 0.396993 0.00018319 0.00070506
3 Hapmap51027-BTA-67630 0.396993 Hapmap52326-rs29020672 0.398366 0.00021715 0
3 Hapmap52326-rs29020672 0.398366 BTA-86782-no-rs 0.399042 0.00080128 0.00067563
3 BTA-86782-no-rs 0.399042 BTA-114258-no-rs 0.399834 0.00071129 0.00017759
3 BTA-114258-no-rs 0.399834 BTB-01693800 0.400045 9.37e-06 7.4e-07
3 BTB-01693800 0.400045 BTA-93165-no-rs 0.400655 0.00071813 0.00049018
3 BTA-93165-no-rs 0.400655 BTB-01436387 0.401206 0.00028515 0
3 BTB-01436387 0.401206 BTB-01405574 0.401906 6e-08 0
3 BTB-01405574 0.401906 BTB-01405537 0.402214 2e-08 6.4e-07
3 BTB-01405537 0.402214 ARS-USMARC-Parent-AY842472-rs29001941 0.402555 0.00060568 0.00016207
3 ARS-USMARC-Parent-AY842472-rs29001941 0.402555 BTB-01405471 0.402556 0 0
3 BTB-01405471 0.402556 Hapmap31786-BTA-148388 0.403253 0.003367 0.00324625
3 Hapmap31786-BTA-148388 0.403253 ARS-BFGL-NGS-112442 0.404367 0.00043643 0.00085243
3 ARS-BFGL-NGS-112442 0.404367 BTB-01582389 0.404737 0 1.37e-06
3 BTB-01582389 0.404737 INRA-332 0.405271 0 0.00010907
3 INRA-332 0.405271 Hapmap59377-rs29018679 0.40753 0.00690711 0.00586826
3 Hapmap59377-rs29018679 0.40753 BTA-20637-no-rs 0.40828 7.857e-05 9.4e-07
3 BTA-20637-no-rs 0.40828 BTA-00128-rs29013292 0.409311 0.00034289 0.00112248
3 BTA-00128-rs29013292 0.409311 ARS-BFGL-NGS-113447 0.410643 0.00045756 0
3 ARS-BFGL-NGS-113447 0.410643 BTA-119268-no-rs 0.411416 0.00267094 0.00148762
3 BTA-119268-no-rs 0.411416 BTA-100337-no-rs 0.412224 0.00322554 0.00107784
3 BTA-100337-no-rs 0.412224 Hapmap48985-BTA-100340 0.41246 1.649e-05 0
3 Hapmap48985-BTA-100340 0.41246 Hapmap33718-BTA-152247 0.412832 0.00015879 0.00054181
3 Hapmap33718-BTA-152247 0.412832 BTA-119272-no-rs 0.41423 0.00107796 0.00079928
3 BTA-119272-no-rs 0.41423 ARS-BFGL-NGS-117662 0.415531 0.00027188 1.467e-05
3 ARS-BFGL-NGS-117662 0.415531 ARS-BFGL-NGS-103300 0.416953 0.008219 0.00444258
3 ARS-BFGL-NGS-103300 0.416953 INRA-645 0.418115 0 0.00022227
3 INRA-645 0.418115 ARS-BFGL-NGS-42742 0.418987 0.00109257 0.0006711
3 ARS-BFGL-NGS-42742 0.418987 ARS-BFGL-NGS-115249 0.419541 5.9e-07 0.00010894
3 ARS-BFGL-NGS-115249 0.419541 BTA-90242-no-rs 0.420803 3.359e-05 0.00152556
3 BTA-90242-no-rs 0.420803 ARS-BFGL-NGS-118748 0.421904 0.00128149 0.00113536
3 ARS-BFGL-NGS-118748 0.421904 ARS-BFGL-NGS-54102 0.422293 7.3e-07 0.00014997
3 ARS-BFGL-NGS-54102 0.422293 Hapmap50499-BTA-90255 0.422538 0.00027883 0
3 Hapmap50499-BTA-90255 0.422538 ARS-BFGL-NGS-115461 0.423088 0.0001257 2.62e-06
3 ARS-BFGL-NGS-115461 0.423088 ARS-BFGL-NGS-76208 0.426419 0.00176974 0.00175137
3 ARS-BFGL-NGS-76208 0.426419 BTA-67833-no-rs 0.426872 0.00063511 0.00121002
3 BTA-67833-no-rs 0.426872 ARS-BFGL-NGS-94815 0.42744 0.00092473 0.00030556
3 ARS-BFGL-NGS-94815 0.42744 ARS-BFGL-NGS-4915 0.428224 0.00042039 0.00241019
3 ARS-BFGL-NGS-4915 0.428224 BTA-91078-no-rs 0.42882 0.00017553 0
3 BTA-91078-no-rs 0.42882 ARS-BFGL-NGS-115126 0.429793 7.409e-05 0
3 ARS-BFGL-NGS-115126 0.429793 ARS-BFGL-NGS-102970 0.431998 0.00301855 0.00215301
3 ARS-BFGL-NGS-102970 0.431998 ARS-BFGL-NGS-38388 0.433257 0.00021083 0.00022522
3 ARS-BFGL-NGS-38388 0.433257 ARS-BFGL-NGS-4511 0.434228 0.00280485 0.00047687
3 ARS-BFGL-NGS-4511 0.434228 ARS-BFGL-NGS-56706 0.434785 0 0.00014258
3 ARS-BFGL-NGS-56706 0.434785 Hapmap41056-BTA-67710 0.435416 0.00080495 0.00028479
3 Hapmap41056-BTA-67710 0.435416 ARS-BFGL-NGS-16742 0.435683 0.0001716 4.6e-06
3 ARS-BFGL-NGS-16742 0.435683 Hapmap49704-BTA-67707 0.436455 0.00061232 0.00105785
3 Hapmap49704-BTA-67707 0.436455 ARS-BFGL-NGS-43914 0.436876 0.00270595 0.00239521
3 ARS-BFGL-NGS-43914 0.436876 ARS-BFGL-NGS-113910 0.437847 0.00046489 0.00055195
3 ARS-BFGL-NGS-113910 0.437847 ARS-BFGL-NGS-57417 0.43821 0 8.519e-05
3 ARS-BFGL-NGS-57417 0.43821 ARS-BFGL-NGS-110746 0.438737 0.00107326 0.00166163
3 ARS-BFGL-NGS-110746 0.438737 Hapmap43653-BTA-67682 0.438939 7e-08 1.6e-07
3 Hapmap43653-BTA-67682 0.438939 ARS-BFGL-NGS-57015 0.440783 0.00218555 0.0029561
3 ARS-BFGL-NGS-57015 0.440783 Hapmap42291-BTA-67678 0.441892 0.00244381 0.0010698
3 Hapmap42291-BTA-67678 0.441892 ARS-BFGL-NGS-33061 0.442096 0 0
3 ARS-BFGL-NGS-33061 0.442096 Hapmap32570-BTA-141315 0.442701 0.00032295 0
3 Hapmap32570-BTA-141315 0.442701 INRA-624 0.444547 0.00092427 0.00139492
3 INRA-624 0.444547 ARS-BFGL-NGS-55002 0.444901 0 7.781e-05
3 ARS-BFGL-NGS-55002 0.444901 Hapmap33878-BES3_Contig472_2031 0.447462 0.00713201 0.00372234
3 Hapmap33878-BES3_Contig472_2031 0.447462 Hapmap58769-rs29025951 0.448252 1.032e-05 0.00054268
3 Hapmap58769-rs29025951 0.448252 Hapmap44656-BTA-67751 0.45281 0.00382658 0.00305443
3 Hapmap44656-BTA-67751 0.45281 ARS-BFGL-NGS-108225 0.454174 0.00040381 0.00111613
3 ARS-BFGL-NGS-108225 0.454174 UA-IFASA-8370 0.456707 0.00346813 0.00297414
3 UA-IFASA-8370 0.456707 BTA-67733-no-rs 0.457175 0.0001486 1.3e-06
3 BTA-67733-no-rs 0.457175 INRA-547 0.458026 0.00327614 0.00246588
3 INRA-547 0.458026 UA-IFASA-5469 0.458409 0.00093018 0.00154721
3 UA-IFASA-5469 0.458409 ARS-BFGL-NGS-26327 0.46163 0.00159807 0.00139144
3 ARS-BFGL-NGS-26327 0.46163 ARS-BFGL-NGS-74304 0.462545 4e-08 1e-08
3 ARS-BFGL-NGS-74304 0.462545 Hapmap34274-BES9_Contig508_1511 0.463662 0.0003163 0.00024489
3 Hapmap34274-BES9_Contig508_1511 0.463662 BTB-01704067 0.464616 0.00034423 0.00106256
3 BTB-01704067 0.464616 Hapmap55244-rs29011654 0.465419 0.00098738 0.00141181
3 Hapmap55244-rs29011654 0.465419 BTB-01834875 0.465635 0.00141805 0.00131206
3 BTB-01834875 0.465635 Hapmap38207-BTA-19427 0.465901 0.00011418 0.00047681
3 Hapmap38207-BTA-19427 0.465901 BTB-02008212 0.466134 9.7e-06 0.00015291
3 BTB-02008212 0.466134 BTB-01463390 0.466802 8.209e-05 0.00085649
3 BTB-01463390 0.466802 BTB-01608641 0.467517 0 8.542e-05
3 BTB-01608641 0.467517 BTB-01800728 0.468827 0.0010763 0.00102478
3 BTB-01800728 0.468827 BTB-01537126 0.470738 0.00119143 0.00124403
3 BTB-01537126 0.470738 ARS-BFGL-NGS-34084 0.471825 0.00067477 0.00094034
3 ARS-BFGL-NGS-34084 0.471825 Hapmap33936-BES2_Contig521_671 0.472228 0 0
3 Hapmap33936-BES2_Contig521_671 0.472228 Hapmap50807-BTA-86717 0.47252 0 0
3 Hapmap50807-BTA-86717 0.47252 BTB-01384383 0.472931 2.55e-05 0
3 BTB-01384383 0.472931 Hapmap51073-BTA-86722 0.473205 7.33e-06 0
3 Hapmap51073-BTA-86722 0.473205 BTB-00462925 0.474841 0.00028445 0.00090907
3 BTB-00462925 0.474841 Hapmap44321-BTA-96862 0.475477 0.0012312 0.00263144
3 Hapmap44321-BTA-96862 0.475477 BTB-01924446 0.475814 5e-08 0.00055132
3 BTB-01924446 0.475814 ARS-BFGL-NGS-4358 0.476218 2.639e-05 1.589e-05
3 ARS-BFGL-NGS-4358 0.476218 BTB-00462798 0.47664 0.00016099 0.00055796
3 BTB-00462798 0.47664 Hapmap43383-BTA-86533 0.477248 0.00122307 0.00098192
3 Hapmap43383-BTA-86533 0.477248 BTB-00462657 0.477918 2.035e-05 0
3 BTB-00462657 0.477918 ARS-BFGL-NGS-115493 0.478167 0.00034344 0
3 ARS-BFGL-NGS-115493 0.478167 Hapmap48045-BTA-67779 0.478627 0.0001247 0.00079943
3 Hapmap48045-BTA-67779 0.478627 BTB-01649999 0.479063 0.00011357 3.441e-05
3 BTB-01649999 0.479063 INRA-472 0.479454 0.00057616 0.00072215
3 INRA-472 0.479454 Hapmap48658-BTA-122432 0.479814 5.701e-05 0
3 Hapmap48658-BTA-122432 0.479814 ARS-BFGL-NGS-2006 0.480104 1.195e-05 7.21e-06
3 ARS-BFGL-NGS-2006 0.480104 BTB-00127875 0.480499 0.00014702 0.00077711
3 BTB-00127875 0.480499 BTB-00127835 0.480751 0.00036778 3e-08
3 BTB-00127835 0.480751 Hapmap40787-BTA-67768 0.483206 0.00341106 0.00715138
3 Hapmap40787-BTA-67768 0.483206 ARS-BFGL-NGS-18230 0.484061 0.00023561 0.00029397
3 ARS-BFGL-NGS-18230 0.484061 ARS-BFGL-NGS-114558 0.484322 0.00266219 0.00087466
3 ARS-BFGL-NGS-114558 0.484322 ARS-BFGL-NGS-79934 0.484976 0.00053449 8.63e-06
3 ARS-BFGL-NGS-79934 0.484976 ARS-BFGL-NGS-54036 0.485392 0 0.00077492
3 ARS-BFGL-NGS-54036 0.485392 ARS-BFGL-NGS-100739 0.486131 0.00050596 0.00045899
3 ARS-BFGL-NGS-100739 0.486131 ARS-BFGL-NGS-2325 0.486482 8.109e-05 2.5e-07
3 ARS-BFGL-NGS-2325 0.486482 Hapmap48939-BTA-90484 0.487867 0.00123771 0.00058413
3 Hapmap48939-BTA-90484 0.487867 Hapmap46773-BTA-121585 0.488933 7.2e-07 8e-08
3 Hapmap46773-BTA-121585 0.488933 Hapmap59096-rs29024776 0.491813 0.00122422 0.00155169
3 Hapmap59096-rs29024776 0.491813 ARS-BFGL-NGS-60373 0.492231 0.00038917 2.9e-07
3 ARS-BFGL-NGS-60373 0.492231 Hapmap44203-BTA-115893 0.49277 3.18e-06 1.816e-05
3 Hapmap44203-BTA-115893 0.49277 Hapmap33585-BTA-141411 0.493775 0.00014685 0.00028774
3 Hapmap33585-BTA-141411 0.493775 ARS-BFGL-NGS-119151 0.493894 0 0
3 ARS-BFGL-NGS-119151 0.493894 ARS-BFGL-NGS-103527 0.493961 0 0
3 ARS-BFGL-NGS-103527 0.493961 ARS-BFGL-NGS-116927 0.494496 0.00031549 0.00027738
3 ARS-BFGL-NGS-116927 0.494496 ARS-BFGL-NGS-40545 0.494843 0 9.886e-05
3 ARS-BFGL-NGS-40545 0.494843 ARS-USMARC-Parent-AY842473-rs29001956 0.49548 0.00054359 0.00088387
3 ARS-USMARC-Parent-AY842473-rs29001956 0.49548 ARS-BFGL-NGS-104366 0.495492 0 0
3 ARS-BFGL-NGS-104366 0.495492 ARS-BFGL-NGS-114827 0.497291 0.00104804 0.00112821
3 ARS-BFGL-NGS-114827 0.497291 Hapmap49413-BTA-102772 0.498316 0.00076515 0.00046882
3 Hapmap49413-BTA-102772 0.498316 Hapmap59329-rs29016370 0.501515 0.00238027 0.00145787
3 Hapmap59329-rs29016370 0.501515 INRA-131 0.503511 2e-08 0
3 INRA-131 0.503511 ARS-BFGL-NGS-119852 0.504662 0.00195191 0.00079223
3 ARS-BFGL-NGS-119852 0.504662 ARS-BFGL-NGS-34393 0.505157 6e-08 1e-08
3 ARS-BFGL-NGS-34393 0.505157 Hapmap57732-rs29023272 0.506467 0.00247301 0.00093127
3 Hapmap57732-rs29023272 0.506467 BTA-100463-no-rs 0.50679 0.00032738 0.00021144
3 BTA-100463-no-rs 0.50679 Hapmap42034-BTA-100462 0.510166 0.00058437 0.00064654
3 Hapmap42034-BTA-100462 0.510166 Hapmap44021-BTA-122250 0.510861 0.00016528 0
3 Hapmap44021-BTA-122250 0.510861 INRA-611 0.512404 1.072e-05 0
3 INRA-611 0.512404 Hapmap59681-rs29019879 0.514414 0.00155374 0.00094014
3 Hapmap59681-rs29019879 0.514414 Hapmap38121-BTA-67952 0.51557 9.851e-05 0.00015643
3 Hapmap38121-BTA-67952 0.51557 ARS-BFGL-NGS-53271 0.516539 0.00011364 0.00041201
3 ARS-BFGL-NGS-53271 0.516539 INRA-618 0.517973 0.00116953 0.00089368
3 INRA-618 0.517973 ARS-BFGL-NGS-35164 0.518414 0.00031139 0.00146614
3 ARS-BFGL-NGS-35164 0.518414 Hapmap60328-rs29027404 0.521068 0.00129431 0.00108566
3 Hapmap60328-rs29027404 0.521068 ARS-BFGL-NGS-111399 0.521424 1.674e-05 4.4e-07
3 ARS-BFGL-NGS-111399 0.521424 ARS-BFGL-NGS-105483 0.521695 0.0002211 0.00041559
3 ARS-BFGL-NGS-105483 0.521695 BTA-67983-no-rs 0.52205 0 0
3 BTA-67983-no-rs 0.52205 Hapmap43654-BTA-67984 0.522422 0 0
3 Hapmap43654-BTA-67984 0.522422 BTA-22647-no-rs 0.526467 0.00307692 0.00343969
3 BTA-22647-no-rs 0.526467 INRA-170 0.527833 0.00050602 0.00023936
3 INRA-170 0.527833 Hapmap43965-BTA-89883 0.530262 0.00030518 0.00204452
3 Hapmap43965-BTA-89883 0.530262 BTA-89881-no-rs 0.530853 8.671e-05 0.00012987
3 BTA-89881-no-rs 0.530853 INRA-687 0.531588 0.00023818 0.00103024
3 INRA-687 0.531588 Hapmap49266-BTA-67908 0.531832 1.1e-07 0.00021726
3 Hapmap49266-BTA-67908 0.531832 BTA-67911-no-rs 0.532037 0.00035628 0.00014772
3 BTA-67911-no-rs 0.532037 ARS-BFGL-NGS-61489 0.533332 0.00018524 0.00063496
3 ARS-BFGL-NGS-61489 0.533332 ARS-BFGL-NGS-109932 0.534116 0.00086391 0.001498
3 ARS-BFGL-NGS-109932 0.534116 ARS-BFGL-NGS-113707 0.534354 0.00012776 2.745e-05
3 ARS-BFGL-NGS-113707 0.534354 ARS-BFGL-NGS-43845 0.534992 0.0015393 0.00107366
3 ARS-BFGL-NGS-43845 0.534992 ARS-BFGL-NGS-98515 0.536102 0.00028446 0.00042554
3 ARS-BFGL-NGS-98515 0.536102 Hapmap57193-rs29021598 0.536821 0 0.00026679
3 Hapmap57193-rs29021598 0.536821 ARS-BFGL-NGS-43853 0.537609 0.00019118 0.00023922
3 ARS-BFGL-NGS-43853 0.537609 ARS-BFGL-NGS-112952 0.537932 0 0
3 ARS-BFGL-NGS-112952 0.537932 Hapmap39818-BTA-29723 0.538616 4.47e-06 5.46e-06
3 Hapmap39818-BTA-29723 0.538616 ARS-BFGL-NGS-12447 0.539368 0.00042624 0.00012342
3 ARS-BFGL-NGS-12447 0.539368 BTA-92147-no-rs 0.539937 6.4e-07 4.159e-05
3 BTA-92147-no-rs 0.539937 ARS-BFGL-NGS-117514 0.540876 2.025e-05 0.00034504
3 ARS-BFGL-NGS-117514 0.540876 Hapmap51282-BTA-67903 0.550223 0.00349896 0.00213358
3 Hapmap51282-BTA-67903 0.550223 Hapmap53284-rs29015774 0.551626 0.000127 0.00019436
3 Hapmap53284-rs29015774 0.551626 Hapmap25267-BTA-141454 0.552333 0.00279072 0.00267387
3 Hapmap25267-BTA-141454 0.552333 Hapmap50438-BTA-67925 0.553723 0.00102788 0.0004931
3 Hapmap50438-BTA-67925 0.553723 Hapmap31179-BTA-158673 0.554607 0.00029803 0.00017223
3 Hapmap31179-BTA-158673 0.554607 Hapmap39892-BTA-118279 0.561241 0.0033984 0.00716059
3 Hapmap39892-BTA-118279 0.561241 Hapmap23647-BTA-158339 0.561894 0.00046292 2.44e-05
3 Hapmap23647-BTA-158339 0.561894 INRA-685 0.56306 0.00064033 0.00171403
3 INRA-685 0.56306 ARS-BFGL-NGS-31407 0.565707 0.00382044 0.0053054
3 ARS-BFGL-NGS-31407 0.565707 INRA-176 0.566 8.5e-07 0.00062592
3 INRA-176 0.566 ARS-BFGL-NGS-103935 0.567468 0.00041329 0.00030051
3 ARS-BFGL-NGS-103935 0.567468 ARS-BFGL-NGS-119366 0.568205 2.202e-05 7.6e-07
3 ARS-BFGL-NGS-119366 0.568205 ARS-BFGL-NGS-71355 0.568656 0.00018249 0
3 ARS-BFGL-NGS-71355 0.568656 INRA-704 0.569037 0.0005849 0.00054932
3 INRA-704 0.569037 INRA-691 0.569531 0.00029276 0.00039677
3 INRA-691 0.569531 ARS-BFGL-NGS-2985 0.571478 0.00013254 0.00035296
3 ARS-BFGL-NGS-2985 0.571478 ARS-BFGL-NGS-69251 0.573726 0.00045084 0.00023041
3 ARS-BFGL-NGS-69251 0.573726 INRA-63 0.575361 0.00314597 0.00030321
3 INRA-63 0.575361 Hapmap30633-BTA-67965 0.576677 0.00039238 0.00134264
3 Hapmap30633-BTA-67965 0.576677 ARS-BFGL-NGS-32229 0.577148 0 0
3 ARS-BFGL-NGS-32229 0.577148 BTA-67964-no-rs 0.577433 0 0
3 BTA-67964-no-rs 0.577433 Hapmap55448-rs29020629 0.578864 0.00154934 0.00113768
3 Hapmap55448-rs29020629 0.578864 ARS-BFGL-NGS-104818 0.57937 8.3e-07 0.00023475
3 ARS-BFGL-NGS-104818 0.57937 BTA-16282-no-rs 0.580081 0.00034734 0.00028303
3 BTA-16282-no-rs 0.580081 Hapmap43441-BTA-103289 0.580713 0.00017202 0.0004424
3 Hapmap43441-BTA-103289 0.580713 ARS-BFGL-NGS-111614 0.582195 0.0022713 0.00055682
3 ARS-BFGL-NGS-111614 0.582195 Hapmap43014-BTA-68033 0.584829 0.0012371 0.0019184
3 Hapmap43014-BTA-68033 0.584829 ARS-BFGL-NGS-109806 0.585067 0.00013463 3.93e-06
3 ARS-BFGL-NGS-109806 0.585067 ARS-BFGL-NGS-112146 0.585314 0 0
3 ARS-BFGL-NGS-112146 0.585314 ARS-BFGL-NGS-34944 0.586923 0.00118473 0.00140561
3 ARS-BFGL-NGS-34944 0.586923 ARS-BFGL-NGS-81 0.588322 0.00178831 0.00150049
3 ARS-BFGL-NGS-81 0.588322 ARS-BFGL-NGS-114017 0.589218 0.00040127 7.299e-05
3 ARS-BFGL-NGS-114017 0.589218 ARS-BFGL-NGS-16054 0.591627 0.00344793 0.00462754
3 ARS-BFGL-NGS-16054 0.591627 Hapmap41059-BTA-68043 0.592414 0.00185234 0.00133415
3 Hapmap41059-BTA-68043 0.592414 Hapmap59005-rs29027243 0.594092 0.00109835 0.00045067
3 Hapmap59005-rs29027243 0.594092 ARS-BFGL-NGS-18095 0.594935 4.01e-06 0.00038848
3 ARS-BFGL-NGS-18095 0.594935 UA-IFASA-9204 0.596171 2.88e-06 0.0005385
3 UA-IFASA-9204 0.596171 BTB-00130211 0.596431 5.449e-05 0
3 BTB-00130211 0.596431 ARS-BFGL-NGS-13810 0.596965 0.00067469 0.00154476
3 ARS-BFGL-NGS-13810 0.596965 ARS-BFGL-NGS-115664 0.597301 0.00152105 0.00110241
3 ARS-BFGL-NGS-115664 0.597301 Hapmap41331-BTA-68128 0.598764 0.00056126 0.00094079
3 Hapmap41331-BTA-68128 0.598764 BTB-00130969 0.599511 4.641e-05 0.00017118
3 BTB-00130969 0.599511 Hapmap56074-rs29026779 0.599971 0 0
3 Hapmap56074-rs29026779 0.599971 BTB-01830087 0.601083 0.00015883 0.00019255
3 BTB-01830087 0.601083 Hapmap41468-BTA-19097 0.601292 2.2e-07 0
3 Hapmap41468-BTA-19097 0.601292 BTB-01323076 0.601973 0.00018043 0.000262
3 BTB-01323076 0.601973 Hapmap34680-BES10_Contig692_2496 0.602218 1.358e-05 0.00025319
3 Hapmap34680-BES10_Contig692_2496 0.602218 BTB-01322840 0.603107 0.00019841 0.00024283
3 BTB-01322840 0.603107 BTA-22670-no-rs 0.603551 0.0002244 0
3 BTA-22670-no-rs 0.603551 ARS-BFGL-NGS-110525 0.603785 5e-07 0.00020149
3 ARS-BFGL-NGS-110525 0.603785 BTA-22681-no-rs 0.604187 5.308e-05 3e-08
3 BTA-22681-no-rs 0.604187 Hapmap50439-BTA-68100 0.605413 0.00138006 0.00158174
3 Hapmap50439-BTA-68100 0.605413 Hapmap53609-rs29011253 0.605666 0.00017783 0
3 Hapmap53609-rs29011253 0.605666 BTB-00130588 0.606255 0.0003624 0.00110367
3 BTB-00130588 0.606255 ARS-BFGL-NGS-12004 0.606594 0.00022049 1.9e-06
3 ARS-BFGL-NGS-12004 0.606594 Hapmap48436-BTA-68098 0.607005 1.51e-06 0.00111735
3 Hapmap48436-BTA-68098 0.607005 INRA-520 0.607622 0.00099184 0.00195166
3 INRA-520 0.607622 Hapmap39465-BTA-116795 0.607904 0 0
3 Hapmap39465-BTA-116795 0.607904 Hapmap32532-BTA-116798 0.608307 0.00015329 0.0008898
3 Hapmap32532-BTA-116798 0.608307 BTA-19821-no-rs 0.608978 0 0
3 BTA-19821-no-rs 0.608978 ARS-BFGL-NGS-27073 0.609382 0 0
3 ARS-BFGL-NGS-27073 0.609382 BTB-01660862 0.609788 6.41e-06 0.00030764
3 BTB-01660862 0.609788 Hapmap55332-rs29012951 0.610018 3.3e-07 6.904e-05
3 Hapmap55332-rs29012951 0.610018 BTB-01660967 0.610221 1.03e-06 3e-08
3 BTB-01660967 0.610221 BTB-00131085 0.610482 6.97e-06 4e-08
3 BTB-00131085 0.610482 Hapmap48047-BTA-68130 0.610935 0.00033166 0.00022378
3 Hapmap48047-BTA-68130 0.610935 ARS-BFGL-NGS-119733 0.61331 0.00056953 0.00129506
3 ARS-BFGL-NGS-119733 0.61331 INRA-456 0.614015 0.000559 0.0006559
3 INRA-456 0.614015 BTB-00131364 0.614305 0.0002644 3.995e-05
3 BTB-00131364 0.614305 BTB-01587097 0.615571 0.00284242 0.00356393
3 BTB-01587097 0.615571 BTA-96237-no-rs 0.616447 0.00056218 0.00052462
3 BTA-96237-no-rs 0.616447 Hapmap48535-BTA-96235 0.616911 9e-08 0
3 Hapmap48535-BTA-96235 0.616911 ARS-BFGL-NGS-112148 0.61717 0.00035206 0.00143404
3 ARS-BFGL-NGS-112148 0.61717 INRA-638 0.618003 0.00039411 0.00112663
3 INRA-638 0.618003 BTB-02017777 0.618305 0.00371517 0.0011764
3 BTB-02017777 0.618305 BTB-01210452 0.619195 0.00071438 0.00129539
3 BTB-01210452 0.619195 BTB-01982674 0.619702 0.0005204 0.00073654
3 BTB-01982674 0.619702 ARS-BFGL-NGS-15662 0.61992 3.46e-06 2e-08
3 ARS-BFGL-NGS-15662 0.61992 Hapmap51550-BTA-111095 0.620376 0.00037881 5.7e-07
3 Hapmap51550-BTA-111095 0.620376 Hapmap34029-BES2_Contig454_1301 0.62158 0.00019636 0.00075464
3 Hapmap34029-BES2_Contig454_1301 0.62158 Hapmap41459-BTA-122439 0.622256 0.00012196 0.00040249
3 Hapmap41459-BTA-122439 0.622256 Hapmap50565-BTA-111099 0.622784 9.016e-05 0.00059473
3 Hapmap50565-BTA-111099 0.622784 BTB-01629524 0.623551 0.00023296 9.379e-05
3 BTB-01629524 0.623551 BTB-01629562 0.623868 0 0
3 BTB-01629562 0.623868 ARS-BFGL-NGS-57708 0.624083 0 0.00017038
3 ARS-BFGL-NGS-57708 0.624083 UA-IFASA-9724 0.624615 0.00028564 0.00014161
3 UA-IFASA-9724 0.624615 UA-IFASA-7751 0.624828 8.089e-05 0
3 UA-IFASA-7751 0.624828 Hapmap60154-rs29009992 0.625661 0.0019794 1e-08
3 Hapmap60154-rs29009992 0.625661 BTA-88752-no-rs 0.626815 1e-08 0.0011034
3 BTA-88752-no-rs 0.626815 BTB-01215923 0.629302 0.00077473 0.00078746
3 BTB-01215923 0.629302 BTA-111973-no-rs 0.629908 0.00036785 0.00066594
3 BTA-111973-no-rs 0.629908 Hapmap60978-rs29013811 0.630518 3.82e-06 4e-08
3 Hapmap60978-rs29013811 0.630518 BTB-01215978 0.630719 3.037e-05 0.00018695
3 BTB-01215978 0.630719 BTB-01215981 0.631084 4.042e-05 0.00021877
3 BTB-01215981 0.631084 BTA-19671-no-rs 0.631459 1.7e-07 1e-08
3 BTA-19671-no-rs 0.631459 BTA-111980-no-rs 0.632194 0.00137022 0.00095028
3 BTA-111980-no-rs 0.632194 BTB-01480514 0.632981 0.00166252 0.0018577
3 BTB-01480514 0.632981 BTB-01480538 0.633837 0.0001307 0.00042131
3 BTB-01480538 0.633837 BTB-01659257 0.635324 0.00326426 0.00406606
3 BTB-01659257 0.635324 Hapmap27957-BTA-141461 0.636607 0.00265442 0.00281485
3 Hapmap27957-BTA-141461 0.636607 Hapmap35621-SCAFFOLD36250_11008 0.637066 0.00043216 0.00258353
3 Hapmap35621-SCAFFOLD36250_11008 0.637066 BTB-01897140 0.637287 2.81e-06 2.058e-05
3 BTB-01897140 0.637287 BTB-00132025 0.638345 0.00412397 0.00442454
3 BTB-00132025 0.638345 BTA-68164-no-rs 0.638619 2.4e-07 1.3e-07
3 BTA-68164-no-rs 0.638619 Hapmap47513-BTA-114957 0.639505 0.00027113 0.00053697
3 Hapmap47513-BTA-114957 0.639505 BTB-00131742 0.639555 0 0
3 BTB-00131742 0.639555 BTB-00131667 0.639761 0 0
3 BTB-00131667 0.639761 BTB-00131640 0.640206 0.00018335 0.00051206
3 BTB-00131640 0.640206 BTA-104054-no-rs 0.641428 2.87e-06 0.00028559
3 BTA-104054-no-rs 0.641428 BTB-01755216 0.641743 0 0.00010819
3 BTB-01755216 0.641743 Hapmap51163-BTA-118898 0.641884 0 6.605e-05
3 Hapmap51163-BTA-118898 0.641884 ARS-BFGL-NGS-28774 0.644409 0.00400878 0.00099698
3 ARS-BFGL-NGS-28774 0.644409 BTA-05965-rs29020116 0.646211 5.66e-06 7.87e-06
3 BTA-05965-rs29020116 0.646211 Hapmap46271-BTA-105331 0.648428 4.96e-06 0.00095038
3 Hapmap46271-BTA-105331 0.648428 Hapmap48164-BTA-105327 0.649151 0.0029443 0.00406724
3 Hapmap48164-BTA-105327 0.649151 Hapmap43143-BTA-107652 0.650016 1.002e-05 0.00048788
3 Hapmap43143-BTA-107652 0.650016 ARS-BFGL-NGS-24905 0.650554 0.00030537 0.00048809
3 ARS-BFGL-NGS-24905 0.650554 Hapmap34153-BES4_Contig290_1439 0.651097 0.00167905 0.00243119
3 Hapmap34153-BES4_Contig290_1439 0.651097 Hapmap42777-BTA-105321 0.651933 8.725e-05 0
3 Hapmap42777-BTA-105321 0.651933 ARS-BFGL-NGS-43553 0.652684 0.00067077 0.00051873
3 ARS-BFGL-NGS-43553 0.652684 Hapmap48578-BTA-105324 0.652907 0 0
3 Hapmap48578-BTA-105324 0.652907 ARS-BFGL-NGS-11902 0.653158 0.00104393 1.1e-06
3 ARS-BFGL-NGS-11902 0.653158 BTB-01580562 0.654325 0.0013412 0.00192554
3 BTB-01580562 0.654325 BTB-01900082 0.65467 0 8.341e-05
3 BTB-01900082 0.65467 Hapmap49033-BTA-115567 0.654919 0 0
3 Hapmap49033-BTA-115567 0.654919 BTB-01819775 0.655957 0.00360344 0.00382705
3 BTB-01819775 0.655957 Hapmap40266-BTA-26005 0.656256 0.00086439 0.00064969
3 Hapmap40266-BTA-26005 0.656256 Hapmap55356-rs29019303 0.656709 4.395e-05 7.21e-06
3 Hapmap55356-rs29019303 0.656709 Hapmap39940-BTA-68017 0.656987 0 2.56e-06
3 Hapmap39940-BTA-68017 0.656987 Hapmap40185-BTA-68018 0.658139 1.15e-06 0.00023812
3 Hapmap40185-BTA-68018 0.658139 ARS-BFGL-NGS-19966 0.658583 0.00041886 0
3 ARS-BFGL-NGS-19966 0.658583 BTA-20420-no-rs 0.659445 3.672e-05 0.00068013
3 BTA-20420-no-rs 0.659445 Hapmap50576-BTA-114951 0.660874 0.00126413 0.00147525
3 Hapmap50576-BTA-114951 0.660874 BTA-86788-no-rs 0.661482 0.00064668 0.00191113
3 BTA-86788-no-rs 0.661482 ARS-BFGL-NGS-103136 0.662017 0.0001426 0.00043706
3 ARS-BFGL-NGS-103136 0.662017 Hapmap41669-BTA-87427 0.662561 2.007e-05 5.7e-07
3 Hapmap41669-BTA-87427 0.662561 BTA-110572-no-rs 0.662978 9.389e-05 0
3 BTA-110572-no-rs 0.662978 BTB-01203398 0.663679 0.00032153 4.3e-07
3 BTB-01203398 0.663679 BTB-01203408 0.663954 4.15e-06 0.00062016
3 BTB-01203408 0.663954 Hapmap58090-rs29011201 0.664451 0 0
3 Hapmap58090-rs29011201 0.664451 BTB-01203471 0.664774 0.00171125 0.00158315
3 BTB-01203471 0.664774 BTB-01203529 0.665113 0.00036167 0.00043488
3 BTB-01203529 0.665113 ARS-BFGL-NGS-44279 0.66548 0 0
3 ARS-BFGL-NGS-44279 0.66548 BTB-01203653 0.665899 0 0
3 BTB-01203653 0.665899 Hapmap32625-BTA-155642 0.666729 0.00046796 0.00054952
3 Hapmap32625-BTA-155642 0.666729 ARS-BFGL-NGS-2777 0.667261 4.23e-06 3e-08
3 ARS-BFGL-NGS-2777 0.667261 ARS-BFGL-NGS-84153 0.668393 0.00030468 0.00079445
3 ARS-BFGL-NGS-84153 0.668393 BTA-74217-no-rs 0.668696 0 0
3 BTA-74217-no-rs 0.668696 Hapmap51336-BTA-87078 0.669331 6.45e-06 5.76e-06
3 Hapmap51336-BTA-87078 0.669331 ARS-BFGL-NGS-25259 0.669744 0.00033843 0.00021437
3 ARS-BFGL-NGS-25259 0.669744 BTB-01387385 0.669993 0 0.00011517
3 BTB-01387385 0.669993 BTB-01805031 0.670478 0 0
3 BTB-01805031 0.670478 INRA-400 0.670929 1.6e-07 0
3 INRA-400 0.670929 Hapmap26754-BTA-158188 0.671654 0.00019572 2e-08
3 Hapmap26754-BTA-158188 0.671654 ARS-BFGL-NGS-93369 0.671883 0 0.00040646
3 ARS-BFGL-NGS-93369 0.671883 Hapmap43909-BTA-68300 0.672185 6e-08 5.43e-06
3 Hapmap43909-BTA-68300 0.672185 Hapmap50441-BTA-68295 0.672946 0.00037938 0
3 Hapmap50441-BTA-68295 0.672946 BTB-00133369 0.673388 0 0
3 BTB-00133369 0.673388 ARS-BFGL-NGS-11705 0.673752 0.00201137 0.00273283
3 ARS-BFGL-NGS-11705 0.673752 INRA-256 0.674653 4e-08 9e-08
3 INRA-256 0.674653 Hapmap54928-ss46526596 0.675702 0 0.00051479
3 Hapmap54928-ss46526596 0.675702 BTB-01535640 0.676035 0.00017831 0
3 BTB-01535640 0.676035 BTB-01097129 0.676256 9e-08 0
3 BTB-01097129 0.676256 BTB-01097190 0.676661 0.0001671 2.227e-05
3 BTB-01097190 0.676661 Hapmap59693-rs29021260 0.677308 5e-08 0.00016411
3 Hapmap59693-rs29021260 0.677308 BTB-00133036 0.677756 9.71e-06 0
3 BTB-00133036 0.677756 BTB-00268758 0.678194 6.256e-05 2e-08
3 BTB-00268758 0.678194 BTB-01097609 0.680113 0.00018636 0.00023092
3 BTB-01097609 0.680113 ARS-BFGL-NGS-43311 0.681116 0.00203639 0.00178634
3 ARS-BFGL-NGS-43311 0.681116 ARS-BFGL-NGS-5902 0.68172 0.00017476 0
3 ARS-BFGL-NGS-5902 0.68172 ARS-BFGL-NGS-118001 0.682051 0.0002967 0.00059007
3 ARS-BFGL-NGS-118001 0.682051 ARS-BFGL-NGS-90350 0.682567 0.00038739 0.0006701
3 ARS-BFGL-NGS-90350 0.682567 BTB-01635474 0.682944 0.00013364 0.00055701
3 BTB-01635474 0.682944 Hapmap48179-BTA-109399 0.683379 0.00244971 0.00367065
3 Hapmap48179-BTA-109399 0.683379 BTB-01098205 0.684436 0.00075848 1e-08
3 BTB-01098205 0.684436 BTA-94554-no-rs 0.684659 1.487e-05 0
3 BTA-94554-no-rs 0.684659 BTA-94549-no-rs 0.684976 0.00022506 0.00197161
3 BTA-94549-no-rs 0.684976 Hapmap44273-BTA-68311 0.687097 0.00709067 0.00419881
3 Hapmap44273-BTA-68311 0.687097 INRA-99 0.687851 0.00074792 1.951e-05
3 INRA-99 0.687851 Hapmap46316-BTA-68304 0.688259 0.00076426 0.00117355
3 Hapmap46316-BTA-68304 0.688259 BTB-00133827 0.688653 1.17e-06 0.00034557
3 BTB-00133827 0.688653 Hapmap51482-BTA-68303 0.688989 0 0
3 Hapmap51482-BTA-68303 0.688989 BTB-01635025 0.689245 0 0
3 BTB-01635025 0.689245 BTB-00133734 0.690345 0.00114247 9.37e-06
3 BTB-00133734 0.690345 BTB-00133701 0.690572 0 0
3 BTB-00133701 0.690572 BTB-00133671 0.690843 0 0
3 BTB-00133671 0.690843 BTB-01711286 0.691332 0 0.00026905
3 BTB-01711286 0.691332 ARS-BFGL-NGS-69986 0.69175 0.00088242 0.00077564
3 ARS-BFGL-NGS-69986 0.69175 BTB-00134789 0.692085 8.441e-05 0
3 BTB-00134789 0.692085 ARS-BFGL-NGS-103155 0.692436 2.3e-07 6.302e-05
3 ARS-BFGL-NGS-103155 0.692436 BTB-00134823 0.692643 1e-08 0.00044987
3 BTB-00134823 0.692643 BTB-00134876 0.693078 0.00017825 0.00028491
3 BTB-00134876 0.693078 BTB-00134893 0.693326 0.00010144 0.00016242
3 BTB-00134893 0.693326 Hapmap39504-BTA-68327 0.693629 4.13e-06 6e-08
3 Hapmap39504-BTA-68327 0.693629 BTB-00134756 0.693926 4.04e-06 5e-08
3 BTB-00134756 0.693926 BTB-00134713 0.694159 5.2e-06 0
3 BTB-00134713 0.694159 BTB-00134661 0.694665 0.00177331 0.00228401
3 BTB-00134661 0.694665 BTB-00134495 0.69503 0 0
3 BTB-00134495 0.69503 Hapmap45444-BTA-68325 0.695356 0 0
3 Hapmap45444-BTA-68325 0.695356 BTA-68322-no-rs 0.696509 0.00157905 0.00042461
3 BTA-68322-no-rs 0.696509 BTB-00134979 0.699114 0.00071355 0.00033555
3 BTB-00134979 0.699114 BTB-00134966 0.699346 2e-08 0.00059258
3 BTB-00134966 0.699346 BTB-00135076 0.699618 0 0
3 BTB-00135076 0.699618 ARS-BFGL-NGS-102662 0.699824 0.0001203 0.00034734
3 ARS-BFGL-NGS-102662 0.699824 BTB-00135094 0.700096 5.579e-05 8.272e-05
3 BTB-00135094 0.700096 Hapmap48259-BTA-24407 0.700994 0.00091644 0.00112689
3 Hapmap48259-BTA-24407 0.700994 BTB-01472286 0.701403 0.00124364 0.0004168
3 BTB-01472286 0.701403 BTB-01887376 0.701781 4.201e-05 2.942e-05
3 BTB-01887376 0.701781 BTB-00096666 0.702211 3.942e-05 3.531e-05
3 BTB-00096666 0.702211 BTB-00096498 0.702925 5.612e-05 5.886e-05
3 BTB-00096498 0.702925 BTB-01093811 0.704277 0.00503796 0.00584748
3 BTB-01093811 0.704277 BTB-01817097 0.707582 0.0006722 0.00068357
3 BTB-01817097 0.707582 Hapmap54082-rs29012776 0.708027 6.95e-06 1.325e-05
3 Hapmap54082-rs29012776 0.708027 BTB-01293745 0.708609 0.00087425 0.00021041
3 BTB-01293745 0.708609 BTB-01293485 0.708871 4e-08 0.00081905
3 BTB-01293485 0.708871 ARS-BFGL-NGS-8303 0.709098 1.9e-07 7.337e-05
3 ARS-BFGL-NGS-8303 0.709098 BTB-01293614 0.709582 0.00024151 1.8e-06
3 BTB-01293614 0.709582 BTB-01293817 0.709897 3.588e-05 0.00045811
3 BTB-01293817 0.709897 BTB-01393342 0.710227 6.747e-05 0.00031357
3 BTB-01393342 0.710227 BTA-87962-no-rs 0.712307 0.00213838 0.00313834
3 BTA-87962-no-rs 0.712307 BTB-01282002 0.712777 0.00087418 0.00072211
3 BTB-01282002 0.712777 BTB-01392993 0.713108 8e-08 0.00037282
3 BTB-01392993 0.713108 ARS-BFGL-NGS-115928 0.715434 0.00024699 5.247e-05
3 ARS-BFGL-NGS-115928 0.715434 BTB-01230096 0.716109 0.00022759 0.00034927
3 BTB-01230096 0.716109 BTB-00135233 0.716329 2.4e-07 3.45e-06
3 BTB-00135233 0.716329 BTB-01281817 0.71704 0.0001657 0.00012486
3 BTB-01281817 0.71704 BTB-01281718 0.717698 0 0.00037652
3 BTB-01281718 0.717698 Hapmap51082-BTA-89468 0.718287 1e-08 5.31e-06
3 Hapmap51082-BTA-89468 0.718287 ARS-BFGL-NGS-67327 0.722227 0.00648105 0.00499823
3 ARS-BFGL-NGS-67327 0.722227 Hapmap42603-BTA-61004 0.728793 0.00311892 0.00182365
3 Hapmap42603-BTA-61004 0.728793 ARS-BFGL-NGS-48139 0.729306 1.326e-05 9.5e-06
3 ARS-BFGL-NGS-48139 0.729306 Hapmap32799-BTA-132450 0.732505 0.00025298 0.00036504
3 Hapmap32799-BTA-132450 0.732505 BTB-01072128 0.733522 0.00049082 0.00092198
3 BTB-01072128 0.733522 Hapmap48592-BTA-107734 0.733878 0.0003172 0.00176539
3 Hapmap48592-BTA-107734 0.733878 ARS-BFGL-NGS-119369 0.736987 0.00271127 0.00295801
3 ARS-BFGL-NGS-119369 0.736987 Hapmap57979-rs29017982 0.738798 0.00057696 8.92e-06
3 Hapmap57979-rs29017982 0.738798 Hapmap43144-BTA-107773 0.739049 0 0
3 Hapmap43144-BTA-107773 0.739049 ARS-BFGL-NGS-18931 0.739346 2.82e-06 2.678e-05
3 ARS-BFGL-NGS-18931 0.739346 Hapmap39078-BTA-107737 0.740838 0.00042482 0.00194333
3 Hapmap39078-BTA-107737 0.740838 Hapmap60223-rs29010020 0.74224 0.00199091 0.00188236
3 Hapmap60223-rs29010020 0.74224 ARS-BFGL-NGS-67585 0.742647 1.424e-05 0.00087973
3 ARS-BFGL-NGS-67585 0.742647 BTB-01071609 0.742997 6.17e-05 0
3 BTB-01071609 0.742997 Hapmap55103-rs29011390 0.744384 0.00101441 0.00176991
3 Hapmap55103-rs29011390 0.744384 BTB-00135596 0.745915 0.00085225 0.00043459
3 BTB-00135596 0.745915 ARS-BFGL-NGS-25040 0.746139 0.00117371 0.00084413
3 ARS-BFGL-NGS-25040 0.746139 Hapmap40459-BTA-68361 0.746409 1.504e-05 0.00080307
3 Hapmap40459-BTA-68361 0.746409 Hapmap42002-BTA-89609 0.747137 0.00073731 7.84e-06
3 Hapmap42002-BTA-89609 0.747137 BTB-00135337 0.747781 0.00010799 4.659e-05
3 BTB-00135337 0.747781 Hapmap43910-BTA-68352 0.751266 0.00039783 0.00161361
3 Hapmap43910-BTA-68352 0.751266 Hapmap49707-BTA-68355 0.752263 0.00071918 0.00086249
3 Hapmap49707-BTA-68355 0.752263 ARS-BFGL-NGS-32439 0.752512 0 0
3 ARS-BFGL-NGS-32439 0.752512 ARS-BFGL-NGS-8612 0.752793 0 0
3 ARS-BFGL-NGS-8612 0.752793 BTB-00135420 0.753722 0.00057081 0.00088895
3 BTB-00135420 0.753722 ARS-BFGL-NGS-34068 0.754186 0.0001977 0
3 ARS-BFGL-NGS-34068 0.754186 BTB-01933332 0.75535 0.00049711 2.147e-05
3 BTB-01933332 0.75535 ARS-BFGL-NGS-40979 0.757124 0.00018382 0.00031497
3 ARS-BFGL-NGS-40979 0.757124 Hapmap49435-BTA-108951 0.757673 0.00019831 0.00087656
3 Hapmap49435-BTA-108951 0.757673 ARS-BFGL-NGS-79186 0.758551 0.00042561 3.98e-06
3 ARS-BFGL-NGS-79186 0.758551 BTB-00135877 0.758783 0.00035995 5.356e-05
3 BTB-00135877 0.758783 BTB-02080963 0.758985 0 2e-08
3 BTB-02080963 0.758985 BTB-00136380 0.75971 0.00050543 0.00026261
3 BTB-00136380 0.75971 BTA-94162-no-rs 0.760792 0.00151957 0.00107435
3 BTA-94162-no-rs 0.760792 Hapmap53126-rs29022865 0.761534 0.00099251 0.00176443
3 Hapmap53126-rs29022865 0.761534 UA-IFASA-5864 0.762427 8.234e-05 2e-08
3 UA-IFASA-5864 0.762427 BTB-00136082 0.762949 0.00014306 0
3 BTB-00136082 0.762949 Hapmap44312-BTA-91481 0.76362 0 0
3 Hapmap44312-BTA-91481 0.76362 BTB-01508954 0.76405 0 0
3 BTB-01508954 0.76405 BTB-01508965 0.764277 6e-08 0
3 BTB-01508965 0.764277 BTB-01509081 0.76475 2.79e-06 0
3 BTB-01509081 0.76475 BTB-01509091 0.764985 0.00038756 0.00037527
3 BTB-01509091 0.764985 BTB-01789933 0.766564 0.00078351 0.00185857
3 BTB-01789933 0.766564 Hapmap27270-BTA-92143 0.768048 0.00070107 4.173e-05
3 Hapmap27270-BTA-92143 0.768048 Hapmap35132-BES4_Contig245_660 0.768358 8.349e-05 8.61e-06
3 Hapmap35132-BES4_Contig245_660 0.768358 BTB-00136736 0.769362 0 0
3 BTB-00136736 0.769362 BTB-01923614 0.769869 0 2.683e-05
3 BTB-01923614 0.769869 ARS-BFGL-NGS-66643 0.770794 3.641e-05 0.00016167
3 ARS-BFGL-NGS-66643 0.770794 BTB-01059999 0.771215 0.00022728 0.00041488
3 BTB-01059999 0.771215 ARS-BFGL-NGS-39184 0.771629 0.00047709 0.00075787
3 ARS-BFGL-NGS-39184 0.771629 INRA-259 0.771868 0.00041576 0.00029704
3 INRA-259 0.771868 BTB-01946683 0.772553 2.782e-05 0.00055789
3 BTB-01946683 0.772553 BTA-68406-no-rs 0.773416 1.092e-05 0.00012483
3 BTA-68406-no-rs 0.773416 BTB-00137106 0.773878 0 0.00016901
3 BTB-00137106 0.773878 Hapmap44396-BTA-68407 0.774099 0.00025476 0.00027411
3 Hapmap44396-BTA-68407 0.774099 BTB-01869177 0.775225 0.00053394 0.00122857
3 BTB-01869177 0.775225 BTB-00137261 0.775998 0.00029082 0.00124789
3 BTB-00137261 0.775998 BTB-00137231 0.776357 0.00023312 7.51e-06
3 BTB-00137231 0.776357 BTB-00137287 0.776526 3e-08 0.00035209
3 BTB-00137287 0.776526 BTB-01917890 0.776948 0.00090532 0.0015624
3 BTB-01917890 0.776948 BTA-115703-no-rs 0.777199 0 0.00049338
3 BTA-115703-no-rs 0.777199 ARS-BFGL-NGS-33377 0.777842 0.00164421 0.00228654
3 ARS-BFGL-NGS-33377 0.777842 ARS-BFGL-NGS-34260 0.778498 0.00035872 0.00040814
3 ARS-BFGL-NGS-34260 0.778498 Hapmap48092-BTA-82679 0.778811 0.00059379 0.00023666
3 Hapmap48092-BTA-82679 0.778811 BTB-00373687 0.779216 1.6e-07 0.00013014
3 BTB-00373687 0.779216 BTA-82678-no-rs 0.779444 0 0
3 BTA-82678-no-rs 0.779444 ARS-BFGL-NGS-114340 0.780025 0 0
3 ARS-BFGL-NGS-114340 0.780025 ARS-BFGL-NGS-67919 0.780604 1.069e-05 0.00108313
3 ARS-BFGL-NGS-67919 0.780604 BTB-01375201 0.780939 0.0009142 0.00059021
3 BTB-01375201 0.780939 ARS-BFGL-NGS-115005 0.782908 0.00299233 0.00248978
3 ARS-BFGL-NGS-115005 0.782908 ARS-BFGL-NGS-111499 0.783176 4.1e-07 2.1e-07
3 ARS-BFGL-NGS-111499 0.783176 Hapmap48514-BTA-89077 0.783635 0.00036294 2.004e-05
3 Hapmap48514-BTA-89077 0.783635 BTA-102712-no-rs 0.784485 1.733e-05 6.25e-06
3 BTA-102712-no-rs 0.784485 Hapmap48656-BTA-122282 0.785836 0.00036222 0.00074399
3 Hapmap48656-BTA-122282 0.785836 Hapmap38558-BTA-102711 0.786423 0.00177135 0.0029606
3 Hapmap38558-BTA-102711 0.786423 BTB-01168089 0.78669 4.698e-05 1e-08
3 BTB-01168089 0.78669 BTB-01168059 0.786961 9.387e-05 0.00081798
3 BTB-01168059 0.786961 UA-IFASA-2622 0.787401 0.00061543 0
3 UA-IFASA-2622 0.787401 BTB-01155362 0.789194 1.188e-05 0.00066014
3 BTB-01155362 0.789194 Hapmap33276-BTA-99846 0.789847 0.0004181 0.00065342
3 Hapmap33276-BTA-99846 0.789847 Hapmap39300-BTA-99855 0.790053 0.00118606 0.00232673
3 Hapmap39300-BTA-99855 0.790053 BTB-01155479 0.790504 0 0.00014647
3 BTB-01155479 0.790504 ARS-BFGL-NGS-60582 0.790748 0.00036575 0
3 ARS-BFGL-NGS-60582 0.790748 ARS-BFGL-NGS-31953 0.791519 7.179e-05 0
3 ARS-BFGL-NGS-31953 0.791519 BTB-01155798 0.792534 0.00404419 0.00215427
3 BTB-01155798 0.792534 Hapmap39877-BTA-99831 0.793711 0.00108474 0.00086235
3 Hapmap39877-BTA-99831 0.793711 Hapmap28134-BTA-152098 0.794264 0.00114584 2.59e-05
3 Hapmap28134-BTA-152098 0.794264 ARS-BFGL-NGS-34527 0.794731 0.00030429 8.575e-05
3 ARS-BFGL-NGS-34527 0.794731 BTB-00597108 0.796674 0.00382603 0.00217473
3 BTB-00597108 0.796674 Hapmap26677-BTA-141535 0.797695 0.00094314 0.00152555
3 Hapmap26677-BTA-141535 0.797695 BTB-00137697 0.79839 0.00017858 1.3e-07
3 BTB-00137697 0.79839 ARS-BFGL-NGS-74572 0.798643 3.933e-05 4e-08
3 ARS-BFGL-NGS-74572 0.798643 Hapmap49708-BTA-68421 0.800573 0.00178537 0.00281543
3 Hapmap49708-BTA-68421 0.800573 ARS-BFGL-NGS-118634 0.801066 0.00021951 0.00019359
3 ARS-BFGL-NGS-118634 0.801066 ARS-BFGL-NGS-34570 0.802316 0.00024403 0.00068839
3 ARS-BFGL-NGS-34570 0.802316 ARS-BFGL-NGS-32429 0.802866 4.564e-05 0
3 ARS-BFGL-NGS-32429 0.802866 ARS-BFGL-NGS-63410 0.803553 0.00050747 0.0002897
3 ARS-BFGL-NGS-63410 0.803553 Hapmap41129-BTA-102412 0.804081 4e-08 7.8e-07
3 Hapmap41129-BTA-102412 0.804081 BTB-00138938 0.805296 0.00095921 0.00114346
3 BTB-00138938 0.805296 ARS-BFGL-NGS-114072 0.805581 5.577e-05 0.00150003
3 ARS-BFGL-NGS-114072 0.805581 BTB-00139181 0.807176 0.00183027 0.00041834
3 BTB-00139181 0.807176 ARS-BFGL-NGS-33471 0.80764 5e-08 0.00058796
3 ARS-BFGL-NGS-33471 0.80764 INRA-321 0.807896 0 0
3 INRA-321 0.807896 BTB-00139667 0.809122 0.00230674 0.002063
3 BTB-00139667 0.809122 BTB-01832443 0.810486 0.00091473 0.00050344
3 BTB-01832443 0.810486 BTB-00138441 0.810953 0.00213711 0.0013175
3 BTB-00138441 0.810953 ARS-BFGL-NGS-103424 0.811115 5.783e-05 6.577e-05
3 ARS-BFGL-NGS-103424 0.811115 BTA-22557-no-rs 0.812453 0.00148346 0.0023589
3 BTA-22557-no-rs 0.812453 Hapmap33205-BTA-141538 0.812776 2e-08 0
3 Hapmap33205-BTA-141538 0.812776 BTA-68453-no-rs 0.812927 0.000142 0
3 BTA-68453-no-rs 0.812927 BTB-00138041 0.813361 4.12e-06 0
3 BTB-00138041 0.813361 Hapmap34665-BES10_Contig789_3212 0.813562 4.696e-05 0
3 Hapmap34665-BES10_Contig789_3212 0.813562 BTB-00137937 0.814368 0.00018805 0
3 BTB-00137937 0.814368 BTB-00137929 0.814625 0.0001793 0
3 BTB-00137929 0.814625 BTB-01771876 0.815686 0.00099197 0.00147297
3 BTB-01771876 0.815686 BTA-68507-no-rs 0.816078 0.00052042 0.00044864
3 BTA-68507-no-rs 0.816078 ARS-BFGL-NGS-117782 0.816348 0 0
3 ARS-BFGL-NGS-117782 0.816348 ARS-BFGL-NGS-83572 0.816761 0 0
3 ARS-BFGL-NGS-83572 0.816761 INRA-137 0.818226 0.00031973 0.00164496
3 INRA-137 0.818226 BTB-00139691 0.818495 0.00219496 0.00064338
3 BTB-00139691 0.818495 Hapmap58865-ss46526158 0.819129 8.41e-06 0
3 Hapmap58865-ss46526158 0.819129 Hapmap47805-BTA-101148 0.823169 0.00269237 0.00338088
3 Hapmap47805-BTA-101148 0.823169 Hapmap41719-BTA-101147 0.823401 0.00034677 0.00082562
3 Hapmap41719-BTA-101147 0.823401 BTB-00139963 0.824425 0.00255138 0.00419591
3 BTB-00139963 0.824425 BTB-00140027 0.824994 0.00028845 0.0007107
3 BTB-00140027 0.824994 Hapmap41060-BTA-68516 0.825499 0.00026372 0.00023419
3 Hapmap41060-BTA-68516 0.825499 BTA-68532-no-rs 0.825797 3.847e-05 0.0011416
3 BTA-68532-no-rs 0.825797 BTA-68535-no-rs 0.82764 0.00186386 0.00165002
3 BTA-68535-no-rs 0.82764 BTB-00140409 0.82805 1.026e-05 0.0001329
3 BTB-00140409 0.82805 Hapmap49268-BTA-68367 0.829573 8.265e-05 0.00106152
3 Hapmap49268-BTA-68367 0.829573 Hapmap47699-BTA-68564 0.831499 0.0006117 0.00051206
3 Hapmap47699-BTA-68564 0.831499 ARS-BFGL-NGS-17040 0.832639 0.00036377 0.0004732
3 ARS-BFGL-NGS-17040 0.832639 BTB-00140750 0.83291 0 0
3 BTB-00140750 0.83291 ARS-BFGL-NGS-65863 0.833143 0 0
3 ARS-BFGL-NGS-65863 0.833143 Hapmap49270-BTA-68543 0.834098 0 0.00010618
3 Hapmap49270-BTA-68543 0.834098 ARS-BFGL-NGS-1567 0.835523 0.00072481 0.00089339
3 ARS-BFGL-NGS-1567 0.835523 ARS-BFGL-NGS-44176 0.836526 0.00374855 0.00143297
3 ARS-BFGL-NGS-44176 0.836526 BTB-01466399 0.837518 0.00020553 1.909e-05
3 BTB-01466399 0.837518 ARS-BFGL-NGS-109293 0.838222 5.9e-06 0.00023498
3 ARS-BFGL-NGS-109293 0.838222 BTB-01466122 0.838728 0.00245455 0.00073385
3 BTB-01466122 0.838728 Hapmap54744-rs29013475 0.839119 0.00046907 0.00059547
3 Hapmap54744-rs29013475 0.839119 BTB-00140587 0.839441 0.00058676 0.0002624
3 BTB-00140587 0.839441 ARS-BFGL-NGS-2215 0.841487 0.00207998 0.0036265
3 ARS-BFGL-NGS-2215 0.841487 ARS-BFGL-NGS-14549 0.842189 2.96e-06 0
3 ARS-BFGL-NGS-14549 0.842189 ARS-BFGL-NGS-107651 0.842801 0.00050806 0.00076649
3 ARS-BFGL-NGS-107651 0.842801 BTB-00141142 0.843644 1e-08 3.523e-05
3 BTB-00141142 0.843644 BTB-00141153 0.843921 0 0
3 BTB-00141153 0.843921 BTA-68573-no-rs 0.844198 1.41e-06 1.553e-05
3 BTA-68573-no-rs 0.844198 ARS-BFGL-NGS-73607 0.845811 0.00081631 0.00078229
3 ARS-BFGL-NGS-73607 0.845811 ARS-BFGL-NGS-119769 0.846473 1.909e-05 0.00113666
3 ARS-BFGL-NGS-119769 0.846473 ARS-BFGL-NGS-26530 0.846851 0.00033881 0.00024536
3 ARS-BFGL-NGS-26530 0.846851 ARS-BFGL-NGS-103524 0.847062 2e-08 0
3 ARS-BFGL-NGS-103524 0.847062 BTA-95406-no-rs 0.847287 9.231e-05 2e-08
3 BTA-95406-no-rs 0.847287 BTB-01577228 0.847781 0.00234623 0.00206624
3 BTB-01577228 0.847781 BTA-105192-no-rs 0.848087 0.00145647 0.00114889
3 BTA-105192-no-rs 0.848087 BTA-105204-no-rs 0.848412 0.00063286 0.00151969
3 BTA-105204-no-rs 0.848412 BTB-01463885 0.848828 4.611e-05 0.00021644
3 BTB-01463885 0.848828 BTB-00057954 0.849032 0 0
3 BTB-00057954 0.849032 Hapmap34100-BES3_Contig74_659 0.849521 0.00281404 0.00269262
3 Hapmap34100-BES3_Contig74_659 0.849521 ARS-BFGL-NGS-20008 0.849737 2.693e-05 6.6e-07
3 ARS-BFGL-NGS-20008 0.849737 ARS-BFGL-NGS-114856 0.850415 0.00048821 0.0006206
3 ARS-BFGL-NGS-114856 0.850415 Hapmap41493-BTA-28649 0.850777 0 0
3 Hapmap41493-BTA-28649 0.850777 BTB-01389905 0.851929 0.00355976 0.00322825
3 BTB-01389905 0.851929 BTB-01389777 0.852258 0.00029172 7.511e-05
3 BTB-01389777 0.852258 ARS-BFGL-NGS-11694 0.852849 0.00030008 7.556e-05
3 ARS-BFGL-NGS-11694 0.852849 BTB-01389756 0.853066 3e-07 7.241e-05
3 BTB-01389756 0.853066 ARS-BFGL-NGS-66463 0.853897 7.358e-05 0.00112536
3 ARS-BFGL-NGS-66463 0.853897 Hapmap39464-BTA-116273 0.855264 0.00170741 0.00126498
3 Hapmap39464-BTA-116273 0.855264 BTB-01240416 0.855666 7e-07 2e-08
3 BTB-01240416 0.855666 Hapmap43161-BTA-116272 0.856053 7.044e-05 0.0003063
3 Hapmap43161-BTA-116272 0.856053 BTB-01240408 0.856255 0 0
3 BTB-01240408 0.856255 BTB-01240403 0.856872 0.00081898 0.00238501
3 BTB-01240403 0.856872 Hapmap43465-BTA-111846 0.857552 0.00043301 7.88e-06
3 Hapmap43465-BTA-111846 0.857552 Hapmap48852-BTA-68859 0.859109 0.00111495 0.00028678
3 Hapmap48852-BTA-68859 0.859109 BTA-68864-no-rs 0.859566 7.5e-07 0
3 BTA-68864-no-rs 0.859566 BTA-68587-no-rs 0.860906 0.00062927 0.00102516
3 BTA-68587-no-rs 0.860906 BTB-00141391 0.861601 7.786e-05 0
3 BTB-00141391 0.861601 Hapmap58361-rs29011460 0.861883 0.0001969 0.00022054
3 Hapmap58361-rs29011460 0.861883 ARS-BFGL-NGS-29278 0.862911 0.00099211 0.00043791
3 ARS-BFGL-NGS-29278 0.862911 ARS-BFGL-NGS-117463 0.863329 0.00074737 0.00082438
3 ARS-BFGL-NGS-117463 0.863329 ARS-BFGL-NGS-15341 0.864262 0.00375022 0.00704453
3 ARS-BFGL-NGS-15341 0.864262 ARS-BFGL-NGS-4407 0.864915 0.00056199 0.00011618
3 ARS-BFGL-NGS-4407 0.864915 Hapmap38643-BTA-95454 0.865219 2.826e-05 1.28e-06
3 Hapmap38643-BTA-95454 0.865219 Hapmap45966-BTA-95438 0.867546 0.0013779 0.00228121
3 Hapmap45966-BTA-95438 0.867546 BTA-95441-no-rs 0.867752 0.00012266 0.00020215
3 BTA-95441-no-rs 0.867752 ARS-BFGL-NGS-112185 0.868332 0.0003442 0.00056523
3 ARS-BFGL-NGS-112185 0.868332 Hapmap57348-rs29011302 0.868753 0.00072057 0
3 Hapmap57348-rs29011302 0.868753 Hapmap53568-rs29013441 0.869009 0 0.00016284
3 Hapmap53568-rs29013441 0.869009 ARS-BFGL-NGS-26741 0.869108 0 4e-08
3 ARS-BFGL-NGS-26741 0.869108 ARS-BFGL-NGS-113889 0.870564 0.00182152 0.00268715
3 ARS-BFGL-NGS-113889 0.870564 ARS-BFGL-NGS-22159 0.870934 3.08e-06 0.00109691
3 ARS-BFGL-NGS-22159 0.870934 ARS-BFGL-NGS-4690 0.871276 0 2.1e-07
3 ARS-BFGL-NGS-4690 0.871276 ARS-BFGL-NGS-110127 0.872348 0.00580003 0.00206167
3 ARS-BFGL-NGS-110127 0.872348 Hapmap50442-BTA-68886 0.872599 0 6e-08
3 Hapmap50442-BTA-68886 0.872599 Hapmap54157-rs29026707 0.872866 0 0.00025488
3 Hapmap54157-rs29026707 0.872866 ARS-BFGL-NGS-11603 0.873291 0.00065083 0.00068875
3 ARS-BFGL-NGS-11603 0.873291 BTA-68885-no-rs 0.873797 1.34e-06 0.00014818
3 BTA-68885-no-rs 0.873797 ARS-BFGL-NGS-40956 0.874181 0.00020247 0.0001859
3 ARS-BFGL-NGS-40956 0.874181 ARS-BFGL-NGS-104209 0.874793 3e-08 0.00182605
3 ARS-BFGL-NGS-104209 0.874793 ARS-BFGL-NGS-102902 0.87562 1.49e-06 2.649e-05
3 ARS-BFGL-NGS-102902 0.87562 Hapmap32684-BTA-89476 0.875955 0.00028834 4e-08
3 Hapmap32684-BTA-89476 0.875955 BTA-89470-no-rs 0.876321 0.00012099 2.43e-06
3 BTA-89470-no-rs 0.876321 BTA-68872-no-rs 0.877051 0.0002985 4.84e-06
3 BTA-68872-no-rs 0.877051 Hapmap58247-rs29024002 0.877914 0.00092144 0.00146936
3 Hapmap58247-rs29024002 0.877914 BTA-68610-no-rs 0.879292 0.00041413 0
3 BTA-68610-no-rs 0.879292 ARS-BFGL-NGS-57959 0.880026 0.00059977 0.00062264
3 ARS-BFGL-NGS-57959 0.880026 BTB-00141992 0.881062 0.00162024 0.00167105
3 BTB-00141992 0.881062 ARS-BFGL-NGS-104839 0.881351 1.6e-07 0
3 ARS-BFGL-NGS-104839 0.881351 BTB-00141857 0.881895 2.2e-07 0.00032077
3 BTB-00141857 0.881895 ARS-BFGL-NGS-100159 0.882873 0.00097401 1.185e-05
3 ARS-BFGL-NGS-100159 0.882873 Hapmap41488-BTA-24106 0.883463 0.00177957 0.00257365
3 Hapmap41488-BTA-24106 0.883463 BTB-00143361 0.883738 0.00052943 0.00092233
3 BTB-00143361 0.883738 BTA-68670-no-rs 0.885212 0.0077342 0.00668
3 BTA-68670-no-rs 0.885212 BTA-11699-no-rs 0.885742 0.00049139 0.00031553
3 BTA-11699-no-rs 0.885742 ARS-BFGL-NGS-18659 0.88616 4e-08 0
3 ARS-BFGL-NGS-18659 0.88616 BTB-00143286 0.886567 0.00223178 0.00616498
3 BTB-00143286 0.886567 BTB-00143272 0.886801 0.00023428 1.509e-05
3 BTB-00143272 0.886801 ARS-BFGL-NGS-100813 0.887441 0.0034463 0.00261351
3 ARS-BFGL-NGS-100813 0.887441 BTA-68663-no-rs 0.887504 3.051e-05 0.0001716
3 BTA-68663-no-rs 0.887504 ARS-BFGL-NGS-70437 0.887964 0.00101997 0.00088187
3 ARS-BFGL-NGS-70437 0.887964 BTB-00142919 0.88822 0 0
3 BTB-00142919 0.88822 BTB-00142904 0.888458 0 0
3 BTB-00142904 0.888458 ARS-BFGL-NGS-100400 0.888803 0.00025291 0.00048129
3 ARS-BFGL-NGS-100400 0.888803 BTB-00142718 0.889396 0.00192719 0.00047848
3 BTB-00142718 0.889396 Hapmap41332-BTA-68635 0.890984 0.00289851 0.00352973
3 Hapmap41332-BTA-68635 0.890984 BTB-00142550 0.891415 0.00072845 0.00091418
3 BTB-00142550 0.891415 BTB-00142497 0.891609 0 1.9e-07
3 BTB-00142497 0.891609 ARS-BFGL-NGS-33677 0.891818 0 2.16e-06
3 ARS-BFGL-NGS-33677 0.891818 INRA-342 0.892203 9.258e-05 0
3 INRA-342 0.892203 Hapmap43328-BTA-68633 0.892886 0.00030812 0.00051027
3 Hapmap43328-BTA-68633 0.892886 ARS-BFGL-NGS-33630 0.893203 0.00025675 0.00023909
3 ARS-BFGL-NGS-33630 0.893203 BTB-00142187 0.89341 2.332e-05 1.944e-05
3 BTB-00142187 0.89341 BTB-00142159 0.893653 6.837e-05 0.00025988
3 BTB-00142159 0.893653 BTB-00142145 0.893893 0.00053464 0.00041366
3 BTB-00142145 0.893893 BTB-00141705 0.894665 0.00092782 0.00118213
3 BTB-00141705 0.894665 BTB-01755444 0.895614 0.00088507 0.00292139
3 BTB-01755444 0.895614 BTA-79026-no-rs 0.896252 0.00057622 0.00039214
3 BTA-79026-no-rs 0.896252 Hapmap57748-ss46526142 0.896526 0 0
3 Hapmap57748-ss46526142 0.896526 ARS-BFGL-NGS-61705 0.897224 0.0015729 0.00290839
3 ARS-BFGL-NGS-61705 0.897224 Hapmap34238-BES1_Contig417_1330 0.897524 9.447e-05 0.00029354
3 Hapmap34238-BES1_Contig417_1330 0.897524 ARS-BFGL-NGS-16595 0.897756 0 0
3 ARS-BFGL-NGS-16595 0.897756 BTB-01295488 0.897892 0 0.00036382
3 BTB-01295488 0.897892 ARS-BFGL-NGS-4466 0.898158 8.749e-05 0
3 ARS-BFGL-NGS-4466 0.898158 Hapmap30329-BTA-163245 0.89858 0 0
3 Hapmap30329-BTA-163245 0.89858 ARS-BFGL-NGS-102021 0.898889 0 0
3 ARS-BFGL-NGS-102021 0.898889 BTB-01295576 0.899442 0.00064907 0.0005806
3 BTB-01295576 0.899442 ARS-BFGL-NGS-104009 0.8997 0 1.2e-07
3 ARS-BFGL-NGS-104009 0.8997 ARS-BFGL-NGS-21298 0.900904 0.00036267 0.00039841
3 ARS-BFGL-NGS-21298 0.900904 BTA-19061-no-rs 0.901137 0.00042402 0.00087403
3 BTA-19061-no-rs 0.901137 Hapmap40504-BTA-18839 0.901915 0.00060313 0.0020686
3 Hapmap40504-BTA-18839 0.901915 BTB-01294529 0.902926 6.597e-05 0.00173259
3 BTB-01294529 0.902926 BTB-01143192 0.904459 2.232e-05 1.83e-06
3 BTB-01143192 0.904459 Hapmap42056-BTA-108680 0.905581 0.00027525 5.3e-07
3 Hapmap42056-BTA-108680 0.905581 ARS-BFGL-NGS-13119 0.906588 0.0006815 0.00109599
3 ARS-BFGL-NGS-13119 0.906588 Hapmap32622-BTA-155129 0.906807 0.00013249 0
3 Hapmap32622-BTA-155129 0.906807 ARS-BFGL-NGS-40591 0.907256 1.44e-06 3.3e-07
3 ARS-BFGL-NGS-40591 0.907256 BTB-02058084 0.90802 0.00059451 0.00123075
3 BTB-02058084 0.90802 BTA-108672-no-rs 0.908792 0.00197141 0.00194524
3 BTA-108672-no-rs 0.908792 ARS-BFGL-NGS-116962 0.909086 0.00012636 0.00163238
3 ARS-BFGL-NGS-116962 0.909086 BTB-01195369 0.90945 0.00018925 7.96e-06
3 BTB-01195369 0.90945 ARS-BFGL-NGS-73518 0.909787 0.00017289 0.00012686
3 ARS-BFGL-NGS-73518 0.909787 BTB-01195129 0.910655 0.00042346 0.00088509
3 BTB-01195129 0.910655 ARS-BFGL-NGS-5408 0.911778 0.0012869 1.35e-06
3 ARS-BFGL-NGS-5408 0.911778 BTB-00142063 0.912588 9.093e-05 0.00021608
3 BTB-00142063 0.912588 ARS-BFGL-NGS-58887 0.912965 0.00136772 0.0012666
3 ARS-BFGL-NGS-58887 0.912965 BTB-00143481 0.914462 0.00476328 0.00388457
3 BTB-00143481 0.914462 ARS-BFGL-NGS-1062 0.91513 0.00032248 0.00045293
3 ARS-BFGL-NGS-1062 0.91513 ARS-BFGL-NGS-118592 0.915756 0.00022084 1.105e-05
3 ARS-BFGL-NGS-118592 0.915756 ARS-BFGL-NGS-31520 0.916599 0.00102316 0.00012653
3 ARS-BFGL-NGS-31520 0.916599 ARS-BFGL-NGS-12795 0.917129 1e-08 0.00023471
3 ARS-BFGL-NGS-12795 0.917129 ARS-BFGL-NGS-29595 0.917344 0.00017981 8.298e-05
3 ARS-BFGL-NGS-29595 0.917344 ARS-BFGL-NGS-36607 0.917576 0 0.00011618
3 ARS-BFGL-NGS-36607 0.917576 Hapmap45127-BTA-68693 0.919015 0.0051615 0.00043707
3 Hapmap45127-BTA-68693 0.919015 ARS-BFGL-NGS-85256 0.920075 0.00422554 0.00106397
3 ARS-BFGL-NGS-85256 0.920075 ARS-BFGL-NGS-55546 0.921239 0.00042856 0.00114295
3 ARS-BFGL-NGS-55546 0.921239 ARS-BFGL-NGS-32792 0.922267 0.00010342 1.18e-06
3 ARS-BFGL-NGS-32792 0.922267 BTA-68737-no-rs 0.922585 0.0006192 0.00022595
3 BTA-68737-no-rs 0.922585 BTB-00144052 0.923025 9.4e-07 3.15e-06
3 BTB-00144052 0.923025 BTB-00144037 0.923279 6.819e-05 0
3 BTB-00144037 0.923279 BTB-00143960 0.923957 0.00117233 0.00098632
3 BTB-00143960 0.923957 ARS-BFGL-NGS-58066 0.924182 0 0
3 ARS-BFGL-NGS-58066 0.924182 ARS-BFGL-NGS-116828 0.925492 0.00068836 0.00036217
3 ARS-BFGL-NGS-116828 0.925492 ARS-BFGL-NGS-24090 0.925954 2.87e-06 0
3 ARS-BFGL-NGS-24090 0.925954 ARS-BFGL-NGS-65964 0.926164 2.985e-05 0
3 ARS-BFGL-NGS-65964 0.926164 ARS-BFGL-NGS-40934 0.926379 0 0.00040831
3 ARS-BFGL-NGS-40934 0.926379 Hapmap42636-BTA-68725 0.927375 0.00049752 0.00040852
3 Hapmap42636-BTA-68725 0.927375 Hapmap52902-rs29010266 0.927612 8.797e-05 0
3 Hapmap52902-rs29010266 0.927612 UA-IFASA-2729 0.927767 0 7.182e-05
3 UA-IFASA-2729 0.927767 BTB-00144361 0.928017 5.6e-06 0.0001845
3 BTB-00144361 0.928017 ARS-BFGL-NGS-110079 0.928388 0.00041585 0.00029515
3 ARS-BFGL-NGS-110079 0.928388 ARS-BFGL-NGS-2480 0.929282 0.00010185 3.92e-06
3 ARS-BFGL-NGS-2480 0.929282 ARS-BFGL-NGS-91142 0.929551 0 0.00032343
3 ARS-BFGL-NGS-91142 0.929551 ARS-BFGL-NGS-27702 0.929752 1.937e-05 0.00022963
3 ARS-BFGL-NGS-27702 0.929752 Hapmap23711-BTA-31541 0.931145 0.00023239 0.00014874
3 Hapmap23711-BTA-31541 0.931145 ARS-BFGL-NGS-103815 0.93135 3.6e-07 0.0007379
3 ARS-BFGL-NGS-103815 0.93135 ARS-BFGL-NGS-80689 0.931759 0.00032321 7.37e-05
3 ARS-BFGL-NGS-80689 0.931759 INRA-178 0.932759 0.00110783 0.00126774
3 INRA-178 0.932759 BTB-01604189 0.93365 1.58e-06 1.4e-07
3 BTB-01604189 0.93365 ARS-BFGL-NGS-77516 0.935222 0.00170912 0.00167526
3 ARS-BFGL-NGS-77516 0.935222 BTB-01517645 0.936308 0.00080724 2.9e-07
3 BTB-01517645 0.936308 INRA-431 0.936681 0.00233193 0.00225752
3 INRA-431 0.936681 ARS-BFGL-NGS-119104 0.940006 0.00044843 0.00021441
3 ARS-BFGL-NGS-119104 0.940006 BTB-00145298 0.940207 0.00021458 0.00014015
3 BTB-00145298 0.940207 Hapmap41617-BTA-68815 0.940244 1e-08 0
3 Hapmap41617-BTA-68815 0.940244 Hapmap52112-rs29014008 0.940604 1e-08 0.00011922
3 Hapmap52112-rs29014008 0.940604 BTB-00145372 0.941765 0.00022603 0.00024262
3 BTB-00145372 0.941765 BTB-00145401 0.942003 0 0.00011862
3 BTB-00145401 0.942003 BTB-00145863 0.942265 0.00090497 0.00073065
3 BTB-00145863 0.942265 BTA-68842-no-rs 0.942747 0.00021947 0
3 BTA-68842-no-rs 0.942747 ARS-BFGL-NGS-116126 0.943968 0.00061394 0.00091824
3 ARS-BFGL-NGS-116126 0.943968 ARS-BFGL-NGS-113944 0.945371 8.5e-07 0.00033991
3 ARS-BFGL-NGS-113944 0.945371 BTB-00145926 0.946677 0.00032204 0.00034683
3 BTB-00145926 0.946677 Hapmap36465-SCAFFOLD163794_561 0.946926 0 6.291e-05
3 Hapmap36465-SCAFFOLD163794_561 0.946926 ARS-BFGL-NGS-116734 0.947444 0.00011288 0.00033683
3 ARS-BFGL-NGS-116734 0.947444 BTB-00145986 0.948068 2e-07 0
3 BTB-00145986 0.948068 BTB-00146049 0.949111 3.4e-07 0
3 BTB-00146049 0.949111 ARS-BFGL-NGS-21385 0.949775 0.00016851 0
3 ARS-BFGL-NGS-21385 0.949775 BTB-00148014 0.950389 2.69e-06 0
3 BTB-00148014 0.950389 ARS-BFGL-NGS-21195 0.951224 3.07e-06 0.00078485
3 ARS-BFGL-NGS-21195 0.951224 BTB-02090559 0.952179 0.00069218 1e-08
3 BTB-02090559 0.952179 BTB-02031560 0.952679 4.9e-07 0.00018582
3 BTB-02031560 0.952679 BTA-95308-no-rs 0.952917 2.3e-07 8.824e-05
3 BTA-95308-no-rs 0.952917 Hapmap32838-BTA-150446 0.953676 0 2e-08
3 Hapmap32838-BTA-150446 0.953676 BTB-00147175 0.954873 0 0.00017941
3 BTB-00147175 0.954873 ARS-BFGL-NGS-103342 0.955152 0.0001519 1.49e-06
3 ARS-BFGL-NGS-103342 0.955152 BTA-95310-no-rs 0.956098 9.326e-05 0
3 BTA-95310-no-rs 0.956098 BTB-00147118 0.956524 2.105e-05 0
3 BTB-00147118 0.956524 BTB-00147033 0.957074 3.801e-05 5.912e-05
3 BTB-00147033 0.957074 Hapmap25832-BTA-141681 0.957375 3.667e-05 0
3 Hapmap25832-BTA-141681 0.957375 Hapmap51483-BTA-68908 0.95806 0 0
3 Hapmap51483-BTA-68908 0.95806 BTB-00146940 0.958316 0 0
3 BTB-00146940 0.958316 ARS-BFGL-NGS-102590 0.959057 0.00010614 0.00030402
3 ARS-BFGL-NGS-102590 0.959057 BTB-01991408 0.95959 3.634e-05 0
3 BTB-01991408 0.95959 Hapmap58012-rs29023729 0.960134 0.00011334 1.072e-05
3 Hapmap58012-rs29023729 0.960134 INRA-420 0.960735 0.0011662 0.00098397
3 INRA-420 0.960735 ARS-BFGL-NGS-69405 0.961411 7.855e-05 0.00041391
3 ARS-BFGL-NGS-69405 0.961411 Hapmap58527-rs29018282 0.961635 0.00170684 0.000213
3 Hapmap58527-rs29018282 0.961635 Hapmap44120-BTA-68892 0.962023 0 0
3 Hapmap44120-BTA-68892 0.962023 Hapmap52129-rs29016142 0.962947 0.00201071 0.00017408
3 Hapmap52129-rs29016142 0.962947 BTB-01675651 0.963431 0.00030833 6e-08
3 BTB-01675651 0.963431 Hapmap59127-rs29023698 0.964468 0 0
3 Hapmap59127-rs29023698 0.964468 BTA-35586-no-rs 0.964838 0 0.00026474
3 BTA-35586-no-rs 0.964838 BTB-00033773 0.96547 2e-08 0.0001307
3 BTB-00033773 0.96547 BTB-00147504 0.966087 0.0001544 0
3 BTB-00147504 0.966087 ARS-BFGL-NGS-113164 0.966361 1.686e-05 0
3 ARS-BFGL-NGS-113164 0.966361 BTB-00147645 0.967033 0.00043391 0.00049084
3 BTB-00147645 0.967033 BTA-68922-no-rs 0.967515 0.001529 1.47e-06
3 BTA-68922-no-rs 0.967515 Hapmap58697-rs29019997 0.968067 5.28e-06 1e-08
3 Hapmap58697-rs29019997 0.968067 ARS-BFGL-NGS-114466 0.968769 6.566e-05 0.00080491
3 ARS-BFGL-NGS-114466 0.968769 ARS-BFGL-NGS-63629 0.969973 0.00077307 0.00038962
3 ARS-BFGL-NGS-63629 0.969973 BTB-00147905 0.970233 3e-08 0.00046774
3 BTB-00147905 0.970233 BTA-26108-no-rs 0.970491 0.000768 0
3 BTA-26108-no-rs 0.970491 BTB-01919893 0.970709 0.00035732 0
3 BTB-01919893 0.970709 BTA-68991-no-rs 0.971712 6.779e-05 0
3 BTA-68991-no-rs 0.971712 BTA-68995-no-rs 0.972025 0.00023747 0
3 BTA-68995-no-rs 0.972025 Hapmap54904-rs29018615 0.972597 0 0.00012306
3 Hapmap54904-rs29018615 0.972597 ARS-BFGL-NGS-64998 0.972934 0.00122711 0.00146472
3 ARS-BFGL-NGS-64998 0.972934 Hapmap48440-BTA-68997 0.973325 0.00029694 0.00060636
3 Hapmap48440-BTA-68997 0.973325 ARS-BFGL-NGS-113457 0.973839 0.00186225 0.00249087
3 ARS-BFGL-NGS-113457 0.973839 ARS-BFGL-NGS-112757 0.974303 1.491e-05 6.08e-05
3 ARS-BFGL-NGS-112757 0.974303 ARS-BFGL-NGS-102345 0.97494 0.00073816 0.00126081
3 ARS-BFGL-NGS-102345 0.97494 ARS-BFGL-NGS-30298 0.975308 0 0
3 ARS-BFGL-NGS-30298 0.975308 Hapmap52910-rs29011444 0.975869 0 0.00050508
3 Hapmap52910-rs29011444 0.975869 ARS-USMARC-Parent-DQ489377-rs29026932 0.975958 0 2.14e-05
3 ARS-USMARC-Parent-DQ489377-rs29026932 0.975958 UA-IFASA-3979 0.976301 0.0001026 0.00133687
3 UA-IFASA-3979 0.976301 BTB-00151846 0.977358 0.00117099 0.00172286
3 BTB-00151846 0.977358 BTB-00152030 0.978181 8.449e-05 0
3 BTB-00152030 0.978181 Hapmap50068-BTA-69023 0.97857 7e-08 0
3 Hapmap50068-BTA-69023 0.97857 ARS-BFGL-NGS-98870 0.979934 0.0017743 0.0019411
3 ARS-BFGL-NGS-98870 0.979934 BTA-102722-no-rs 0.981504 6.2e-07 0.00043549
3 BTA-102722-no-rs 0.981504 ARS-BFGL-NGS-63710 0.982044 0 6e-08
3 ARS-BFGL-NGS-63710 0.982044 ARS-BFGL-NGS-105312 0.982264 0 1e-08
3 ARS-BFGL-NGS-105312 0.982264 BTB-00150213 0.982957 1e-08 1e-08
3 BTB-00150213 0.982957 BTB-00150138 0.983578 0.00050941 0.00060815
3 BTB-00150138 0.983578 ARS-BFGL-NGS-25489 0.983835 1e-08 0
3 ARS-BFGL-NGS-25489 0.983835 ARS-BFGL-NGS-117068 0.98409 9.776e-05 0
3 ARS-BFGL-NGS-117068 0.98409 Hapmap40335-BTA-108334 0.984783 0.00094193 0.00060579
3 Hapmap40335-BTA-108334 0.984783 BTB-01621981 0.985157 6.8e-07 6.257e-05
3 BTB-01621981 0.985157 BTB-00962989 0.985931 1.531e-05 0.00024257
3 BTB-00962989 0.985931 ARS-BFGL-NGS-43684 0.986172 0.00105181 0.00125755
3 ARS-BFGL-NGS-43684 0.986172 ARS-BFGL-NGS-99618 0.98648 1.458e-05 0.0003894
3 ARS-BFGL-NGS-99618 0.98648 Hapmap39765-BTA-62582 0.987226 0.00076631 0.00282136
3 Hapmap39765-BTA-62582 0.987226 Hapmap48025-BTA-62581 0.987931 7.113e-05 0
3 Hapmap48025-BTA-62581 0.987931 Hapmap58086-rs29011003 0.988416 4e-08 0
3 Hapmap58086-rs29011003 0.988416 BTB-00962887 0.98866 0.00058788 0.00107303
3 BTB-00962887 0.98866 BTB-00962857 0.989283 0.00048538 0.0008714
3 BTB-00962857 0.989283 ARS-BFGL-NGS-18926 0.989949 0.00013222 0
3 ARS-BFGL-NGS-18926 0.989949 ARS-BFGL-NGS-115184 0.990474 1e-08 0
3 ARS-BFGL-NGS-115184 0.990474 BTB-00962714 0.990583 4.568e-05 0
3 BTB-00962714 0.990583 ARS-BFGL-NGS-115218 0.992553 0.00118346 0.00167187
3 ARS-BFGL-NGS-115218 0.992553 ARS-BFGL-NGS-111078 0.993424 0.000147 0
3 ARS-BFGL-NGS-111078 0.993424 ARS-BFGL-NGS-100867 0.994323 0 0
3 ARS-BFGL-NGS-100867 0.994323 ARS-BFGL-NGS-88686 0.994699 7.079e-05 0.00027373
3 ARS-BFGL-NGS-88686 0.994699 ARS-BFGL-NGS-116359 0.995849 0.00071484 0
3 ARS-BFGL-NGS-116359 0.995849 ARS-BFGL-NGS-81928 0.996078 0 0
3 ARS-BFGL-NGS-81928 0.996078 Hapmap44755-BTA-110608 0.996291 0 0
3 Hapmap44755-BTA-110608 0.996291 ARS-BFGL-NGS-108152 0.996488 0 8.333e-05
3 ARS-BFGL-NGS-108152 0.996488 ARS-BFGL-NGS-36272 0.997222 8.898e-05 0.00112674
3 ARS-BFGL-NGS-36272 0.997222 ARS-BFGL-NGS-91400 0.998915 0.000678 0.00032016
3 ARS-BFGL-NGS-91400 0.998915 BTB-01852630 0.999612 2.192e-05 0.00019775
3 BTB-01852630 0.999612 BTA-69039-no-rs 1.000337 0.00017368 0
3 BTA-69039-no-rs 1.000337 Hapmap40790-BTA-69035 1.000809 0.00020388 0.00029505
3 Hapmap40790-BTA-69035 1.000809 BTB-01461710 1.001059 0 0.00039314
3 BTB-01461710 1.001059 ARS-BFGL-NGS-3757 1.00156 0 3.114e-05
3 ARS-BFGL-NGS-3757 1.00156 BTB-01461865 1.001868 0 0.00033266
3 BTB-01461865 1.001868 BTB-01461869 1.002089 3.07e-06 5.02e-06
3 BTB-01461869 1.002089 BTB-01461921 1.00334 0.00054842 0.00078412
3 BTB-01461921 1.00334 BTB-01551546 1.003808 6.431e-05 0
3 BTB-01551546 1.003808 BTB-01874931 1.005365 0 0.00034767
3 BTB-01874931 1.005365 Hapmap50443-BTA-69040 1.005636 0 3.126e-05
3 Hapmap50443-BTA-69040 1.005636 UA-IFASA-7459 1.007181 0.00084055 0.00133876
3 UA-IFASA-7459 1.007181 ARS-BFGL-NGS-62743 1.007756 0.00015948 0.0002189
3 ARS-BFGL-NGS-62743 1.007756 Hapmap57408-rs29021851 1.010541 0.00068948 0.00204422
3 Hapmap57408-rs29021851 1.010541 Hapmap40575-BTA-68961 1.010869 0 0
3 Hapmap40575-BTA-68961 1.010869 Hapmap48439-BTA-68959 1.0113 2.883e-05 8.256e-05
3 Hapmap48439-BTA-68959 1.0113 BTB-00149135 1.011531 0.00012279 2.889e-05
3 BTB-00149135 1.011531 ARS-BFGL-NGS-44013 1.01249 2.49e-06 0.00048017
3 ARS-BFGL-NGS-44013 1.01249 BTA-120086-no-rs 1.012948 0.00033219 0.0004497
3 BTA-120086-no-rs 1.012948 ARS-BFGL-NGS-5703 1.013303 0.0005813 0.00123333
3 ARS-BFGL-NGS-5703 1.013303 BTB-00152595 1.013585 0.00012303 0.00076745
3 BTB-00152595 1.013585 BTA-69065-no-rs 1.014109 1.8e-06 0.00037455
3 BTA-69065-no-rs 1.014109 ARS-BFGL-NGS-25027 1.0153 0.00019235 0.0012504
3 ARS-BFGL-NGS-25027 1.0153 ARS-BFGL-NGS-8915 1.015758 0.00192048 0.00257448
3 ARS-BFGL-NGS-8915 1.015758 ARS-BFGL-NGS-2973 1.017005 0.00111149 0.00093596
3 ARS-BFGL-NGS-2973 1.017005 ARS-BFGL-NGS-83009 1.017216 6.141e-05 0
3 ARS-BFGL-NGS-83009 1.017216 ARS-BFGL-NGS-104136 1.017639 0 0
3 ARS-BFGL-NGS-104136 1.017639 BTA-28274-no-rs 1.018327 8.296e-05 0
3 BTA-28274-no-rs 1.018327 Hapmap43224-BTA-28273 1.01854 4.9e-07 3e-08
3 Hapmap43224-BTA-28273 1.01854 ARS-BFGL-NGS-32606 1.020401 0.00333054 0.00623064
3 ARS-BFGL-NGS-32606 1.020401 ARS-BFGL-NGS-67676 1.020617 0.00010982 1.955e-05
3 ARS-BFGL-NGS-67676 1.020617 BTB-00153270 1.021319 0.00051409 0.00067823
3 BTB-00153270 1.021319 ARS-BFGL-NGS-57574 1.021548 1.54e-06 4.72e-06
3 ARS-BFGL-NGS-57574 1.021548 BTB-00153367 1.021926 0.00078272 1.65e-06
3 BTB-00153367 1.021926 ARS-BFGL-NGS-102829 1.022271 2.198e-05 0.00076302
3 ARS-BFGL-NGS-102829 1.022271 Hapmap51484-BTA-69114 1.022663 0.00043099 0.0001206
3 Hapmap51484-BTA-69114 1.022663 ARS-BFGL-NGS-102138 1.024383 0.00364219 0.00206777
3 ARS-BFGL-NGS-102138 1.024383 ARS-BFGL-NGS-80197 1.025203 0.00125863 0.00038125
3 ARS-BFGL-NGS-80197 1.025203 ARS-BFGL-NGS-20122 1.026312 0.002457 0.00184175
3 ARS-BFGL-NGS-20122 1.026312 ARS-BFGL-NGS-118597 1.026849 0.00023292 0.00036162
3 ARS-BFGL-NGS-118597 1.026849 ARS-BFGL-NGS-25854 1.027076 0.00562422 0.00252937
3 ARS-BFGL-NGS-25854 1.027076 Hapmap48854-BTA-69129 1.027832 7.38e-05 1.033e-05
3 Hapmap48854-BTA-69129 1.027832 Hapmap49274-BTA-69134 1.028279 0.00074481 0.00084937
3 Hapmap49274-BTA-69134 1.028279 BTA-69143-no-rs 1.028659 0.00121552 0.00214404
3 BTA-69143-no-rs 1.028659 BTA-90843-no-rs 1.028819 1.769e-05 0
3 BTA-90843-no-rs 1.028819 ARS-BFGL-NGS-30263 1.030607 0.00197752 0.00355359
3 ARS-BFGL-NGS-30263 1.030607 ARS-BFGL-NGS-70773 1.031064 0 0
3 ARS-BFGL-NGS-70773 1.031064 ARS-BFGL-NGS-29420 1.031339 9.25e-06 6e-08
3 ARS-BFGL-NGS-29420 1.031339 Hapmap31146-BTA-151624 1.03393 0.00675039 0.00730112
3 Hapmap31146-BTA-151624 1.03393 ARS-BFGL-NGS-35125 1.035008 0.00023893 0.00026232
3 ARS-BFGL-NGS-35125 1.035008 Hapmap48279-BTA-29512 1.035951 0.00041467 0.00065358
3 Hapmap48279-BTA-29512 1.035951 ARS-BFGL-NGS-107015 1.036551 7.334e-05 0
3 ARS-BFGL-NGS-107015 1.036551 Hapmap48983-BTA-100103 1.037772 0.00130565 3.484e-05
3 Hapmap48983-BTA-100103 1.037772 BTB-00189157 1.040947 0.00312967 0.00294273
3 BTB-00189157 1.040947 ARS-BFGL-NGS-114073 1.042143 0.00096713 0.00011659
3 ARS-BFGL-NGS-114073 1.042143 Hapmap58721-rs29026738 1.042782 0.00127333 0.00356604
3 Hapmap58721-rs29026738 1.042782 ARS-BFGL-NGS-118243 1.043131 0.00016796 0
3 ARS-BFGL-NGS-118243 1.043131 ARS-BFGL-NGS-1038 1.043745 0.00272965 0.00289029
3 ARS-BFGL-NGS-1038 1.043745 ARS-BFGL-NGS-115055 1.044027 0 0
3 ARS-BFGL-NGS-115055 1.044027 ARS-BFGL-NGS-119590 1.044464 0 0
3 ARS-BFGL-NGS-119590 1.044464 BTB-00154000 1.044677 1.73e-06 0
3 BTB-00154000 1.044677 ARS-BFGL-NGS-110816 1.044943 0.00070706 0.00066571
3 ARS-BFGL-NGS-110816 1.044943 ARS-BFGL-NGS-119168 1.045437 0.0001427 0.0003645
3 ARS-BFGL-NGS-119168 1.045437 ARS-BFGL-NGS-114028 1.045786 0.00015512 0
3 ARS-BFGL-NGS-114028 1.045786 ARS-BFGL-NGS-59886 1.046114 0 0
3 ARS-BFGL-NGS-59886 1.046114 ARS-BFGL-NGS-109983 1.046422 4e-07 0.00040732
3 ARS-BFGL-NGS-109983 1.046422 ARS-BFGL-NGS-54531 1.046787 0.00033843 1e-08
3 ARS-BFGL-NGS-54531 1.046787 ARS-BFGL-NGS-11573 1.047052 0 0
3 ARS-BFGL-NGS-11573 1.047052 ARS-BFGL-NGS-113303 1.047383 6.054e-05 0
3 ARS-BFGL-NGS-113303 1.047383 ARS-BFGL-NGS-37152 1.048444 0.00064797 0.00146305
3 ARS-BFGL-NGS-37152 1.048444 BTA-69340-no-rs 1.048699 1.877e-05 0
3 BTA-69340-no-rs 1.048699 ARS-BFGL-NGS-52588 1.049092 0.00057635 0.00042577
3 ARS-BFGL-NGS-52588 1.049092 ARS-BFGL-NGS-25455 1.049378 8.9e-07 3.18e-06
3 ARS-BFGL-NGS-25455 1.049378 ARS-BFGL-NGS-116561 1.049766 0 0
3 ARS-BFGL-NGS-116561 1.049766 Hapmap60034-rs29012205 1.050142 0 0
3 Hapmap60034-rs29012205 1.050142 ARS-BFGL-NGS-19484 1.050553 0.00018872 0
3 ARS-BFGL-NGS-19484 1.050553 ARS-BFGL-NGS-64377 1.050915 1e-08 0
3 ARS-BFGL-NGS-64377 1.050915 ARS-BFGL-NGS-98850 1.051397 6.9e-07 0
3 ARS-BFGL-NGS-98850 1.051397 ARS-BFGL-NGS-117787 1.051876 0.00043887 2e-08
3 ARS-BFGL-NGS-117787 1.051876 Hapmap51868-BTA-98973 1.052577 0.00017895 0.00078766
3 Hapmap51868-BTA-98973 1.052577 ARS-BFGL-NGS-18305 1.053942 0.00132819 0.00202365
3 ARS-BFGL-NGS-18305 1.053942 BTB-00148908 1.056912 0.00080384 0.00068861
3 BTB-00148908 1.056912 INRA-111 1.057456 0.00056807 0.00033972
3 INRA-111 1.057456 BTB-01932810 1.057877 0.00025216 0.00030754
3 BTB-01932810 1.057877 ARS-BFGL-NGS-23119 1.058113 1.11e-06 0.00030992
3 ARS-BFGL-NGS-23119 1.058113 BTB-00148619 1.058404 0 0.00017864
3 BTB-00148619 1.058404 BTB-00148451 1.059091 5.139e-05 0.00018143
3 BTB-00148451 1.059091 ARS-BFGL-NGS-27698 1.059419 0 2.5e-07
3 ARS-BFGL-NGS-27698 1.059419 BTB-00148396 1.059731 0 0.00011781
3 BTB-00148396 1.059731 BTB-01676489 1.060102 6.083e-05 0.00030999
3 BTB-01676489 1.060102 ARS-BFGL-NGS-71944 1.061017 0.00161642 0.00056333
3 ARS-BFGL-NGS-71944 1.061017 ARS-BFGL-NGS-40609 1.063738 0.00245157 0.00176344
3 ARS-BFGL-NGS-40609 1.063738 UA-IFASA-5880 1.064542 0.00248909 0.00296198
3 UA-IFASA-5880 1.064542 Hapmap53765-ss46526662 1.065075 8.7e-07 0.00041736
3 Hapmap53765-ss46526662 1.065075 ARS-BFGL-NGS-43577 1.066137 0.00323013 0.00063646
3 ARS-BFGL-NGS-43577 1.066137 BTA-69346-no-rs 1.066338 0.00045472 0.00084747
3 BTA-69346-no-rs 1.066338 BTB-00154774 1.068815 0.00308463 0.0006554
3 BTB-00154774 1.068815 ARS-BFGL-NGS-14748 1.069133 0.00039675 8.432e-05
3 ARS-BFGL-NGS-14748 1.069133 Hapmap48053-BTA-69359 1.069546 0.0009679 4e-08
3 Hapmap48053-BTA-69359 1.069546 BTB-00154681 1.071103 0.00441575 0.00219977
3 BTB-00154681 1.071103 ARS-BFGL-NGS-107219 1.07219 0.00273781 0.00207524
3 ARS-BFGL-NGS-107219 1.07219 BTA-69365-no-rs 1.07322 0.00012631 0.00165279
3 BTA-69365-no-rs 1.07322 ARS-BFGL-NGS-114139 1.073751 0.00233597 0.00327407
3 ARS-BFGL-NGS-114139 1.073751 Hapmap48054-BTA-69366 1.074453 0.00011943 0.000314
3 Hapmap48054-BTA-69366 1.074453 BTB-00155085 1.074654 0 8.2e-07
3 BTB-00155085 1.074654 ARS-BFGL-NGS-113079 1.074856 0.00088098 0.00150391
3 ARS-BFGL-NGS-113079 1.074856 ARS-BFGL-NGS-37288 1.075161 0.0011952 0.0009341
3 ARS-BFGL-NGS-37288 1.075161 ARS-BFGL-NGS-34880 1.075424 1.7e-07 3.262e-05
3 ARS-BFGL-NGS-34880 1.075424 Hapmap54695-rs29024848 1.075623 0.00229244 0.00109649
3 Hapmap54695-rs29024848 1.075623 ARS-BFGL-NGS-107731 1.076041 9.11e-06 0.00026842
3 ARS-BFGL-NGS-107731 1.076041 ARS-BFGL-NGS-28282 1.076714 0.00399365 0.00392141
3 ARS-BFGL-NGS-28282 1.076714 ARS-BFGL-NGS-23576 1.078397 0.00014699 0.00041187
3 ARS-BFGL-NGS-23576 1.078397 ARS-BFGL-NGS-17719 1.07861 8e-08 0
3 ARS-BFGL-NGS-17719 1.07861 ARS-BFGL-NGS-112726 1.07895 0.00114116 0.00185443
3 ARS-BFGL-NGS-112726 1.07895 ARS-BFGL-NGS-3085 1.080871 0.00147251 0.00041393
3 ARS-BFGL-NGS-3085 1.080871 ARS-BFGL-NGS-62926 1.081803 0.00024849 5.4e-07
3 ARS-BFGL-NGS-62926 1.081803 ARS-BFGL-NGS-60487 1.082806 0.00035978 1.26e-06
3 ARS-BFGL-NGS-60487 1.082806 ARS-BFGL-NGS-91446 1.084286 0.00071462 0.00139113
3 ARS-BFGL-NGS-91446 1.084286 ARS-BFGL-NGS-87394 1.085238 0.00145373 0.00128609
3 ARS-BFGL-NGS-87394 1.085238 BTA-69456-no-rs 1.086691 0.00172394 0.0023311
3 BTA-69456-no-rs 1.086691 Hapmap42295-BTA-69468 1.087851 0.00034876 0.00027063
3 Hapmap42295-BTA-69468 1.087851 ARS-BFGL-NGS-32541 1.088282 4.481e-05 0
3 ARS-BFGL-NGS-32541 1.088282 Hapmap52816-rs29014115 1.088702 0 0.00031038
3 Hapmap52816-rs29014115 1.088702 ARS-BFGL-NGS-113490 1.089026 0.00022207 0.00020032
3 ARS-BFGL-NGS-113490 1.089026 ARS-BFGL-NGS-111293 1.089741 7.389e-05 0.0002553
3 ARS-BFGL-NGS-111293 1.089741 ARS-BFGL-NGS-114817 1.090285 0.00035106 0.00020103
3 ARS-BFGL-NGS-114817 1.090285 Hapmap47526-BTA-121607 1.090659 0.00025058 0.00017402
3 Hapmap47526-BTA-121607 1.090659 ARS-BFGL-NGS-103191 1.091119 0.00052854 0.00046221
3 ARS-BFGL-NGS-103191 1.091119 ARS-BFGL-NGS-54892 1.091667 0.00438879 0.00431919
3 ARS-BFGL-NGS-54892 1.091667 Hapmap53978-rs29024239 1.092678 0.00021289 4.6e-07
3 Hapmap53978-rs29024239 1.092678 ARS-BFGL-NGS-34881 1.093893 0.00307012 0.00284977
3 ARS-BFGL-NGS-34881 1.093893 ARS-BFGL-NGS-22796 1.094308 5.301e-05 0
3 ARS-BFGL-NGS-22796 1.094308 ARS-BFGL-NGS-106737 1.094598 0.00041034 1e-07
3 ARS-BFGL-NGS-106737 1.094598 Hapmap34322-BES8_Contig446_1023 1.095213 0.00021425 0.00083024
3 Hapmap34322-BES8_Contig446_1023 1.095213 INRA-329 1.095536 0.00050607 0.00066854
3 INRA-329 1.095536 BTB-00156159 1.096593 0.00012912 0.00026901
3 BTB-00156159 1.096593 ARS-BFGL-NGS-29124 1.097098 0.00054316 0.00043581
3 ARS-BFGL-NGS-29124 1.097098 BTB-00156248 1.098393 0.00102036 0.00150619
3 BTB-00156248 1.098393 ARS-BFGL-NGS-32157 1.099529 0.00017513 0
3 ARS-BFGL-NGS-32157 1.099529 ARS-BFGL-NGS-26847 1.099747 1e-08 0
3 ARS-BFGL-NGS-26847 1.099747 ARS-BFGL-NGS-107194 1.10059 6.45e-06 0
3 ARS-BFGL-NGS-107194 1.10059 BTA-69519-no-rs 1.101013 0.00093588 5.903e-05
3 BTA-69519-no-rs 1.101013 ARS-BFGL-NGS-40837 1.101841 0.00296908 0.00236699
3 ARS-BFGL-NGS-40837 1.101841 BTB-00156558 1.102357 0.00013065 0.00027185
3 BTB-00156558 1.102357 BTB-00156546 1.102604 3e-08 0
3 BTB-00156546 1.102604 BTB-00156662 1.103648 0.00527986 5e-08
3 BTB-00156662 1.103648 BTB-00156691 1.103955 0 0
3 BTB-00156691 1.103955 BTB-00390861 1.104193 0 4.271e-05
3 BTB-00390861 1.104193 BTB-00156807 1.104895 4.329e-05 4.683e-05
3 BTB-00156807 1.104895 BTA-01438-rs29012403 1.105466 0.00010714 0
3 BTA-01438-rs29012403 1.105466 Hapmap58315-ss46527116 1.10571 0 0.00021716
3 Hapmap58315-ss46527116 1.10571 BTB-00157013 1.106575 0.00248628 0.00091073
3 BTB-00157013 1.106575 ARS-BFGL-NGS-15623 1.106937 0.00013245 0.00081101
3 ARS-BFGL-NGS-15623 1.106937 ARS-BFGL-NGS-118207 1.108665 0.00010226 0
3 ARS-BFGL-NGS-118207 1.108665 ARS-BFGL-NGS-25919 1.109323 0.00117137 0.00086275
3 ARS-BFGL-NGS-25919 1.109323 ARS-BFGL-NGS-13753 1.110066 0.00096032 0.00077518
3 ARS-BFGL-NGS-13753 1.110066 BTB-00157181 1.110434 0.00113981 0.00019185
3 BTB-00157181 1.110434 ARS-BFGL-NGS-11532 1.110696 8.899e-05 5.118e-05
3 ARS-BFGL-NGS-11532 1.110696 Hapmap38245-BTA-69529 1.11117 0.00053846 0.00275989
3 Hapmap38245-BTA-69529 1.11117 Hapmap38079-BTA-69532 1.111534 1.244e-05 6.08e-06
3 Hapmap38079-BTA-69532 1.111534 BTB-00157833 1.112134 0.00362908 0.00312611
3 BTB-00157833 1.112134 ARS-BFGL-NGS-82373 1.112872 0.00033504 0.00053139
3 ARS-BFGL-NGS-82373 1.112872 ARS-BFGL-NGS-105069 1.113094 8.37e-06 7e-08
3 ARS-BFGL-NGS-105069 1.113094 ARS-BFGL-NGS-30708 1.113525 0.00083436 4.732e-05
3 ARS-BFGL-NGS-30708 1.113525 ARS-BFGL-NGS-32314 1.114156 0.00087746 0.0032384
3 ARS-BFGL-NGS-32314 1.114156 Hapmap53696-rs29016125 1.114531 0.00082165 0.00177986
3 Hapmap53696-rs29016125 1.114531 BTA-69557-no-rs 1.114641 7.352e-05 4.749e-05
3 BTA-69557-no-rs 1.114641 ARS-BFGL-NGS-74948 1.115262 3.633e-05 0.00056586
3 ARS-BFGL-NGS-74948 1.115262 Hapmap30841-BTA-147966 1.115514 1.21e-06 0
3 Hapmap30841-BTA-147966 1.115514 BTA-69565-no-rs 1.115941 0.00052163 0.00054048
3 BTA-69565-no-rs 1.115941 BTA-69569-no-rs 1.116157 0.00023437 0.00026943
3 BTA-69569-no-rs 1.116157 Hapmap35643-SCAFFOLD318144_4314 1.116511 0.00044224 6.021e-05
3 Hapmap35643-SCAFFOLD318144_4314 1.116511 BTB-01948148 1.116772 0.0018556 0.00030121
3 BTB-01948148 1.116772 BTB-01641394 1.117306 0.00067469 0.00055407
3 BTB-01641394 1.117306 ARS-BFGL-NGS-37809 1.117517 0 0
3 ARS-BFGL-NGS-37809 1.117517 ARS-BFGL-NGS-44131 1.118064 1.64e-06 0.00073294
3 ARS-BFGL-NGS-44131 1.118064 ARS-BFGL-NGS-6202 1.118338 6.621e-05 1e-08
3 ARS-BFGL-NGS-6202 1.118338 ARS-BFGL-NGS-85333 1.119331 0.00036419 0.00042739
3 ARS-BFGL-NGS-85333 1.119331 ARS-BFGL-NGS-97849 1.119653 0.00063547 5e-08
3 ARS-BFGL-NGS-97849 1.119653 ARS-BFGL-NGS-71345 1.119912 0.00028783 0.00013429
3 ARS-BFGL-NGS-71345 1.119912 ARS-BFGL-NGS-110683 1.12064 0 0.00080904
3 ARS-BFGL-NGS-110683 1.12064 BTA-87451-no-rs 1.121928 0.00584897 0.00281847
3 BTA-87451-no-rs 1.121928 ARS-BFGL-NGS-115246 1.122577 0.00807125 0.00617141
3 ARS-BFGL-NGS-115246 1.122577 ARS-BFGL-NGS-19581 1.123132 0.00088468 0
3 ARS-BFGL-NGS-19581 1.123132 ARS-BFGL-NGS-55894 1.123459 0.00255495 0.00061273
3 ARS-BFGL-NGS-55894 1.123459 ARS-BFGL-NGS-65128 1.124279 0.00242868 0.00066295
3 ARS-BFGL-NGS-65128 1.124279 BTA-117752-no-rs 1.126621 0.00073975 0.00117186
3 BTA-117752-no-rs 1.126621 ARS-BFGL-NGS-104342 1.126969 0.00139438 0.00184979
3 ARS-BFGL-NGS-104342 1.126969 ARS-BFGL-NGS-41860 1.127947 0.00452829 0.00198467
3 ARS-BFGL-NGS-41860 1.127947 BTB-00158983 1.129149 0.00532586 0.00093142
3 BTB-00158983 1.129149 BTA-69614-no-rs 1.129965 0.00035598 0.00025933
3 BTA-69614-no-rs 1.129965 BTB-00158861 1.130912 0.00029575 0
3 BTB-00158861 1.130912 ARS-BFGL-NGS-115970 1.13125 0.00012337 0.00016622
3 ARS-BFGL-NGS-115970 1.13125 Hapmap56950-ss46526304 1.131754 0.00035546 6.11e-06
3 Hapmap56950-ss46526304 1.131754 BTB-01626711 1.133243 0.00058614 0.00039002
3 BTB-01626711 1.133243 Hapmap41420-BTA-108706 1.133312 2e-08 1.3e-07
3 Hapmap41420-BTA-108706 1.133312 BTB-01648149 1.133855 1.529e-05 2.22e-06
3 BTB-01648149 1.133855 ARS-BFGL-NGS-43764 1.13564 0.00291282 0.00313056
3 ARS-BFGL-NGS-43764 1.13564 ARS-BFGL-NGS-22015 1.135858 1.28e-06 0.00115574
3 ARS-BFGL-NGS-22015 1.135858 ARS-BFGL-NGS-116451 1.136469 0.00035726 0.00013042
3 ARS-BFGL-NGS-116451 1.136469 BTB-01567028 1.137067 0.00116282 0.0005738
3 BTB-01567028 1.137067 ARS-BFGL-NGS-106280 1.139011 0.00377899 0.00186893
3 ARS-BFGL-NGS-106280 1.139011 ARS-BFGL-NGS-100462 1.140119 0.00207 0.00258681
3 ARS-BFGL-NGS-100462 1.140119 BTB-00157794 1.140757 0.00029059 0.00096676
3 BTB-00157794 1.140757 ARS-BFGL-NGS-59537 1.141026 0.00177463 0.00122014
3 ARS-BFGL-NGS-59537 1.141026 BTB-00160155 1.142032 0.00084981 0.00038676
3 BTB-00160155 1.142032 ARS-BFGL-NGS-38564 1.142561 9.487e-05 0.00088264
3 ARS-BFGL-NGS-38564 1.142561 ARS-BFGL-NGS-108947 1.14277 0 0
3 ARS-BFGL-NGS-108947 1.14277 BTB-00160067 1.143153 4.07e-05 0.00026297
3 BTB-00160067 1.143153 ARS-BFGL-NGS-2210 1.143432 0.00013647 1.3e-06
3 ARS-BFGL-NGS-2210 1.143432 BTA-69650-no-rs 1.143653 0.00044815 0.00015434
3 BTA-69650-no-rs 1.143653 ARS-BFGL-NGS-115035 1.14439 0.00132072 0.00067024
3 ARS-BFGL-NGS-115035 1.14439 ARS-BFGL-NGS-85967 1.144749 7.489e-05 1.59e-05
3 ARS-BFGL-NGS-85967 1.144749 BTB-00159950 1.145434 6.5e-05 1e-08
3 BTB-00159950 1.145434 Hapmap39235-BTA-69641 1.146124 0.00503111 0.00531754
3 Hapmap39235-BTA-69641 1.146124 ARS-BFGL-NGS-43561 1.147025 0.00297714 0.00075043
3 ARS-BFGL-NGS-43561 1.147025 BTB-01326963 1.148325 0.00922138 0.00447998
3 BTB-01326963 1.148325 ARS-BFGL-NGS-113768 1.149294 0.00264914 0.00140219
3 ARS-BFGL-NGS-113768 1.149294 Hapmap46691-BTA-122744 1.149644 0.00011199 3e-08
3 Hapmap46691-BTA-122744 1.149644 ARS-BFGL-NGS-29544 1.150219 6.413e-05 0.00090085
3 ARS-BFGL-NGS-29544 1.150219 Hapmap47380-BTA-69661 1.150496 0 0
3 Hapmap47380-BTA-69661 1.150496 ARS-BFGL-NGS-2988 1.150901 0.00056826 0.00036444
3 ARS-BFGL-NGS-2988 1.150901 ARS-BFGL-NGS-116794 1.151209 0.00133329 0
3 ARS-BFGL-NGS-116794 1.151209 Hapmap39506-BTA-69666 1.151804 0.00042092 0.00024339
3 Hapmap39506-BTA-69666 1.151804 ARS-BFGL-NGS-101112 1.153368 0.00130958 0.00033253
3 ARS-BFGL-NGS-101112 1.153368 BTB-00160644 1.153633 0.00028301 0.00036868
3 BTB-00160644 1.153633 ARS-BFGL-NGS-83233 1.153906 0.0008274 0.0002712
3 ARS-BFGL-NGS-83233 1.153906 BTB-00160676 1.154144 2.438e-05 3.245e-05
3 BTB-00160676 1.154144 ARS-BFGL-NGS-119955 1.154403 0.00024329 1.51e-06
3 ARS-BFGL-NGS-119955 1.154403 ARS-BFGL-NGS-38891 1.155717 0.00213602 0.00103391
3 ARS-BFGL-NGS-38891 1.155717 ARS-BFGL-NGS-41558 1.156119 0.00270879 0.0005522
3 ARS-BFGL-NGS-41558 1.156119 BTB-00160996 1.156817 0.0014152 4e-08
3 BTB-00160996 1.156817 ARS-BFGL-NGS-104832 1.15783 0.00218514 0.0005873
3 ARS-BFGL-NGS-104832 1.15783 ARS-BFGL-NGS-44462 1.158026 0.00178087 2.218e-05
3 ARS-BFGL-NGS-44462 1.158026 ARS-BFGL-NGS-23162 1.159499 0.00602775 0.00055025
3 ARS-BFGL-NGS-23162 1.159499 ARS-BFGL-NGS-80276 1.160297 0.00446103 0.00186984
3 ARS-BFGL-NGS-80276 1.160297 BTB-00719198 1.161562 0.00281394 0.00107598
3 BTB-00719198 1.161562 ARS-BFGL-NGS-32677 1.163201 0.01057543 0.00413778
3 ARS-BFGL-NGS-32677 1.163201 ARS-BFGL-NGS-26479 1.163632 0.00213931 0.00121794
3 ARS-BFGL-NGS-26479 1.163632 ARS-BFGL-NGS-34496 1.164341 0.00517477 0.00082583
3 ARS-BFGL-NGS-34496 1.164341 ARS-BFGL-NGS-7438 1.165284 0.01190404 0.00360878
3 ARS-BFGL-NGS-7438 1.165284 ARS-BFGL-NGS-105543 1.166046 0.0022643 8.79e-06
3 ARS-BFGL-NGS-105543 1.166046 ARS-BFGL-NGS-60900 1.166657 0.00510966 0.00110774
3 ARS-BFGL-NGS-60900 1.166657 Hapmap58580-ss46526434 1.167824 0.00759542 0.00094364
3 Hapmap58580-ss46526434 1.167824 ARS-BFGL-NGS-69961 1.168363 0.0022282 0.00062551
3 ARS-BFGL-NGS-69961 1.168363 ARS-BFGL-NGS-116445 1.168752 0.00022064 0.00040902
3 ARS-BFGL-NGS-116445 1.168752 ARS-BFGL-NGS-91769 1.169059 1.635e-05 2.349e-05
3 ARS-BFGL-NGS-91769 1.169059 BTB-00163323 1.169283 8e-08 5.13e-06
3 BTB-00163323 1.169283 ARS-BFGL-NGS-7410 1.169823 0.00091627 0.00037183
3 ARS-BFGL-NGS-7410 1.169823 BTB-00163570 1.170198 1.318e-05 0.0005583
3 BTB-00163570 1.170198 ARS-BFGL-NGS-27579 1.170788 0.00926753 0.00710864
3 ARS-BFGL-NGS-27579 1.170788 BTA-69789-no-rs 1.171269 0.00012451 0.00034841
3 BTA-69789-no-rs 1.171269 BTA-69790-no-rs 1.171518 7.4e-05 0
3 BTA-69790-no-rs 1.171518 ARS-BFGL-NGS-37142 1.172438 0.00049637 5.6e-06
3 ARS-BFGL-NGS-37142 1.172438 ARS-BFGL-NGS-10379 1.173275 0 0
3 ARS-BFGL-NGS-10379 1.173275 ARS-BFGL-NGS-75987 1.174283 0.00076525 0
3 ARS-BFGL-NGS-75987 1.174283 ARS-BFGL-NGS-90439 1.174659 4.327e-05 0.00026444
3 ARS-BFGL-NGS-90439 1.174659 ARS-BFGL-NGS-35269 1.174916 5.68e-05 6e-08
3 ARS-BFGL-NGS-35269 1.174916 BTB-00163972 1.175129 0.00039866 0.00026214
3 BTB-00163972 1.175129 Hapmap46717-BTA-69803 1.175347 1.158e-05 0.00011913
3 Hapmap46717-BTA-69803 1.175347 ARS-BFGL-NGS-39448 1.17584 0.00013919 1.266e-05
3 ARS-BFGL-NGS-39448 1.17584 ARS-BFGL-NGS-105174 1.177097 0.0002832 0.00028621
3 ARS-BFGL-NGS-105174 1.177097 ARS-BFGL-NGS-72055 1.177605 1.85e-05 0
3 ARS-BFGL-NGS-72055 1.177605 ARS-BFGL-NGS-30038 1.179398 0.00540436 0.00158345
3 ARS-BFGL-NGS-30038 1.179398 ARS-BFGL-NGS-98739 1.179878 0.0004858 0.00078775
3 ARS-BFGL-NGS-98739 1.179878 BTA-69827-no-rs 1.180131 0.00221669 0.00020867
3 BTA-69827-no-rs 1.180131 ARS-BFGL-NGS-116145 1.180919 0.00117395 0.00048827
3 ARS-BFGL-NGS-116145 1.180919 ARS-BFGL-NGS-35013 1.181288 4.279e-05 0.00022263
3 ARS-BFGL-NGS-35013 1.181288 ARS-BFGL-NGS-20403 1.182897 0.00600909 0.00049724
3 ARS-BFGL-NGS-20403 1.182897 ARS-BFGL-NGS-36015 1.199677 0.01679577 0.00661035
3 ARS-BFGL-NGS-36015 1.199677 ARS-BFGL-NGS-76298 1.200201 4e-08 0
3 ARS-BFGL-NGS-76298 1.200201 ARS-BFGL-NGS-223 1.200416 0.00041368 2.549e-05
3 ARS-BFGL-NGS-223 1.200416 BTB-00161805 1.200928 0.00054561 0.00013727
3 BTB-00161805 1.200928 Hapmap52849-rs29021928 1.201423 0.00110442 0.00019315
3 Hapmap52849-rs29021928 1.201423 ARS-BFGL-NGS-110914 1.202089 0.00527731 0.00123854
3 ARS-BFGL-NGS-110914 1.202089 ARS-BFGL-NGS-92456 1.202572 0.00022719 0
3 ARS-BFGL-NGS-92456 1.202572 ARS-BFGL-NGS-104799 1.202928 0.00044667 0.00045877
3 ARS-BFGL-NGS-104799 1.202928 ARS-BFGL-NGS-1034 1.203173 0.00011725 0.00089015
3 ARS-BFGL-NGS-1034 1.203173 ARS-BFGL-NGS-115266 1.203802 0.00027 0
3 ARS-BFGL-NGS-115266 1.203802 BTB-00161751 1.204024 2.4e-07 0
3 BTB-00161751 1.204024 BTB-01784003 1.205468 0.00090319 0.00025418
3 BTB-01784003 1.205468 ARS-BFGL-NGS-57543 1.206461 0.00030324 4.543e-05
3 ARS-BFGL-NGS-57543 1.206461 ARS-BFGL-NGS-108682 1.207343 0.00012918 0.00010145
3 ARS-BFGL-NGS-108682 1.207343 ARS-BFGL-NGS-68307 1.207577 0 3.257e-05
3 ARS-BFGL-NGS-68307 1.207577 ARS-BFGL-NGS-101343 1.207829 0 0.00018959
3 ARS-BFGL-NGS-101343 1.207829 ARS-BFGL-NGS-30905 1.20805 2e-08 0
4 ARS-BFGL-NGS-114472 0.004365 ARS-BFGL-NGS-84351 0.009462 0.00217779 0.00919422
4 ARS-BFGL-NGS-84351 0.009462 ARS-BFGL-NGS-18108 0.01045 0.00081788 0.00084809
4 ARS-BFGL-NGS-18108 0.01045 Hapmap44528-BTA-17816 0.014463 0.00021295 0.00117466
4 Hapmap44528-BTA-17816 0.014463 ARS-BFGL-NGS-40647 0.014797 0 0
4 ARS-BFGL-NGS-40647 0.014797 ARS-BFGL-NGS-102687 0.015175 6.2e-07 0.00045388
4 ARS-BFGL-NGS-102687 0.015175 ARS-BFGL-NGS-42949 0.01538 5.215e-05 0
4 ARS-BFGL-NGS-42949 0.01538 ARS-BFGL-NGS-22697 0.016209 0.00128928 0.00128187
4 ARS-BFGL-NGS-22697 0.016209 BTA-90535-no-rs 0.019455 0.00070902 0.000519
4 BTA-90535-no-rs 0.019455 BTA-90533-no-rs 0.019874 0.00113045 0.00027618
4 BTA-90533-no-rs 0.019874 Hapmap49842-BTA-105986 0.021241 0.00087211 0.00172165
4 Hapmap49842-BTA-105986 0.021241 Hapmap46397-BTA-105989 0.021687 1.7e-07 9.6e-07
4 Hapmap46397-BTA-105989 0.021687 Hapmap40886-BTA-111629 0.022306 0.00195243 0.00443476
4 Hapmap40886-BTA-111629 0.022306 ARS-BFGL-NGS-108486 0.023378 0.00106363 0.0010632
4 ARS-BFGL-NGS-108486 0.023378 ARS-BFGL-NGS-949 0.024728 0.00115531 0.00038983
4 ARS-BFGL-NGS-949 0.024728 Hapmap45542-BTA-118525 0.026452 0.00094642 0.00117929
4 Hapmap45542-BTA-118525 0.026452 BTA-118538-no-rs 0.026652 1.36e-06 1.79e-06
4 BTA-118538-no-rs 0.026652 ARS-BFGL-NGS-8807 0.027733 0.00064066 0.00095525
4 ARS-BFGL-NGS-8807 0.027733 ARS-BFGL-NGS-10160 0.029134 3.652e-05 6.504e-05
4 ARS-BFGL-NGS-10160 0.029134 Hapmap33179-BTA-118558 0.030201 0.00336218 0.0007735
4 Hapmap33179-BTA-118558 0.030201 Hapmap39541-BTA-118502 0.033142 0.00194718 0.00030778
4 Hapmap39541-BTA-118502 0.033142 ARS-BFGL-NGS-71592 0.036147 0.00355101 0.00404356
4 ARS-BFGL-NGS-71592 0.036147 ARS-BFGL-NGS-24888 0.036806 0.00064488 0.00238411
4 ARS-BFGL-NGS-24888 0.036806 ARS-BFGL-NGS-117422 0.03849 0.00111842 0.00092348
4 ARS-BFGL-NGS-117422 0.03849 Hapmap23596-BTA-149292 0.039692 0.0019698 0.00034985
4 Hapmap23596-BTA-149292 0.039692 ARS-BFGL-NGS-115291 0.041851 0.00149613 0.00102626
4 ARS-BFGL-NGS-115291 0.041851 Hapmap52491-rs29011086 0.042298 0.00152221 0.00329629
4 Hapmap52491-rs29011086 0.042298 ARS-BFGL-NGS-81557 0.043695 0.00146456 0.00104067
4 ARS-BFGL-NGS-81557 0.043695 UA-IFASA-6828 0.043897 0.0016831 0.00580546
4 UA-IFASA-6828 0.043897 ARS-BFGL-NGS-113798 0.044275 7.236e-05 0.0005368
4 ARS-BFGL-NGS-113798 0.044275 ARS-BFGL-NGS-6621 0.045958 0.00474734 0.00347133
4 ARS-BFGL-NGS-6621 0.045958 Hapmap38452-BTA-98747 0.046519 1.8e-07 1e-08
4 Hapmap38452-BTA-98747 0.046519 ARS-BFGL-NGS-104060 0.046816 0.00032076 0.00026969
4 ARS-BFGL-NGS-104060 0.046816 ARS-BFGL-NGS-19875 0.047868 0.00300416 0.00213549
4 ARS-BFGL-NGS-19875 0.047868 ARS-BFGL-NGS-22774 0.048755 3.146e-05 0.00084602
4 ARS-BFGL-NGS-22774 0.048755 ARS-BFGL-NGS-95980 0.050371 0.00061182 0.00096904
4 ARS-BFGL-NGS-95980 0.050371 ARS-BFGL-NGS-41865 0.050717 5.1e-06 0
4 ARS-BFGL-NGS-41865 0.050717 ARS-BFGL-NGS-91047 0.051151 0.00029805 0.00014804
4 ARS-BFGL-NGS-91047 0.051151 ARS-BFGL-NGS-112260 0.051443 7e-08 0
4 ARS-BFGL-NGS-112260 0.051443 ARS-BFGL-NGS-60734 0.051736 0 0
4 ARS-BFGL-NGS-60734 0.051736 Hapmap27594-BTA-141889 0.052122 0.0001462 0
4 Hapmap27594-BTA-141889 0.052122 ARS-BFGL-NGS-36821 0.053043 0.00104067 0.00086952
4 ARS-BFGL-NGS-36821 0.053043 ARS-BFGL-NGS-26036 0.053455 0.00118157 0.00110272
4 ARS-BFGL-NGS-26036 0.053455 ARS-BFGL-NGS-5701 0.055057 0.00064707 0.00084328
4 ARS-BFGL-NGS-5701 0.055057 ARS-BFGL-NGS-55059 0.055454 0.00334249 0.00077201
4 ARS-BFGL-NGS-55059 0.055454 Hapmap40914-BTA-122270 0.056044 0.00047297 0.00153498
4 Hapmap40914-BTA-122270 0.056044 Hapmap34855-BES3_Contig373_1182 0.056316 0.00026561 4.232e-05
4 Hapmap34855-BES3_Contig373_1182 0.056316 Hapmap54675-rs29016879 0.05795 0.00012002 0
4 Hapmap54675-rs29016879 0.05795 ARS-BFGL-NGS-20734 0.061307 0.01087023 0.00482327
4 ARS-BFGL-NGS-20734 0.061307 ARS-BFGL-NGS-104086 0.063302 0.00196399 0.00292282
4 ARS-BFGL-NGS-104086 0.063302 ARS-BFGL-NGS-66869 0.064181 0.00031358 0.00094119
4 ARS-BFGL-NGS-66869 0.064181 ARS-BFGL-NGS-82018 0.065512 0.0008646 0.00024035
4 ARS-BFGL-NGS-82018 0.065512 BTB-01902057 0.066783 0.00239861 0.00076502
4 BTB-01902057 0.066783 BTA-104999-no-rs 0.067666 0.00075937 0.00076431
4 BTA-104999-no-rs 0.067666 BTB-01574552 0.067983 0.00038805 0.00026672
4 BTB-01574552 0.067983 ARS-BFGL-NGS-46206 0.068726 0.00284268 0.00128938
4 ARS-BFGL-NGS-46206 0.068726 BTB-00165156 0.069239 0.00040115 0.00039172
4 BTB-00165156 0.069239 BTB-00165088 0.069481 7.541e-05 1.3e-07
4 BTB-00165088 0.069481 ARS-BFGL-NGS-89749 0.069832 6.124e-05 0.0002669
4 ARS-BFGL-NGS-89749 0.069832 BTA-13505-rs29018464 0.070732 0.00107033 1.37e-06
4 BTA-13505-rs29018464 0.070732 ARS-BFGL-NGS-118155 0.071062 0.00024853 0
4 ARS-BFGL-NGS-118155 0.071062 BTB-02078736 0.071679 0.00024863 0
4 BTB-02078736 0.071679 BTB-01511967 0.071924 0 0
4 BTB-01511967 0.071924 ARS-BFGL-NGS-6424 0.072255 3e-08 9.778e-05
4 ARS-BFGL-NGS-6424 0.072255 BTB-01580681 0.073721 0.00347324 0.0010744
4 BTB-01580681 0.073721 ARS-BFGL-NGS-57919 0.074026 0.00059822 4.35e-06
4 ARS-BFGL-NGS-57919 0.074026 BTB-00685072 0.074275 0.00031865 6.46e-06
4 BTB-00685072 0.074275 ARS-BFGL-NGS-71657 0.074559 9.328e-05 5.65e-06
4 ARS-BFGL-NGS-71657 0.074559 Hapmap29841-BTA-150778 0.075647 0.00219615 0.0016935
4 Hapmap29841-BTA-150778 0.075647 ARS-BFGL-NGS-79631 0.076224 0.00113213 0.00087066
4 ARS-BFGL-NGS-79631 0.076224 ARS-BFGL-NGS-88802 0.076588 0 0.00050553
4 ARS-BFGL-NGS-88802 0.076588 ARS-BFGL-NGS-48368 0.07686 0 0
4 ARS-BFGL-NGS-48368 0.07686 Hapmap49928-BTA-24568 0.077166 0.00092165 8.879e-05
4 Hapmap49928-BTA-24568 0.077166 ARS-BFGL-NGS-103410 0.077527 0.00170885 0.00083178
4 ARS-BFGL-NGS-103410 0.077527 BTB-01952103 0.078308 0.00073122 2.067e-05
4 BTB-01952103 0.078308 ARS-BFGL-NGS-109936 0.07918 0.00493713 0.00194363
4 ARS-BFGL-NGS-109936 0.07918 ARS-BFGL-NGS-61702 0.079651 0.00259888 0.00538768
4 ARS-BFGL-NGS-61702 0.079651 Hapmap49078-BTA-19830 0.080028 0.00245436 0.00360002
4 Hapmap49078-BTA-19830 0.080028 ARS-BFGL-NGS-114611 0.08037 2e-07 1e-08
4 ARS-BFGL-NGS-114611 0.08037 Hapmap38808-BTA-110530 0.081409 0.0041974 0.00340149
4 Hapmap38808-BTA-110530 0.081409 BTB-01643687 0.082929 8.213e-05 0.00115683
4 BTB-01643687 0.082929 ARS-BFGL-NGS-34128 0.085793 0.00500516 0.00708165
4 ARS-BFGL-NGS-34128 0.085793 BTB-01244791 0.086705 6e-08 0
4 BTB-01244791 0.086705 Hapmap49472-BTA-117185 0.086937 0.00011272 0
4 Hapmap49472-BTA-117185 0.086937 ARS-BFGL-NGS-10858 0.08834 0.00123457 0.00051165
4 ARS-BFGL-NGS-10858 0.08834 BTA-117194-no-rs 0.08887 0.00287076 0.00455031
4 BTA-117194-no-rs 0.08887 ARS-BFGL-NGS-110061 0.089487 0.00029975 0.00038297
4 ARS-BFGL-NGS-110061 0.089487 Hapmap27790-BTA-163267 0.090185 0.00035115 2.09e-06
4 Hapmap27790-BTA-163267 0.090185 ARS-BFGL-NGS-70391 0.091108 0.00012535 0.00018076
4 ARS-BFGL-NGS-70391 0.091108 BTB-01652367 0.091586 0.00103137 0.0011634
4 BTB-01652367 0.091586 ARS-BFGL-NGS-106409 0.092153 0.00029297 0
4 ARS-BFGL-NGS-106409 0.092153 Hapmap39581-BTA-70101 0.093568 0.00048 0.00023018
4 Hapmap39581-BTA-70101 0.093568 BTB-00165658 0.094024 0.00021992 0
4 BTB-00165658 0.094024 BTA-72721-no-rs 0.094396 0 0
4 BTA-72721-no-rs 0.094396 ARS-BFGL-NGS-10539 0.094776 1e-08 0
4 ARS-BFGL-NGS-10539 0.094776 BTB-00165398 0.095574 0.00028183 0.00026275
4 BTB-00165398 0.095574 BTB-01476421 0.096647 0.00010001 2e-08
4 BTB-01476421 0.096647 BTB-00165541 0.097066 2e-08 0.00023023
4 BTB-00165541 0.097066 ARS-BFGL-NGS-109843 0.097673 0.00063881 0.00032973
4 ARS-BFGL-NGS-109843 0.097673 BTB-00165617 0.098186 8.74e-06 0
4 BTB-00165617 0.098186 ARS-BFGL-NGS-79026 0.098499 0.00023442 2.43e-06
4 ARS-BFGL-NGS-79026 0.098499 ARS-BFGL-NGS-27931 0.098737 0.00034346 0.00044109
4 ARS-BFGL-NGS-27931 0.098737 ARS-BFGL-NGS-112143 0.098959 0.00029812 0.00097479
4 ARS-BFGL-NGS-112143 0.098959 ARS-BFGL-NGS-26731 0.099492 0.00040889 1e-07
4 ARS-BFGL-NGS-26731 0.099492 ARS-BFGL-NGS-112129 0.099846 0.00093661 0.00025835
4 ARS-BFGL-NGS-112129 0.099846 Hapmap47436-BTA-88975 0.100816 0.00239826 0.00092858
4 Hapmap47436-BTA-88975 0.100816 ARS-BFGL-NGS-78920 0.101157 0.00141173 0.00124123
4 ARS-BFGL-NGS-78920 0.101157 BTA-00702-no-rs 0.101479 0.00049658 1.7e-07
4 BTA-00702-no-rs 0.101479 Hapmap35652-SCAFFOLD151622_1051 0.102959 0.00496693 0.00214834
4 Hapmap35652-SCAFFOLD151622_1051 0.102959 BTA-02892-no-rs 0.103196 0 0
4 BTA-02892-no-rs 0.103196 Hapmap40298-BTA-109122 0.106677 0.00535856 0.00212695
4 Hapmap40298-BTA-109122 0.106677 Hapmap47828-BTA-109121 0.106976 9.067e-05 0.00194653
4 Hapmap47828-BTA-109121 0.106976 BTB-01200056 0.107776 1.55e-05 0.0001001
4 BTB-01200056 0.107776 BTB-01831345 0.108171 0.0002938 0.00046392
4 BTB-01831345 0.108171 ARS-BFGL-NGS-68586 0.108577 0.00058681 0.00105459
4 ARS-BFGL-NGS-68586 0.108577 BTB-00166030 0.108838 8.766e-05 0.0002857
4 BTB-00166030 0.108838 Hapmap39425-BTA-70290 0.109063 0.00074736 2.8e-07
4 Hapmap39425-BTA-70290 0.109063 BTB-01695573 0.109629 0 0.00061017
4 BTB-01695573 0.109629 ARS-BFGL-NGS-60306 0.110098 0 3.025e-05
4 ARS-BFGL-NGS-60306 0.110098 ARS-BFGL-NGS-102120 0.110526 0 1e-08
4 ARS-BFGL-NGS-102120 0.110526 Hapmap53031-rs29011318 0.111022 0.001425 0.00156941
4 Hapmap53031-rs29011318 0.111022 BTB-01841922 0.111359 0.0008896 0.00134397
4 BTB-01841922 0.111359 ARS-BFGL-NGS-39533 0.112658 0.00129407 0.00284592
4 ARS-BFGL-NGS-39533 0.112658 Hapmap53581-rs29012683 0.112858 3.743e-05 0.00092978
4 Hapmap53581-rs29012683 0.112858 ARS-BFGL-NGS-74263 0.113443 0.00015074 4.244e-05
4 ARS-BFGL-NGS-74263 0.113443 ARS-BFGL-NGS-118059 0.113832 1.049e-05 0
4 ARS-BFGL-NGS-118059 0.113832 Hapmap41216-BTA-27440 0.114141 9.72e-05 1e-08
4 Hapmap41216-BTA-27440 0.114141 Hapmap36194-SCAFFOLD221336_1415 0.114513 0.00278721 0.00321513
4 Hapmap36194-SCAFFOLD221336_1415 0.114513 Hapmap41577-BTA-54943 0.114894 0.00033082 0.00095151
4 Hapmap41577-BTA-54943 0.114894 ARS-BFGL-NGS-105052 0.115115 0 4.774e-05
4 ARS-BFGL-NGS-105052 0.115115 ARS-BFGL-NGS-44390 0.115419 0.00019474 0.00045234
4 ARS-BFGL-NGS-44390 0.115419 BTA-54952-no-rs 0.115963 2.77e-06 0
4 BTA-54952-no-rs 0.115963 Hapmap41902-BTA-54954 0.116573 0.00148083 0.00185079
4 Hapmap41902-BTA-54954 0.116573 Hapmap52040-rs29011076 0.116727 0.00013818 1.4e-06
4 Hapmap52040-rs29011076 0.116727 BTB-00166174 0.117129 0.00057121 0.00171433
4 BTB-00166174 0.117129 Hapmap52420-rs29024866 0.117745 0.00432751 0.0048756
4 Hapmap52420-rs29024866 0.117745 ARS-BFGL-NGS-6349 0.118019 0.00070723 0.0007821
4 ARS-BFGL-NGS-6349 0.118019 BTA-70039-no-rs 0.118952 0.00049593 0.00073646
4 BTA-70039-no-rs 0.118952 BTA-88792-no-rs 0.119634 0.00094537 0.00058886
4 BTA-88792-no-rs 0.119634 ARS-BFGL-NGS-31916 0.119922 0.00022744 3.768e-05
4 ARS-BFGL-NGS-31916 0.119922 BTA-70340-no-rs 0.120325 0.00032972 0.00021821
4 BTA-70340-no-rs 0.120325 Hapmap49924-BTA-24223 0.121006 0.00040148 0
4 Hapmap49924-BTA-24223 0.121006 BTA-70386-no-rs 0.121511 0.00133383 0.00071013
4 BTA-70386-no-rs 0.121511 ARS-BFGL-NGS-48662 0.122217 0.00202657 0.001667
4 ARS-BFGL-NGS-48662 0.122217 BTA-70495-no-rs 0.123801 0.000782 0.00047901
4 BTA-70495-no-rs 0.123801 ARS-BFGL-NGS-12804 0.124951 0.00043714 0.00085671
4 ARS-BFGL-NGS-12804 0.124951 ARS-BFGL-NGS-48351 0.126797 0.00159858 0.00193486
4 ARS-BFGL-NGS-48351 0.126797 ARS-BFGL-NGS-94150 0.127137 0 5e-08
4 ARS-BFGL-NGS-94150 0.127137 Hapmap43433-BTA-100837 0.128609 0.00190467 0.00148902
4 Hapmap43433-BTA-100837 0.128609 ARS-BFGL-NGS-33824 0.128881 0 0
4 ARS-BFGL-NGS-33824 0.128881 Hapmap34780-BES10_Contig790_1642 0.129196 9.023e-05 0.00023094
4 Hapmap34780-BES10_Contig790_1642 0.129196 ARS-BFGL-NGS-68531 0.131793 0.00340882 0.00293609
4 ARS-BFGL-NGS-68531 0.131793 Hapmap50844-BTA-100855 0.132031 0.00054843 0.00023138
4 Hapmap50844-BTA-100855 0.132031 ARS-BFGL-NGS-15904 0.132658 0.00409686 0.00300554
4 ARS-BFGL-NGS-15904 0.132658 Hapmap40647-BTA-110965 0.133526 0.00214742 0.0013439
4 Hapmap40647-BTA-110965 0.133526 ARS-BFGL-NGS-100502 0.134341 0.00558615 0.00678463
4 ARS-BFGL-NGS-100502 0.134341 ARS-BFGL-NGS-60358 0.135021 0.00152731 0.00094534
4 ARS-BFGL-NGS-60358 0.135021 ARS-BFGL-NGS-9719 0.135363 0.00011773 0.00063572
4 ARS-BFGL-NGS-9719 0.135363 ARS-BFGL-NGS-63842 0.136375 0.00038184 0.00023605
4 ARS-BFGL-NGS-63842 0.136375 Hapmap38652-BTA-111852 0.136691 0 0
4 Hapmap38652-BTA-111852 0.136691 ARS-BFGL-NGS-108871 0.136954 3.2e-07 0.00057333
4 ARS-BFGL-NGS-108871 0.136954 Hapmap58672-rs29015213 0.139815 0.00490284 0.00121536
4 Hapmap58672-rs29015213 0.139815 Hapmap43542-BTA-27796 0.140197 0.0017492 0.00196199
4 Hapmap43542-BTA-27796 0.140197 ARS-BFGL-NGS-89632 0.140842 0.00013305 0
4 ARS-BFGL-NGS-89632 0.140842 Hapmap59633-rs29013953 0.141372 2.458e-05 4e-08
4 Hapmap59633-rs29013953 0.141372 ARS-BFGL-NGS-74427 0.14278 0.00129861 0.00282317
4 ARS-BFGL-NGS-74427 0.14278 ARS-BFGL-NGS-113152 0.143854 0.00192325 0.00247151
4 ARS-BFGL-NGS-113152 0.143854 BTA-77279-no-rs 0.146798 0.00227052 0.00349426
4 BTA-77279-no-rs 0.146798 BTA-77280-no-rs 0.147095 9.791e-05 0
4 BTA-77280-no-rs 0.147095 BTA-105634-no-rs 0.14793 1.3e-06 4e-08
4 BTA-105634-no-rs 0.14793 ARS-BFGL-NGS-76578 0.148823 0.00054409 0.00082567
4 ARS-BFGL-NGS-76578 0.148823 Hapmap43169-BTA-119396 0.149215 1.5e-07 0.00043391
4 Hapmap43169-BTA-119396 0.149215 Hapmap39584-BTA-71323 0.151223 0.00200355 0.00357225
4 Hapmap39584-BTA-71323 0.151223 Hapmap50265-BTA-13206 0.152035 0.00085879 4e-08
4 Hapmap50265-BTA-13206 0.152035 Hapmap55272-rs29026835 0.153011 1e-08 0.00025738
4 Hapmap55272-rs29026835 0.153011 ARS-BFGL-NGS-119147 0.153721 8.117e-05 0.0009309
4 ARS-BFGL-NGS-119147 0.153721 Hapmap31111-BTA-141921 0.154344 0 0
4 Hapmap31111-BTA-141921 0.154344 ARS-BFGL-NGS-7237 0.154701 0.00249816 0.00055137
4 ARS-BFGL-NGS-7237 0.154701 ARS-BFGL-NGS-35546 0.155597 0.00128277 0.00052882
4 ARS-BFGL-NGS-35546 0.155597 BTA-70966-no-rs 0.156059 0.00029261 0.00057212
4 BTA-70966-no-rs 0.156059 ARS-BFGL-NGS-116209 0.15629 0.00013116 8.52e-06
4 ARS-BFGL-NGS-116209 0.15629 ARS-BFGL-NGS-38976 0.158411 0.00620887 0.00969523
4 ARS-BFGL-NGS-38976 0.158411 BTA-85383-no-rs 0.158823 0.0001094 0.00030826
4 BTA-85383-no-rs 0.158823 BTA-85377-no-rs 0.159352 8.541e-05 1e-07
4 BTA-85377-no-rs 0.159352 BTA-85374-no-rs 0.159617 0 0
4 BTA-85374-no-rs 0.159617 Hapmap60832-rs29020531 0.160064 0.00176122 0.0024127
4 Hapmap60832-rs29020531 0.160064 BTA-85367-no-rs 0.161621 0.00024813 0.00210647
4 BTA-85367-no-rs 0.161621 BTA-57136-no-rs 0.161834 0.0001653 1.33e-06
4 BTA-57136-no-rs 0.161834 ARS-BFGL-NGS-20771 0.162994 0.00362327 0.00142692
4 ARS-BFGL-NGS-20771 0.162994 Hapmap51610-BTA-57120 0.163381 0.00106282 0.00075833
4 Hapmap51610-BTA-57120 0.163381 ARS-BFGL-NGS-52712 0.163723 0.00087667 0.00066705
4 ARS-BFGL-NGS-52712 0.163723 Hapmap38534-BTA-85405 0.1657 0.00028191 0.00050123
4 Hapmap38534-BTA-85405 0.1657 ARS-BFGL-NGS-31254 0.166117 0.00247812 0.0015707
4 ARS-BFGL-NGS-31254 0.166117 Hapmap50489-BTA-85396 0.167148 7.6e-05 1.379e-05
4 Hapmap50489-BTA-85396 0.167148 Hapmap50800-BTA-85394 0.167782 0.00022725 0.0006813
4 Hapmap50800-BTA-85394 0.167782 ARS-BFGL-NGS-56542 0.168158 0.0001349 0.0004045
4 ARS-BFGL-NGS-56542 0.168158 UA-IFASA-7278 0.16985 0.00057397 0.00221308
4 UA-IFASA-7278 0.16985 BTA-123019-no-rs 0.170651 0.00091198 0.00073003
4 BTA-123019-no-rs 0.170651 Hapmap51543-BTA-108077 0.171224 0 0
4 Hapmap51543-BTA-108077 0.171224 ARS-BFGL-NGS-78286 0.171822 0.00146873 0.0011773
4 ARS-BFGL-NGS-78286 0.171822 Hapmap48706-BTA-28292 0.172039 9.884e-05 1e-08
4 Hapmap48706-BTA-28292 0.172039 ARS-BFGL-NGS-102518 0.173229 0.00019546 0.00089226
4 ARS-BFGL-NGS-102518 0.173229 Hapmap33770-BTA-104911 0.175722 0.00452447 0.00372938
4 Hapmap33770-BTA-104911 0.175722 BTA-104909-no-rs 0.176181 0 8e-08
4 BTA-104909-no-rs 0.176181 Hapmap40099-BTA-104903 0.176777 0.00086773 0.00069846
4 Hapmap40099-BTA-104903 0.176777 BTA-104895-no-rs 0.177348 0.00246015 0.00140219
4 BTA-104895-no-rs 0.177348 ARS-BFGL-NGS-84310 0.178093 0.00010408 0.0001085
4 ARS-BFGL-NGS-84310 0.178093 ARS-BFGL-NGS-107551 0.17921 0.00407737 0.00291609
4 ARS-BFGL-NGS-107551 0.17921 Hapmap38872-BTA-104883 0.179587 0.00024781 0.00019367
4 Hapmap38872-BTA-104883 0.179587 UA-IFASA-6068 0.179932 0.0006308 8.512e-05
4 UA-IFASA-6068 0.179932 BTB-01176772 0.180172 0.00054929 0.00131051
4 BTB-01176772 0.180172 BTA-68470-no-rs 0.180787 0.00022155 1.84e-05
4 BTA-68470-no-rs 0.180787 BTB-00138822 0.181452 0.00018852 5e-08
4 BTB-00138822 0.181452 Hapmap48049-BTA-68465 0.181723 0.00065394 3e-08
4 Hapmap48049-BTA-68465 0.181723 BTB-01980891 0.18207 0.00121585 0.00023826
4 BTB-01980891 0.18207 Hapmap60624-rs29010248 0.182819 0.00180622 0.00151617
4 Hapmap60624-rs29010248 0.182819 ARS-BFGL-NGS-40975 0.183157 0.00093882 0
4 ARS-BFGL-NGS-40975 0.183157 BTA-111286-no-rs 0.183681 0.00017908 0
4 BTA-111286-no-rs 0.183681 BTB-00166627 0.185335 0.00111749 0.00201168
4 BTB-00166627 0.185335 Hapmap51036-BTA-71487 0.185609 4.9e-07 0
4 Hapmap51036-BTA-71487 0.185609 ARS-BFGL-NGS-86175 0.186093 0.00014541 0.00074717
4 ARS-BFGL-NGS-86175 0.186093 ARS-BFGL-NGS-110781 0.186913 1.4e-07 1.07e-06
4 ARS-BFGL-NGS-110781 0.186913 BTA-71542-no-rs 0.187116 0 0
4 BTA-71542-no-rs 0.187116 BTA-71588-no-rs 0.18838 0.0022521 0.00414373
4 BTA-71588-no-rs 0.18838 Hapmap31768-BTA-141947 0.189944 0.00040985 0.00070361
4 Hapmap31768-BTA-141947 0.189944 BTB-00167173 0.190349 0.00127235 0.00116111
4 BTB-00167173 0.190349 BTB-00167286 0.190696 6.191e-05 8.054e-05
4 BTB-00167286 0.190696 BTB-01238607 0.191159 0.00195779 0.00109571
4 BTB-01238607 0.191159 BTB-01238565 0.191526 0 0
4 BTB-01238565 0.191526 BTB-01238546 0.192006 1e-08 0
4 BTB-01238546 0.192006 BTB-01238492 0.192452 0.00011846 0
4 BTB-01238492 0.192452 BTA-29407-no-rs 0.192896 0.00040478 0
4 BTA-29407-no-rs 0.192896 BTB-01888967 0.193159 0.00085286 3.8e-07
4 BTB-01888967 0.193159 BTB-00167380 0.193486 0.00010722 1e-07
4 BTB-00167380 0.193486 Hapmap47236-BTA-29404 0.194694 0.00153311 0.00359917
4 Hapmap47236-BTA-29404 0.194694 ARS-BFGL-NGS-4793 0.197117 0.00743791 0.00365188
4 ARS-BFGL-NGS-4793 0.197117 ARS-BFGL-NGS-108298 0.19783 2.63e-05 0.00129542
4 ARS-BFGL-NGS-108298 0.19783 BTB-01108729 0.199936 0.00132023 0.0008848
4 BTB-01108729 0.199936 ARS-BFGL-NGS-79920 0.200271 8.247e-05 0.00042558
4 ARS-BFGL-NGS-79920 0.200271 BTB-01108785 0.200487 6.99e-06 0.00044804
4 BTB-01108785 0.200487 BTA-38554-no-rs 0.201784 0.00225203 0.00188681
4 BTA-38554-no-rs 0.201784 BTA-38557-no-rs 0.202056 0.00062695 0.00010345
4 BTA-38557-no-rs 0.202056 BTA-93539-no-rs 0.203031 0.00036155 0.00318551
4 BTA-93539-no-rs 0.203031 Hapmap51522-BTA-93536 0.203293 0 0
4 Hapmap51522-BTA-93536 0.203293 ARS-BFGL-NGS-110874 0.203725 0.00129017 0.00220459
4 ARS-BFGL-NGS-110874 0.203725 BTA-93538-no-rs 0.204302 0.00016122 0.00019775
4 BTA-93538-no-rs 0.204302 ARS-BFGL-NGS-25363 0.204771 0.00030402 1.51e-06
4 ARS-BFGL-NGS-25363 0.204771 BTB-00224778 0.205004 7.5e-07 5e-08
4 BTB-00224778 0.205004 BTA-72096-no-rs 0.205309 0.00089541 0.0001563
4 BTA-72096-no-rs 0.205309 BTA-72072-no-rs 0.20552 0.00018356 0
4 BTA-72072-no-rs 0.20552 BTA-72059-no-rs 0.205745 0.00020299 0
4 BTA-72059-no-rs 0.205745 BTB-00167579 0.206078 0.00088726 0.00175441
4 BTB-00167579 0.206078 UA-IFASA-5600 0.206376 0 0
4 UA-IFASA-5600 0.206376 ARS-USMARC-Parent-AY842475-rs29002127 0.206522 0 0
4 ARS-USMARC-Parent-AY842475-rs29002127 0.206522 BTB-00167503 0.206723 1e-08 1e-08
4 BTB-00167503 0.206723 Hapmap50078-BTA-71995 0.206985 0.00056291 0.00025583
4 Hapmap50078-BTA-71995 0.206985 ARS-BFGL-NGS-60801 0.207302 6e-08 0.00013827
4 ARS-BFGL-NGS-60801 0.207302 BTB-00167820 0.207537 1e-08 0.00050866
4 BTB-00167820 0.207537 Hapmap26962-BTA-141949 0.208027 0.00061673 0.00066538
4 Hapmap26962-BTA-141949 0.208027 Hapmap39092-BTA-72158 0.208268 0 4.1e-06
4 Hapmap39092-BTA-72158 0.208268 BTB-00168235 0.208625 0 0.00024318
4 BTB-00168235 0.208625 BTB-00168310 0.208916 0.00012823 0.0004181
4 BTB-00168310 0.208916 BTA-72259-no-rs 0.209747 0.00059377 1.29e-06
4 BTA-72259-no-rs 0.209747 Hapmap61033-rs29022501 0.210233 0.00056178 0.00068695
4 Hapmap61033-rs29022501 0.210233 ARS-BFGL-NGS-111862 0.210621 7.948e-05 0.0002104
4 ARS-BFGL-NGS-111862 0.210621 BTA-72397-no-rs 0.211066 0.00193859 0.00100724
4 BTA-72397-no-rs 0.211066 ARS-BFGL-NGS-117041 0.211301 0 0
4 ARS-BFGL-NGS-117041 0.211301 BTB-00168676 0.211539 0 0.00015839
4 BTB-00168676 0.211539 ARS-BFGL-NGS-40177 0.212233 0.00146446 0.000284
4 ARS-BFGL-NGS-40177 0.212233 BTB-00168895 0.212559 0.00021791 3.024e-05
4 BTB-00168895 0.212559 BTA-72487-no-rs 0.212789 0 1.2e-07
4 BTA-72487-no-rs 0.212789 BTB-01054295 0.213831 0.00307705 0.00223428
4 BTB-01054295 0.213831 BTB-01054325 0.21474 0.00045742 0.00045681
4 BTB-01054325 0.21474 BTB-01054403 0.215769 0.00067359 0.0021331
4 BTB-01054403 0.215769 ARS-BFGL-NGS-84478 0.216352 0.00139191 0.00054846
4 ARS-BFGL-NGS-84478 0.216352 BTB-01054433 0.216715 0.00162305 0.0017362
4 BTB-01054433 0.216715 ARS-BFGL-NGS-20631 0.217118 0.00152095 0.00120555
4 ARS-BFGL-NGS-20631 0.217118 ARS-BFGL-NGS-63022 0.219161 0.00028356 0.00235661
4 ARS-BFGL-NGS-63022 0.219161 BTB-01054610 0.220355 0.00164698 0.00226926
4 BTB-01054610 0.220355 Hapmap28140-BTA-159872 0.220844 0.00130291 0.00339672
4 Hapmap28140-BTA-159872 0.220844 Hapmap33790-BTA-159878 0.221119 0 0
4 Hapmap33790-BTA-159878 0.221119 ARS-BFGL-NGS-38914 0.222855 0.00573515 0.00461549
4 ARS-BFGL-NGS-38914 0.222855 BTB-01054838 0.223314 0.00201124 0.0034998
4 BTB-01054838 0.223314 BTB-01054853 0.22352 3.98e-06 0
4 BTB-01054853 0.22352 BTB-01054876 0.223805 0.00031268 0.00014357
4 BTB-01054876 0.223805 BTB-00169017 0.225612 0.00543062 0.006569
4 BTB-00169017 0.225612 ARS-BFGL-NGS-59734 0.226064 0 9e-08
4 ARS-BFGL-NGS-59734 0.226064 ARS-BFGL-NGS-33147 0.226451 0.00062456 0.00135543
4 ARS-BFGL-NGS-33147 0.226451 BTB-01581703 0.227026 0.00286054 0.00259659
4 BTB-01581703 0.227026 BTA-72579-no-rs 0.227632 0.00172983 0.00229601
4 BTA-72579-no-rs 0.227632 BTB-01054917 0.228021 0.00046683 0.00065479
4 BTB-01054917 0.228021 ARS-BFGL-NGS-115125 0.228677 0.00098849 0.00114019
4 ARS-BFGL-NGS-115125 0.228677 BTA-72648-no-rs 0.229127 2e-08 0
4 BTA-72648-no-rs 0.229127 Hapmap50909-BTA-17901 0.229957 0.00251028 0.00118301
4 Hapmap50909-BTA-17901 0.229957 Hapmap33386-BTA-155833 0.231734 0.00459482 0.0040002
4 Hapmap33386-BTA-155833 0.231734 ARS-BFGL-NGS-78425 0.232091 2.21e-05 0.00019126
4 ARS-BFGL-NGS-78425 0.232091 Hapmap39036-BTA-72676 0.233135 0.00150431 0.0019144
4 Hapmap39036-BTA-72676 0.233135 Hapmap48063-BTA-72675 0.233498 0.00109966 0.00028312
4 Hapmap48063-BTA-72675 0.233498 Hapmap50895-BTA-122111 0.235727 0.00242506 0.00295689
4 Hapmap50895-BTA-122111 0.235727 Hapmap27013-BTA-158242 0.236017 5.944e-05 0.00065383
4 Hapmap27013-BTA-158242 0.236017 BTB-00677925 0.236827 0.00078376 0.00121637
4 BTB-00677925 0.236827 BTB-01450068 0.237044 7.65e-06 4.7e-07
4 BTB-01450068 0.237044 BTB-00677914 0.237666 0.0004014 0.00019226
4 BTB-00677914 0.237666 ARS-BFGL-NGS-116078 0.237989 0.00020092 9.1e-05
4 ARS-BFGL-NGS-116078 0.237989 Hapmap61072-rs29024053 0.239718 0.00053022 0.00021988
4 Hapmap61072-rs29024053 0.239718 Hapmap24027-BTA-97007 0.24036 3.69e-06 2.619e-05
4 Hapmap24027-BTA-97007 0.24036 Hapmap43740-BTA-05954 0.241432 0.00073918 0.00127242
[truncated: 1,896,571 more chars]
