# Supplementary material for: Benchmarking phasing software with a whole-genome sequenced cattle pedigree
Source: BMC Genomics. 2022 Feb 15;23:130. doi: 10.1186/s12864-022-08354-6 (PMC8845340; doi:10.1186/s12864-022-08354-6)
Supplement: Supplementary file 3 — Additional file 3. [file 12864_2022_8354_MOESM3_ESM.xlsx]

## Sheet: Feuil1
chr	start	end
1	0	716126
1	731679	731914
1	732311	732410
1	732527	732672
1	733422	733504
1	734695	734828
1	784974	785059
1	811770	811881
1	834329	834449
1	852503	852637
1	853169	853259
1	863828	863928
1	864631	864731
1	866111	866396
1	866690	866845
1	867158	867287
1	867468	867732
1	867980	868041
1	870745	870899
1	938424	938503
1	939008	939188
1	950304	950305
1	963842	963979
1	964168	964271
1	964412	964517
1	964756	964895
1	965074	965227
1	1039714	1039823
1	1079108	1079250
1	1079336	1079408
1	1107162	1107254
1	1157491	1157604
1	1157800	1157929
1	1171169	1171211
1	1200402	1200484
1	1200620	1200681
1	1205292	1205393
1	1224701	1224797
1	1250730	1250823
1	1268067	1268172
1	1315279	1315334
1	1334249	1334339
1	1335577	1335689
1	1461501	1461596
1	1483667	1483772
1	1489773	1489873
1	1490252	1490372
1	1496302	1496414
1	1507041	1507205
1	1514708	1514804
1	1554857	1554900
1	1575686	1575791
1	1576160	1576224
1	1576834	1576923
1	1770524	1770615
1	1775538	1775644
1	1775758	1775947
1	1776956	1777098
1	1777337	1777385
1	1777584	1777677
1	1859332	1859448
1	1859523	1859682
1	1864767	1864823
1	1866097	1866160
1	1866967	1867097
1	1883944	1884129
1	1885816	1885907
1	1887712	1887775
1	1893056	1893148
1	1927877	1927953
1	1972022	1972046
1	1980708	1980807
1	2134596	2134617
1	2137377	2137765
1	2138185	2138279
1	2161690	2161783
1	2195322	2195396
1	2224623	2224711
1	2225118	2225231
1	2225341	2225442
1	2267403	2267427
1	2268769	2268869
1	2269074	2269110
1	2269202	2269300
1	2269547	2269630
1	2291101	2291102
1	2293503	2293504
1	2293517	2293518
1	2324172	2324287
1	2337217	2337313
1	2406800	2406864
1	2430763	2430871
1	2523210	2523307
1	2523382	2523480
1	2559314	2559423
1	2559532	2559580
1	2624286	2624350
1	2686434	2686517
1	2694023	2694118
1	2746362	2746462
1	2746520	2746635
1	2864896	2865009
1	2865117	2865204
1	2927936	2928052
1	2944360	2944456
1	3089889	3089914
1	3090086	3090322
1	3113949	3113951
1	3181405	3181497
1	3216914	3217051
1	3230358	3230359
1	3241190	3241290
1	3288073	3288076
1	3318127	3318227
1	3350731	3350807
1	3367779	3367920
1	3369268	3369416
1	3384545	3384546
1	3451501	3451619
1	3522278	3522348
1	3552762	3552854
1	3553150	3553253
1	3636516	3636600
1	3685632	3686461
1	3724252	3724350
1	3745118	3745278
1	3747102	3747151
1	3747314	3747407
1	3747663	3747768
1	3777109	3777254
1	3795659	3795760
1	3836614	3836640
1	3836843	3836930
1	3837095	3837332
1	3855837	3855939
1	3871349	3871509
1	3874335	3874336
1	3878392	3878469
1	3878608	3878610
1	3884922	3885049
1	3933729	3934058
1	3936870	3937040
1	3937535	3937638
1	3937802	3937921
1	3938365	3938463
1	3942404	3942513
1	3945609	3945686
1	3946064	3946132
1	3964393	3964530
1	4011104	4011221
1	4012197	4012299
1	4073494	4073588
1	4131994	4132102
1	4132708	4132831
1	4133259	4133369
1	4154519	4154601
1	4320304	4320404
1	4408866	4409002
1	4435339	4435423
1	4453710	4453787
1	4476985	4477070
1	4477377	4477434
1	4478777	4478835
1	4499836	4499876
1	4517507	4517594
1	4523573	4523657
1	4556490	4556585
1	4578315	4578386
1	4620616	4620700
1	4648352	4648461
1	4649278	4649365
1	4669909	4670024
1	4670199	4670297
1	4700630	4700638
1	4701337	4701364
1	4756848	4756942
1	4787509	4787528
1	4812616	4812701
1	4820690	4820722
1	4820949	4821093
1	4830985	4831168
1	4835417	4835520
1	4842545	4842684
1	4842943	4843035
1	4843189	4843267
1	4843356	4843487
1	4865032	4865036
1	4880680	4880805
1	4967031	4967082
1	5013217	5013368
1	5013726	5013832
1	5061044	5061107
1	5090077	5090181
1	5092533	5092593
1	5115290	5115332
1	5115581	5115674
1	5115819	5115930
1	5116650	5116791
1	5117082	5117250
1	5149362	5149472
1	5150422	5150532
1	5150949	5151073
1	5151137	5151235
1	5180683	5180754
1	5181096	5181176
1	5214142	5214238
1	5241875	5241889
1	5306812	5306855
1	5403413	5403505
1	5403980	5404090
1	5438784	5438848
1	5439194	5439274
1	5440206	5440314
1	5440432	5440666
1	5440777	5440882
1	5441007	5441110
1	5441319	5441703
1	5441995	5442166
1	5525075	5525128
1	5541634	5541748
1	5592407	5592508
1	5612036	5612123
1	5621874	5621959
1	5622023	5622104
1	5644216	5644288
1	5672965	5673074
1	5733413	5733490
1	5786851	5786986
1	5800228	5800491
1	5852968	5853070
1	5874090	5874186
1	5877205	5877305
1	5913565	5913632
1	5914212	5914218
1	5950438	5950540
1	5951205	5951292
1	5962357	5964307
1	5965437	5965547
1	6042690	6042753
1	6042884	6043133
1	6305947	6306041
1	6306399	6306560
1	6372012	6372095
1	6377701	6377813
1	6382004	6382089
1	6382347	6382482
1	6387177	6387276
1	6533307	6533384
1	6533514	6533668
1	6588407	6588505
1	6605328	6605473
1	6650660	6650712
1	6652185	6652263
1	6696098	6696181
1	6697194	6697229
1	6741899	6741977
1	6749798	6749934
1	6752218	6752278
1	6752898	6752962
1	6755414	6755499
1	6755787	6755874
1	6765589	6765670
1	6788146	6788163
1	6788227	6788307
1	6876879	6877006
1	6882384	6882389
1	6882467	6882468
1	6883230	6883334
1	6914778	6914848
1	6914963	6915047
1	6918912	6919015
1	6936875	6937004
1	6937272	6937332
1	6938739	6938862
1	6992717	6992803
1	6998685	6998778
1	7129022	7129174
1	7284328	7284401
1	7285601	7285695
1	7287984	7288027
1	7313700	7313719
1	7351618	7351688
1	7382346	7382459
1	7382484	7382587
1	7383255	7383354
1	7388020	7388117
1	7406428	7406521
1	7438722	7438753
1	7442379	7442425
1	7450280	7450281
1	7467156	7467288
1	7470895	7471050
1	7471115	7471269
1	7496618	7496719
1	7504748	7504824
1	7585000	7585101
1	7621500	7621804
1	7624384	7624405
1	7630809	7630896
1	7784006	7784163
1	7811492	7811547
1	7881437	7881695
1	7891785	7891787
1	7914477	7914497
1	7976465	7976523
1	7983889	7983946
1	8030679	8030695
1	8036319	8036462
1	8051884	8051904
1	8051955	8051956
1	8093749	8093848
1	8108975	8109069
1	8174791	8174980
1	8247567	8247660
1	8247818	8247902
1	8254649	8254698
1	8285904	8285940
1	8338760	8338791
1	8339502	8339559
1	8369095	8369127
1	8482892	8483000
1	8502391	8502434
1	8518455	8518504
1	8545972	8546076
1	8593037	8593104
1	8593542	8593760
1	8603713	8603846
1	8628670	8628755
1	8663375	8663378
1	8666675	8666697
1	8829439	8829447
1	8874292	8874394
1	8896611	8896749
1	8900682	8900754
1	8909836	8909876
1	9084831	9084933
1	9224313	9224350
1	9396434	9396531
1	9397243	9397348
1	9398068	9398139
1	9430147	9430160
1	9441428	9441448
1	9635713	9635732
1	9690398	9690465
1	9787728	9787782
1	9809632	9809729
1	9836768	9836831
1	9862323	9862349
1	9863161	9863260
1	9867598	9867699
1	9956097	9956139
1	10073865	10073936
1	10088174	10088237
1	10088499	10088591
1	10436344	10436421
1	10505405	10505508
1	10553730	10553735
1	10598896	10598992
1	10634879	10634938
1	10637751	10637874
1	10664357	10664442
1	10785960	10785961
1	10821733	10821855
1	10903119	10903206
1	10904616	10904740
1	10905234	10905370
1	10905615	10905720
1	10907525	10907612
1	10907858	10907870
1	10974770	10974856
1	11002547	11002609
1	11003432	11003530
1	11022874	11022930
1	11099064	11099342
1	11100323	11100416
1	11100604	11100677
1	11101420	11101569
1	11102140	11102457
1	11102956	11103020
1	11103372	11103591
1	11103686	11103809
1	11104406	11104496
1	11109629	11109743
1	11121124	11121217
1	11212574	11212674
1	11259664	11259755
1	11259874	11259973
1	11323283	11323573
1	11376525	11376628
1	11466783	11467192
1	11505159	11505288
1	11564190	11564294
1	11630135	11630171
1	11637190	11637250
1	11651481	11651726
1	11652254	11652316
1	11652725	11652950
1	11653968	11654032
1	11654525	11654552
1	11654656	11654690
1	11665671	11665691
1	11688569	11688654
1	11781197	11781217
1	11791874	11791948
1	11833976	11834002
1	11835249	11835370
1	11915948	11916038
1	11986918	11986999
1	12039681	12039742
1	12148513	12148605
1	12161811	12161858
1	12180763	12180847
1	12299935	12300001
1	12304383	12304463
1	12395686	12395714
1	12484303	12484334
1	12485664	12485808
1	12505065	12505170
1	12602121	12602238
1	12602527	12602648
1	12602738	12602842
1	12654421	12654485
1	12660901	12661108
1	12758391	12758462
1	12793328	12793368
1	12814361	12814396
1	12846226	12846256
1	12854526	12854656
1	12957442	12957468
1	12977976	12978053
1	12999108	12999265
1	12999401	12999481
1	13000603	13000604
1	13009717	13009750
1	13015565	13015603
1	13022628	13022655
1	13025516	13025604
1	13048550	13048696
1	13048880	13048971
1	13049015	13049057
1	13071143	13071215
1	13202835	13202877
1	13326038	13326069
1	13404199	13404298
1	13405809	13405951
1	13472336	13472370
1	13473454	13473564
1	13548467	13548564
1	13556528	13556599
1	13573068	13573155
1	13622924	13622955
1	13627539	13627600
1	13628612	13628729
1	13628989	13629090
1	13655083	13655163
1	13776750	13776912
1	13777135	13777242
1	13912427	13912428
1	14004851	14004942
1	14005651	14005753
1	14008008	14008079
1	14072520	14072599
1	14179561	14179577
1	14258996	14259106
1	14259184	14259272
1	14259339	14259444
1	14259564	14259680
1	14344532	14344603
1	14397164	14397216
1	14547616	14547754
1	14552562	14552674
1	14682405	14682480
1	14713207	14713266
1	14713599	14713687
1	14888749	14888750
1	14921259	14921350
1	14954566	14954651
1	15071625	15071626
1	15074588	15074711
1	15075599	15075708
1	15076317	15076421
1	15077404	15077479
1	15091333	15091349
1	15321738	15321771
1	15347690	15347722
1	15509858	15509928
1	15609350	15609420
1	15609623	15609663
1	15757851	15758006
1	15825407	15825447
1	15922607	15922676
1	16117137	16117212
1	16134185	16134238
1	16325524	16325561
1	16379450	16379518
1	16406967	16407060
1	16467577	16467681
1	16501768	16501796
1	16568912	16568988
1	16682658	16682753
1	16855932	16856075
1	16897625	16897712
1	17565789	17565806
1	17612892	17612986
1	17626769	17626813
1	17857904	17857940
1	17887314	17887436
1	17912032	17912124
1	17912261	17912451
1	17912653	17912769
1	17996924	17996944
1	18006332	18006382
1	18007991	18007992
1	18031169	18031174
1	18031194	18031201
1	18031251	18031262
1	18265259	18265317
1	18333447	18333460
1	18410035	18410052
1	18488135	18488166
1	18514999	18515062
1	18823996	18824095
1	18829398	18829518
1	18901815	18901907
1	18902303	18902355
1	18902439	18902721
1	18902777	18902909
1	18914100	18914171
1	18932531	18933069
1	18933971	18933994
1	19032242	19032278
1	19034938	19035039
1	19075262	19075356
1	19565584	19565637
1	19717646	19717666
1	19834619	19834635
1	19895349	19895418
1	19895609	19895738
1	19896160	19896266
1	19904145	19904263
1	20044698	20044822
1	20131415	20131446
1	20373404	20373534
1	20524941	20524994
1	20860282	20860302
1	20902214	20902292
1	21038861	21038959
1	21190726	21190809
1	21225371	21225414
1	21279072	21279099
1	21365739	21365742
1	21365879	21366320
1	21443005	21443074
1	21539790	21539856
1	21576309	21576399
1	22059144	22059145
1	22216928	22217007
1	22240232	22240265
1	22331443	22331527
1	22380052	22380182
1	22390347	22390348
1	22405383	22405469
1	22443195	22443198
1	22479528	22479588
1	22501178	22501233
1	22869581	22869630
1	22931035	22931094
1	22959475	22959557
1	22996913	22996940
1	23061057	23061072
1	23061270	23061358
1	23079563	23079646
1	23079918	23080046
1	23248054	23248109
1	23248311	23248371
1	23405346	23405400
1	23489019	23489061
1	23676375	23676452
1	23684596	23684597
1	23783380	23783491
1	24029964	24030028
1	24058721	24058763
1	24268746	24268781
1	24274699	24274700
1	24639486	24639487
1	25227888	25227892
1	25673030	25673057
1	25685045	25685046
1	25703053	25703094
1	25736861	25736982
1	25830212	25830231
1	26095747	26095811
1	26130640	26130668
1	26163863	26163884
1	26385494	26385553
1	26732407	26732410
1	26899828	26899848
1	27037811	27037911
1	27386993	27386994
1	27386995	27386996
1	27479504	27479557
1	27547234	27547265
1	27860377	27860406
1	27916279	27916361
1	27935912	27935987
1	27936087	27936179
1	27971607	27971649
1	28016733	28016835
1	28052478	28052479
1	28187366	28187408
1	28534167	28534263
1	29629710	29629748
1	29829806	29829832
1	29983588	29983615
1	30136329	30136550
1	30848191	30848218
1	30891277	30891310
1	31338490	31338564
1	31338921	31338978
1	31339383	31339429
1	31340110	31340129
1	31340669	31340679
1	31342639	31342750
1	31342893	31342994
1	31516183	31516255
1	31599930	31599990
1	31600047	31600128
1	31600570	31600660
1	31600732	31600778
1	31601741	31601807
1	31602029	31602272
1	31602420	31602464
1	31716016	31716050
1	31892650	31892743
1	31917612	31917749
1	31917901	31918009
1	32078597	32078627
1	32101834	32101931
1	32210481	32210511
1	32228644	32228700
1	32631526	32631542
1	32961601	32961778
1	33193758	33193759
1	33392358	33392379
1	33949066	33949067
1	34139518	34139519
1	34139917	34139918
1	34139919	34139920
1	34243805	34243843
1	34652149	34652204
1	34866464	34866465
1	35032791	35032792
1	35033337	35033338
1	35504431	35504434
1	35533381	35533450
1	35715191	35715211
1	35715632	35715789
1	35719507	35719545
1	36056826	36056924
1	36057114	36057120
1	36057498	36057524
1	36057850	36057851
1	36057928	36057954
1	36058417	36058576
1	36058851	36059079
1	36059100	36059119
1	36059303	36059532
1	36059544	36059589
1	36374502	36374537
1	36572777	36572896
1	36573230	36573682
1	36637978	36638016
1	36658548	36658605
1	36747225	36747307
1	36806193	36806333
1	36806565	36806641
1	36872972	36873008
1	36970320	36970416
1	36977541	36977562
1	37323738	37323776
1	37920238	37920310
1	38279549	38279570
1	38388712	38388808
1	38427156	38427207
1	38428120	38428210
1	38789387	38789431
1	38903716	38903717
1	39052638	39052668
1	39341765	39341767
1	39481792	39481845
1	39483344	39483378
1	39538929	39538954
1	40097320	40097321
1	40472648	40472687
1	40797795	40797878
1	40953286	40953382
1	41219262	41219337
1	41477486	41477558
1	42374736	42374767
1	42527540	42527634
1	42615475	42615476
1	42930695	42930772
1	43118678	43118759
1	43592525	43592670
1	43628469	43628523
1	43629106	43629118
1	43845271	43845338
1	43918513	43918536
1	44100423	44100454
1	44533411	44533438
1	44646722	44646755
1	44756473	44756507
1	44811331	44811396
1	44831458	44831529
1	45154310	45154378
1	45604907	45605005
1	46388827	46390097
1	46390742	46396552
1	46397575	46398450
1	46398598	46398754
1	46400540	46400541
1	46700111	46700148
1	46811455	46811635
1	46814834	46814907
1	46832348	46832349
1	46843735	46843736
1	46844875	46844876
1	46845387	46845388
1	47076832	47076873
1	47140776	47140814
1	47326443	47326539
1	47790416	47790417
1	47905934	47905983
1	48022753	48022808
1	48157588	48157614
1	48382990	48383094
1	48383321	48383424
1	48502557	48502558
1	48625775	48625824
1	48700350	48700461
1	48979110	48979163
1	49014766	49014767
1	49161089	49161109
1	49182398	49182417
1	49481775	49481895
1	49482136	49482343
1	49482394	49482729
1	49823585	49823677
1	49907264	49907300
1	50154108	50154184
1	50335750	50335751
1	50845772	50845886
1	50922113	50922206
1	51039511	51039580
1	51247800	51247801
1	51406117	51406232
1	51406309	51406456
1	51592057	51592109
1	51715073	51715074
1	51769409	51769482
1	52580177	52580209
1	52630952	52630980
1	52633379	52633542
1	52687552	52687633
1	52842389	52842390
1	53197732	53197813
1	53269677	53269788
1	53463910	53464001
1	54142843	54142844
1	54326042	54326137
1	54541908	54542018
1	54548802	54548853
1	54549053	54549110
1	54773542	54773617
1	54875432	54875459
1	55017373	55017436
1	55090925	55090972
1	55109288	55109306
1	55110250	55110294
1	55112082	55112434
1	55446580	55446614
1	55490864	55490894
1	56043675	56043708
1	56465395	56465486
1	57089306	57089338
1	57095682	57095765
1	57346426	57346427
1	57558989	57559021
1	57608114	57608147
1	59025906	59025947
1	59697682	59697683
1	59810807	59810828
1	60268495	60268496
1	60564066	60564067
1	60793895	60793896
1	60851482	60851567
1	61148358	61148378
1	61203263	61203339
1	61203621	61203749
1	61394219	61394276
1	61436211	61436269
1	61617378	61617407
1	61661792	61661934
1	61662335	61662354
1	61740137	61740185
1	61843930	61844040
1	61913149	61913219
1	61957296	61957430
1	62208780	62208799
1	62686091	62686184
1	62695619	62695744
1	62804053	62804054
1	63076709	63076710
1	63077021	63077037
1	63312964	63313001
1	63445473	63445506
1	63669520	63669540
1	63899643	63899747
1	64649038	64649074
1	64772271	64772333
1	65107992	65108029
1	65166990	65167010
1	65169895	65169914
1	65300845	65300909
1	65595182	65595306
1	65666629	65666748
1	65931632	65931656
1	66335789	66335881
1	66423898	66423965
1	66450502	66450590
1	66664998	66664999
1	67108631	67108696
1	67108862	67108940
1	67109511	67109632
1	67887122	67887200
1	67914062	67914085
1	67958958	67959024
1	68277338	68277339
1	68283191	68283257
1	68305523	68305524
1	68868101	68868126
1	69067761	69067762
1	69071473	69071474
1	69092519	69092520
1	69277409	69277464
1	69283839	69283904
1	69743335	69743365
1	69843498	69843527
1	69923466	69923564
1	70227223	70227363
1	70383400	70383455
1	70444765	70444766
1	70641958	70641983
1	70892458	70892574
1	70938652	70938672
1	71070060	71070091
1	71259839	71259867
1	71422295	71422346
1	71523571	71523657
1	71693395	71693508
1	72650115	72650134
1	72699972	72699992
1	72777778	72777860
1	72945635	72945735
1	73225300	73225411
1	73463563	73463598
1	73708622	73708623
1	74049816	74049839
1	74472410	74472488
1	74566212	74566304
1	74566708	74566850
1	74566924	74567043
1	74955521	74955522
1	75234953	75234981
1	75349205	75349231
1	75380122	75380190
1	75400204	75400205
1	75400263	75400264
1	75403110	75403112
1	75963970	75963971
1	76408695	76408735
1	76470545	76470630
1	76610176	76610454
1	76849780	76849844
1	77850520	77850616
1	77850841	77850910
1	77875986	77876078
1	78238908	78238936
1	78431499	78431529
1	78593900	78594018
1	79158978	79159009
1	79541460	79541561
1	79634381	79634395
1	80095362	80095366
1	80322823	80322824
1	80362121	80362152
1	80419779	80419875
1	80731731	80731756
1	81032889	81032890
1	81136405	81136439
1	81311779	81311799
1	81477176	81477389
1	81477494	81477602
1	81728474	81728568
1	82228729	82228859
1	82277339	82277385
1	83042725	83042838
1	83042927	83043081
1	83116034	83116053
1	83230734	83231054
1	83231139	83231274
1	83231359	83231444
1	83624393	83624495
1	83726297	83726329
1	84008812	84008814
1	84803543	84803586
1	85240506	85240526
1	85570276	85570371
1	85570646	85570712
1	85572533	85572629
1	85665086	85665122
1	85795119	85795175
1	85986014	85986119
1	86047209	86047251
1	86601611	86601716
1	86852046	86852160
1	86852267	86852293
1	86915256	86915257
1	87235732	87235805
1	87257649	87260944
1	87594281	87594382
1	88028701	88028720
1	88288644	88603578
1	88704434	88704435
1	89265293	89265339
1	89411175	89411205
1	89936771	89936805
1	90197884	90197954
1	90419913	90419947
1	90443531	90443561
1	90634815	90634914
1	90729541	90729560
1	90983382	90983435
1	91003888	91003990
1	91131581	91131613
1	91148176	91148177
1	91159602	91159624
1	91540709	91540710
1	91880334	91880395
1	92245662	92245757
1	92683587	92683645
1	92706136	92706193
1	92818058	92818059
1	93135925	93135926
1	93617376	93617377
1	93621408	93621409
1	93623063	93623064
1	93640166	93640167
1	93654895	93654929
1	93684410	93684411
1	93944259	93944292
1	93979735	93979736
1	94843553	94843732
1	94885574	94885604
1	94955741	94955742
1	95774544	95774545
1	96193018	96193102
1	96287555	96287585
1	96758576	96758600
1	96758724	96758919
1	96866058	96866091
1	97086428	97086515
1	97900153	97900264
1	97939753	97939873
1	98741209	98741224
1	98854550	98854656
1	99196342	99196395
1	99273161	99273220
1	99479355	99479441
1	99522835	99522921
1	99593235	99593270
1	100225013	100225056
1	100351441	100351537
1	100541883	100541928
1	100680817	100680840
1	100912419	100912420
1	100919942	100920003
1	101165908	101165939
1	101474426	101474505
1	101987550	101987551
1	102028289	102028314
1	102030585	102030651
1	102070863	102070923
1	102440746	102440795
1	102578694	102578724
1	102693315	102693414
1	102907357	102907427
1	103108169	103108206
1	103115834	103115853
1	103271530	103271603
1	103271848	103271895
1	103367875	103367912
1	103462195	103462271
1	103473257	103473258
1	103596391	103596392
1	104145664	104145698
1	104225471	104225506
1	104287835	104287836
1	104288090	104288091
1	104288196	104288197
1	104308840	104308841
1	104309806	104309807
1	104310401	104310402
1	104313371	104313372
1	104313565	104313566
1	104315703	104315704
1	104317346	104317347
1	104317500	104317501
1	104464513	104464582
1	104878029	104878049
1	104895637	104895656
1	104896050	104896078
1	104934657	104934696
1	104935616	104935633
1	105435020	105435049
1	105583934	105583962
1	105755494	105755529
1	105757231	105757323
1	105818563	105818596
1	105819555	105819578
1	106294649	106294729
1	106363319	106363435
1	106986148	106986196
1	106992597	106992630
1	107582020	107582040
1	107732847	107732872
1	108293069	108293160
1	108382362	108382425
1	108524656	108524747
1	108672080	108672081
1	108867285	108867349
1	109028763	109028833
1	109049151	109049217
1	109093158	109093223
1	109178077	109178134
1	109633408	109633461
1	109744724	109744782
1	109980128	109980152
1	110059738	110059799
1	110408193	110408226
1	110560613	110560695
1	110655012	110655098
1	111009849	111009964
1	111165358	111165399
1	111280761	111280762
1	111324701	111324732
1	111596000	111596107
1	111883725	111883785
1	112500857	112500967
1	112520171	112520239
1	112751687	112751794
1	112844694	112844713
1	112882725	112882814
1	112889334	112889494
1	113556658	113556696
1	113725979	113726044
1	114001395	114001497
1	114431202	114431283
1	114719392	114719484
1	115480830	115480858
1	115931171	115931228
1	116391668	116391717
1	116516394	116516534
1	116586434	116586527
1	116724631	116724731
1	116724806	116724857
1	117626925	117627007
1	117651413	117651509
1	118485955	118485956
1	118890659	118890739
1	119255162	119255197
1	119401916	119401917
1	119402297	119402413
1	119570955	119570995
1	119574991	119575065
1	119881249	119881293
1	120086506	120086559
1	120142903	120142949
1	120243727	120243767
1	120405986	120406060
1	121572609	121572747
1	121593310	121593341
1	121615761	121616349
1	121620725	121620753
1	121782608	121782706
1	121997953	121998028
1	122111854	122111901
1	122124735	122124769
1	122436464	122436619
1	122436835	122436857
1	122437082	122437110
1	122496006	122496068
1	122671243	122671264
1	124108076	124108110
1	124198241	124198321
1	124408164	124408270
1	124426781	124426862
1	124513132	124513178
1	125164500	125164529
1	125661082	125661121
1	125747658	125747677
1	126156552	126156597
1	126203301	126203385
1	126217411	126217434
1	126239515	126239593
1	126400877	126400897
1	126481243	126481244
1	127096560	127096586
1	127445332	127445333
1	127445344	127445345
1	127495840	127495873
1	127555817	127555818
1	127578795	127578815
1	127663438	127663439
1	127779513	127779602
1	127928932	127929034
1	128065241	128065292
1	128065882	128065911
1	128223914	128223915
1	128376849	128376850
1	128600368	128600369
1	128855877	128855878
1	128856031	128856032
1	128856060	128856061
1	128856081	128856082
1	128856098	128856099
1	129202777	129202860
1	129205542	129205573
1	129781595	129781596
1	131319769	131319770
1	131404005	131404121
1	131614194	131614196
1	131765763	131765802
1	131800734	131800764
1	133023457	133023483
1	133155090	133155138
1	133334185	133334243
1	133732686	133732807
1	134283332	134283333
1	134433930	134433931
1	134436421	134436422
1	134436423	134436424
1	134436827	134436828
1	134437351	134437352
1	134450855	134450856
1	134646392	134646393
1	134889197	134889198
1	134965845	134965876
1	135075223	135075242
1	135262446	135262519
1	135612927	135612947
1	135862342	135862404
1	136348030	136348123
1	136831013	136831094
1	137173247	137173413
1	137173564	137173638
1	137463702	137463762
1	137594209	137594210
1	137802346	137802380
1	138396408	138396479
1	139069492	139069568
1	139428827	139428884
1	139530205	139530234
1	139859981	139859982
1	139875011	139875012
1	140276769	140276770
1	140351901	140351920
1	140721720	140721721
1	140721723	140721724
1	140721858	140721859
1	140721962	140721963
1	140722097	140722098
1	140722553	140722554
1	140722876	140722877
1	140722919	140722920
1	140723855	140723856
1	140832782	140832925
1	140833163	140833460
1	141160498	141160532
1	141620912	141620913
1	141620916	141620917
1	141622041	141622042
1	141873275	141873276
1	142112270	142112271
1	142200271	142200298
1	142384396	142384397
1	143137664	143137665
1	143156586	143156587
1	143211579	143211580
1	143848742	143848743
1	144372959	144372960
1	144372970	144372971
1	144372972	144372973
1	144372981	144372982
1	144372986	144372987
1	144450894	144450896
1	144764419	144764465
1	144845570	144845571
1	145145900	145145935
1	145501894	145501936
1	145502569	145502570
1	145711059	145711061
1	145956518	145956537
1	146335817	146335818
1	146335826	146335827
1	146335850	146335851
1	146335870	146335871
1	146335880	146335881
1	146491766	146491814
1	146642973	146643007
1	146651047	146651134
1	146720442	146720495
1	146722169	146722277
1	146965794	146965817
1	147227978	147227979
1	147384913	147385050
1	147830627	147830715
1	147965402	147965441
1	148017658	148017689
1	148031446	148031492
1	148343116	148343168
1	148591846	148591943
1	148739568	148739598
1	149180094	149180134
1	149262372	149262405
1	149512877	149512878
1	149583884	149583885
1	149778173	149778254
1	149796447	149796538
1	149965904	149965921
1	150259377	150259478
1	150623544	150623586
1	150650882	150650916
1	150651433	150651455
1	151104569	151104660
1	151243909	151243910
1	151302635	151302734
1	151462298	151462424
1	151587467	151587468
1	151737357	151737577
1	151737705	151737798
1	151738109	151738198
1	152024517	152024518
1	152064441	152064442
1	152064450	152064451
1	152240104	152240202
1	152305352	152305448
1	152569544	152569545
1	152569547	152569548
1	152572008	152572009
1	152788781	152788801
1	152953286	152953364
1	152971056	152971169
1	152971296	152971424
1	152971488	152971602
1	153173896	153173897
1	153173903	153173904
1	153173912	153173913
1	153371665	153371666
1	153607287	153607288
1	153607352	153607353
1	153607362	153607363
1	153808190	153808284
1	153847858	153847919
1	153895717	153895776
1	153928735	153928812
1	153982825	153982826
1	154082540	154082639
1	154872272	154872308
1	154981365	154981441
1	155157088	155157177
1	155278511	155278512
1	155416224	155416250
1	155510615	155510652
1	155749703	155749734
1	155985383	155985384
1	155987394	155987395
1	155991661	155991662
1	156030243	156030284
1	156185478	156185492
1	156512724	156512725
1	156583266	156583285
1	156800701	156800702
1	156800708	156800709
1	157128061	157128113
1	157227032	157227069
1	157254304	157254305
1	157472171	157472285
1	157472653	157472728
1	157539383	157539467
1	157539719	157539741
1	157539827	157539968
1	157540629	157541060
1	157541473	157542136
1	157542777	157542778
1	157568091	158534110
2	0	10000
2	12886	12907
2	13352	13455
2	13659	13784
2	14350	14380
2	14618	14865
2	21021	21167
2	21324	22871
2	23690	23788
2	24140	24290
2	24444	24607
2	24717	24739
2	24925	25009
2	26144	27319
2	28363	28435
2	29234	29577
2	29696	29725
2	30095	30171
2	32692	32788
2	33839	34726
2	34831	34907
2	37902	37958
2	38165	38430
2	38644	38693
2	38747	38882
2	39088	39277
2	39487	39503
2	39632	40114
2	40692	40734
2	41183	41351
2	41743	41890
2	45131	45174
2	45750	46016
2	46591	46608
2	48670	48999
2	53231	53234
2	53500	53677
2	53911	54290
2	54417	54463
2	54978	55020
2	55185	55290
2	55344	55437
2	55613	55901
2	56278	56419
2	57630	57713
2	60745	60777
2	60876	60909
2	61031	61135
2	61456	61562
2	62714	62948
2	63204	63472
2	63786	63931
2	65164	65222
2	65404	65405
2	66803	66921
2	68217	68315
2	68543	68652
2	68971	69063
2	69433	69504
2	70033	70446
2	70606	70996
2	71291	71437
2	73141	73247
2	73443	73603
2	73726	73811
2	73972	74140
2	74341	74468
2	74620	75440
2	75845	76047
2	76309	76553
2	76793	77128
2	77240	77506
2	77580	78322
2	183520	183521
2	189192	189311
2	190311	190312
2	190804	190805
2	191439	191440
2	191970	191971
2	193395	193396
2	193579	193580
2	194704	194705
2	194872	194873
2	195730	195731
2	196176	196177
2	199056	199058
2	199968	199969
2	201595	201596
2	201741	201742
2	202681	202682
2	203925	203926
2	205927	205928
2	205951	205952
2	208250	208251
2	211040	211041
2	211152	211153
2	211878	211879
2	212288	212289
2	212597	212598
2	213292	213294
2	213298	213299
2	213304	213305
2	213336	213337
2	213415	213416
2	213744	213745
2	215331	215332
2	215390	215391
2	215803	215804
2	216571	216572
2	221274	221275
2	221338	221339
2	221774	225032
2	225172	225228
2	225893	225894
2	533934	534030
2	662231	662332
2	672987	673067
2	673422	673489
2	1227211	1227244
2	1697727	1697767
2	2084680	2084766
2	2149237	2149292
2	2212934	2213077
2	2241262	2241346
2	2318750	2318803
2	2638929	2638982
2	2768309	2768358
2	2837052	2837075
2	2837080	2837089
2	3086070	3086168
2	3277594	3277628
2	3892628	3892651
2	4206093	4206094
2	4236507	4236707
2	4269085	4269222
2	4269364	4269527
2	4326440	4326520
2	4974102	4974103
2	5072893	5072930
2	5131473	5131594
2	6198588	6198658
2	6429853	6429947
2	6505875	6505891
2	6506170	6506277
2	6618563	6618591
2	6757036	6757115
2	6897343	6897344
2	7089762	7089865
2	7578903	7578935
2	7817227	7817332
2	7817625	7817716
2	7817883	7818343
2	7818475	7818732
2	7818959	7819082
2	7819087	7819126
2	7819425	7819545
2	7819729	7819840
2	8016335	8016430
2	8114800	8114894
2	8124974	8124975
2	8125114	8125115
2	8179399	8179433
2	8688340	8688375
2	8782002	8782070
2	8982581	8982610
2	9596383	9596447
2	9774426	9774427
2	9774439	9774440
2	9789932	9789970
2	10178971	10179006
2	10413557	10413577
2	10428471	10428559
2	10585919	10585920
2	10620250	10620251
2	11062407	11062440
2	11206223	11206346
2	11206602	11206679
2	11207004	11207107
2	11207426	11207514
2	11207567	11207676
2	11207820	11207958
2	11208048	11208162
2	11208249	11208338
2	11208490	11208588
2	11208761	11208841
2	11209120	11209129
2	11301225	11301226
2	11302203	11302204
2	11302422	11302423
2	11302883	11302884
2	11303002	11303003
2	11522104	11522169
2	11616211	11616292
2	11616434	11616466
2	11865418	11865426
2	11940478	11940585
2	11981686	11981687
2	12035192	12035217
2	12203312	12203313
2	12270748	12270800
2	12431615	12431690
2	13018298	13018334
2	13153367	13153474
2	14438907	14438980
2	14486552	14486553
2	14491145	14491146
2	14550954	14550987
2	14568756	14568757
2	14769574	14769652
2	14980822	14980917
2	14993354	14993472
2	15200632	15200663
2	15463433	15463535
2	15793889	15793908
2	16249967	16249968
2	16319567	16319659
2	16320101	16320125
2	16320254	16320307
2	16461935	16461977
2	16920046	16920106
2	16990318	16990334
2	17066451	17066545
2	17345671	17345672
2	17345855	17345856
2	17604760	17604790
2	17680017	17680119
2	17928872	17928873
2	18076995	18076996
2	19020961	19021082
2	19415245	19415286
2	19490286	19490427
2	19521931	19522015
2	19531178	19531213
2	19640752	19640772
2	19901419	19901448
2	20149254	20149325
2	20970796	20970827
2	21203614	21203740
2	21280367	21280370
2	21280490	21280538
2	21280771	21280872
2	21333627	21333660
2	21607723	21607815
2	21609187	21609223
2	22123183	22123184
2	22143151	22143152
2	22354644	22354713
2	22624900	22625002
2	23127562	23127646
2	23162819	23162871
2	23189332	23189333
2	23196860	23196882
2	23676858	23676881
2	24150716	24150827
2	24245964	24245965
2	24571988	24572024
2	24858508	24858618
2	25033841	25033904
2	25362978	25363015
2	25636033	25636034
2	25782843	25782871
2	25783461	25783482
2	26702434	26702470
2	27281665	27281763
2	27381857	27381990
2	27384129	27384196
2	27450655	27450694
2	27784237	27784267
2	27960288	27960319
2	28617061	28617091
2	28811047	28811075
2	28911028	28911029
2	29612934	29612981
2	29692217	29692268
2	30113629	30113680
2	30209896	30209970
2	31477426	31477474
2	31908004	31908084
2	32497522	32497523
2	32921891	32921913
2	33224843	33224950
2	33225296	33225340
2	33261924	33262011
2	33262202	33262239
2	33264601	33264687
2	33513928	33514011
2	33748362	33748397
2	33753451	33753565
2	33916554	33916555
2	34657322	34657375
2	34818430	34818431
2	34897575	34897608
2	35576099	35576100
2	35639649	35639651
2	35714069	35714101
2	35842796	35842815
2	36069312	36069343
2	36274640	36274672
2	36512191	36512260
2	36832165	36832218
2	37372885	37372944
2	37501901	37501928
2	37522500	37522614
2	37820884	37820963
2	37937406	37937426
2	37957465	37957545
2	37961991	37962061
2	38113351	38113398
2	39311448	39311504
2	39320704	39320705
2	39691113	39691225
2	39691368	39691398
2	39754515	39754535
2	40007962	40008069
2	40013582	40013606
2	40298971	40298990
2	40411746	40411824
2	40453317	40453403
2	41276658	41276711
2	41463530	41463552
2	41863192	41863224
2	41905535	41905621
2	41967960	41967961
2	42103768	42103774
2	42704103	42704186
2	43336622	43336673
2	43378107	43378176
2	43586954	43586984
2	43803089	43803090
2	43947541	43947615
2	43997433	43997517
2	45053477	45053566
2	45096621	45096709
2	45119354	45119428
2	45123893	45123994
2	45331516	45331607
2	45395923	45395989
2	45508437	45508438
2	45509204	45509260
2	45698614	45698615
2	45799288	45799330
2	45887801	45887813
2	45934603	45934627
2	46178971	46179018
2	46179519	46179801
2	46332120	46332121
2	46519137	46519164
2	47536933	47536955
2	48144546	48144626
2	48145369	48145449
2	48926077	48926111
2	49934287	49934288
2	49958346	49958430
2	49958497	49958547
2	50381190	50381210
2	50381767	50381797
2	50605499	50605589
2	50714211	50714212
2	50717198	50717199
2	51010209	51010230
2	51088616	51088639
2	51221647	51221682
2	51263384	51263404
2	51540434	51540509
2	53174463	53174506
2	53315854	53315914
2	54051438	54051439
2	54253832	54253900
2	54349506	54349534
2	54504395	54504443
2	54598543	54598584
2	54808551	54808630
2	54818571	54818591
2	55085392	55085504
2	55226923	55226963
2	55303978	55303979
2	55483379	55483411
2	56298266	56298370
2	56621561	56621610
2	56883454	56883474
2	57109072	57109073
2	57273710	57273744
2	57321123	57321167
2	57483899	57483918
2	57569624	57569635
2	57738075	57738113
2	57884141	57884276
2	58068846	58068907
2	58115565	58115589
2	58643160	58643236
2	58855037	58855063
2	58873454	58873455
2	59407794	59407847
2	59412746	59412843
2	59625551	59625595
2	59636822	59636823
2	59901128	59901153
2	60621040	60621041
2	61021421	61021451
2	61736429	61736454
2	62059889	62059965
2	62109649	62109678
2	62330195	62330226
2	62631157	62631188
2	62681997	62682017
2	62850476	62850496
2	63103118	63103119
2	63556562	63556563
2	63573065	63573066
2	63752592	63752639
2	64078219	64078252
2	64278373	64278413
2	64672956	64673027
2	64776175	64776278
2	65116409	65116417
2	65760225	65760260
2	65766117	65766143
2	65767300	65767373
2	65901589	65901617
2	65930176	65930211
2	66166393	66166423
2	66281403	66281453
2	66374623	66374675
2	67225693	67225713
2	67295732	67295814
2	67479975	67479976
2	68169284	68169285
2	68169571	68169572
2	68170049	68170050
2	68858700	68858755
2	68894455	68894476
2	69237243	69237321
2	69489635	69489683
2	69489890	69489971
2	69759030	69759065
2	69778559	69778593
2	69784338	69784372
2	69853440	69853441
2	70235910	70236022
2	70692755	70692829
2	70938675	70938695
2	70948406	70948476
2	71171295	71171379
2	71899551	71899614
2	72318071	72318093
2	72382936	72382937
2	72482055	72482056
2	72482058	72482059
2	72654289	72654339
2	73218615	73218634
2	73501789	73501816
2	74254008	74254009
2	74271398	74271443
2	74293517	74293547
2	74437986	74438075
2	74768170	74768199
2	75055066	75055067
2	75503494	75503614
2	75503808	75503879
2	75568759	75568809
2	75632389	75632442
2	75783280	75783316
2	76266139	76266140
2	76394239	76394275
2	76852581	76852602
2	77021319	77021392
2	77094259	77094279
2	77325763	77325764
2	77618022	77618055
2	77710672	77710754
2	77718012	77718021
2	77959230	77959293
2	78213944	78214070
2	78224462	78224488
2	78958345	78958398
2	78971906	78971907
2	79027924	79027925
2	79075991	79075992
2	79566673	79566765
2	79572910	79572985
2	79667538	79667568
2	79679872	79679979
2	80079996	80080105
2	80080317	80080455
2	80080801	80080892
2	80573237	80573269
2	80967913	80968032
2	82154548	82154616
2	82185057	82185087
2	82248152	82248181
2	82622330	82622331
2	82628745	82628746
2	82648867	82648868
2	82653483	82653484
2	82667272	82667273
2	82674886	82674887
2	83160853	83160884
2	83501991	83502024
2	83509727	83509728
2	83804837	83804879
2	83869351	83869359
2	84842061	84842092
2	85409165	85409259
2	85432573	85432603
2	85456154	85456191
2	85611316	85611407
2	86069812	86069848
2	86228485	86228552
2	87103008	87103082
2	87261436	87261466
2	87265626	87265684
2	87321897	87321931
2	87673018	87673120
2	87706070	87706153
2	87779558	87779643
2	87943106	87943142
2	88067646	88067678
2	88934426	88934542
2	89145808	89145809
2	89145818	89145819
2	89451071	89451111
2	89827286	89827305
2	89908252	89908253
2	89922524	89922525
2	90022089	90022176
2	90223429	90223460
2	90378724	90378758
2	90617084	90617168
2	90886508	90886540
2	90890393	90890431
2	90964789	90964809
2	91498365	91498394
2	92266807	92266903
2	92613073	92613137
2	92803728	92803823
2	93342848	93342858
2	93342980	93343097
2	93343149	93343300
2	93917770	93917807
2	93981264	93981265
2	94680275	94680332
2	95394240	95394340
2	96040154	96040173
2	96470479	96470557
2	96470697	96470714
2	96470828	96470857
2	96471042	96471047
2	96548822	96548823
2	96651016	96651052
2	97344764	97344822
2	97430836	97430899
2	98616348	98616372
2	98994649	98994754
2	99217616	99217636
2	99287914	99287915
2	99379500	99379615
2	99610822	99610908
2	100117371	100117425
2	100819616	100819637
2	100860184	100860239
2	101453297	101453345
2	101516384	101516440
2	101546795	101546929
2	101554252	101554347
2	101679382	101679415
2	101748542	101748581
2	103158792	103158870
2	103241509	103241510
2	103340167	103340174
2	103477966	103477997
2	103505085	103505086
2	104225095	104225143
2	104989542	104989576
2	104990520	104990552
2	105129543	105129544
2	106345659	106345660
2	106345918	106345919
2	106499614	106499649
2	106680377	106680426
2	106725886	106725980
2	106757515	106757564
2	106757738	106757822
2	106758148	106758188
2	107199815	107199847
2	107199917	107200033
2	107220038	107220268
2	107311880	107311973
2	107531850	107531851
2	107541418	107541487
2	107542029	107542035
2	107654774	107654775
2	108268663	108268708
2	108668965	108668966
2	108668978	108668979
2	108743744	108743811
2	109035629	109035630
2	109126704	109126769
2	109156505	109156537
2	109443070	109443167
2	110262025	110262056
2	110551320	110551421
2	111162158	111162177
2	111168261	111168299
2	111216451	111216488
2	111293984	111294011
2	112258425	112258474
2	112746171	112746264
2	113434329	113434330
2	114231878	114231921
2	114482239	114482306
2	114548772	114548804
2	114579765	114579865
2	115477591	115477624
2	115904358	115904359
2	115905930	115905931
2	116008345	116008346
2	116008859	116008860
2	116031548	116031549
2	116311605	116311692
2	116541081	116541172
2	116702305	116702354
2	117402843	117402895
2	117722141	117722160
2	117845744	117845781
2	118446047	118446087
2	118672735	118672736
2	119396330	119396358
2	119630537	119630550
2	120010267	120010307
2	120103715	120103716
2	120322178	120322283
2	120413246	120413247
2	121321763	121742067
2	121817763	121817795
2	122056982	122057015
2	122867155	122867188
2	122880483	122880484
2	122880488	122880489
2	123020494	123020541
2	123182002	123182003
2	123307207	123307296
2	123355804	123355806
2	123571468	123571504
2	123690587	123690606
2	123718984	123718985
2	123719028	123719059
2	123721330	123721331
2	123730605	123730606
2	123730898	123730899
2	123733137	123733138
2	123792905	123792906
2	123799590	123799591
2	123809807	123809808
2	123819777	123819778
2	123821041	123821042
2	123826767	123826768
2	123827253	123827254
2	123827656	123827657
2	123837224	123837225
2	123838838	123838839
2	123844679	123844680
2	123844774	123844775
2	123851298	123851299
2	124797828	124797869
2	125519330	125519331
2	125580595	125580596
2	125780840	125780857
2	125970524	125970573
2	126779485	126779486
2	127481002	127481003
2	127541506	127541525
2	127662310	127662341
2	127737730	127737784
2	128002009	128002028
2	128176225	128176257
2	128203096	128203097
2	128399509	128399548
2	128506325	128506448
2	129599705	129599706
2	129599910	129599911
2	129753667	129753701
2	129880174	129880175
2	129999960	129999961
2	130021721	130021722
2	130022005	130022006
2	130022031	130022032
2	130022064	130022065
2	130022510	130022511
2	130022520	130022521
2	130022536	130022537
2	130022572	130022573
2	130022585	130022587
2	130022693	130022694
[truncated: 13,636 more rows]
