# Supplementary material for: Benchmarking phasing software with a whole-genome sequenced cattle pedigree
Source: BMC Genomics. 2022 Feb 15;23:130. doi: 10.1186/s12864-022-08354-6 (PMC8845340; doi:10.1186/s12864-022-08354-6)
Supplement: Supplementary file 4 — Additional file 4. [file 12864_2022_8354_MOESM4_ESM.gz]

Archive with 1 entries (1 files):
- Additional_file4.txt
