# Supplementary material for: Benchmarking phasing software with a whole-genome sequenced cattle pedigree
Source: BMC Genomics. 2022 Feb 15;23:130. doi: 10.1186/s12864-022-08354-6 (PMC8845340; doi:10.1186/s12864-022-08354-6)
Supplement: Supplementary file 4 — Additional file 4. [file 12864_2022_8354_MOESM4_ESM.gz › Additional_file4.txt]

1 716721
1 716824
1 716859
1 718015
1 718032
1 718073
1 718650
1 718877
1 718937
1 719789
1 720762
1 720817
1 721806
1 721847
1 722047
1 723240
1 723301
1 724198
1 724665
1 729477
1 735488
1 736483
1 736485
1 736486
1 738470
1 739350
1 742516
1 742665
1 742666
1 742712
1 748430
1 748438
1 748484
1 749602
1 750502
1 750596
1 750781
1 751688
1 754062
1 755736
1 757219
1 759852
1 759957
1 760443
1 760960
1 760967
1 761316
1 761516
1 761715
1 761915
1 762028
1 762331
1 762626
1 762767
1 763378
1 764858
1 765154
1 766417
1 766625
1 767572
1 768973
1 769385
1 771769
1 772806
1 773388
1 773427
1 773624
1 774197
1 774431
1 774482
1 774970
1 775637
1 776231
1 777535
1 777653
1 778226
1 778294
1 778681
1 778739
1 778885
1 779213
1 779359
1 779535
1 782217
1 786292
1 786565
1 786587
1 786722
1 786842
1 786959
1 787144
1 787339
1 787387
1 787388
1 787812
1 787869
1 788328
1 788346
1 788655
1 788683
1 788733
1 789312
1 789523
1 789551
1 789568
1 789725
1 789798
1 789986
1 790054
1 790074
1 790092
1 790128
1 790200
1 790378
1 790379
1 790507
1 790556
1 790647
1 790905
1 791010
1 791039
1 791190
1 791205
1 792193
1 792199
1 792268
1 792354
1 792363
1 793255
1 793478
1 793507
1 794385
1 795062
1 795086
1 795553
1 795628
1 795676
1 795810
1 796372
1 796428
1 797069
1 797125
1 797328
1 797355
1 797384
1 797942
1 797989
1 798015
1 798109
1 798134
1 798206
1 798257
1 798318
1 798320
1 798559
1 798802
1 799568
1 799606
1 799660
1 799675
1 799766
1 799774
1 799951
1 800555
1 800607
1 800849
1 801006
1 801073
1 801138
1 801206
1 801376
1 801403
1 801587
1 801623
1 802241
1 802335
1 802745
1 804568
1 804783
1 805126
1 805772
1 805814
1 806154
1 807159
1 808088
1 809011
1 809505
1 809518
1 809534
1 810000
1 810128
1 810215
1 810284
1 810479
1 810587
1 810728
1 810775
1 810924
1 810937
1 810938
1 810951
1 810952
1 810954
1 811335
1 812618
1 812856
1 812941
1 813755
1 815717
1 815748
1 817429
1 817963
1 818023
1 818381
1 818764
1 818908
1 819232
1 820189
1 820520
1 821610
1 822140
1 822312
1 823125
1 823325
1 823704
1 824172
1 825052
1 825060
1 825178
1 826441
1 827383
1 827655
1 828468
1 829623
1 830271
1 830463
1 832709
1 833214
1 833545
1 833686
1 834546
1 834571
1 834853
1 835027
1 835131
1 835481
1 835487
1 835720
1 835793
1 835973
1 836028
1 836094
1 836225
1 836507
1 836587
1 836588
1 836716
1 837675
1 837868
1 838859
1 840056
1 840370
1 840490
1 840522
1 840558
1 841410
1 842062
1 842320
1 842891
1 843936
1 843990
1 844011
1 844357
1 844861
1 846161
1 847774
1 847939
1 847982
1 848164
1 848249
1 848250
1 848577
1 848693
1 848937
1 848959
1 849421
1 849544
1 849744
1 850208
1 850256
1 850257
1 850316
1 850498
1 850843
1 850845
1 851014
1 851174
1 851328
1 851348
1 851463
1 851501
1 851802
1 853382
1 853560
1 853589
1 853605
1 853826
1 855161
1 855912
1 857087
1 857269
1 857648
1 858145
1 858559
1 858741
1 859966
1 860885
1 861410
1 861523
1 862115
1 865367
1 868918
1 868969
1 868996
1 869045
1 869823
1 870345
1 871347
1 871443
1 872341
1 872568
1 872569
1 872575
1 872863
1 873209
1 873298
1 873733
1 874303
1 876293
1 877049
1 877524
1 877756
1 880325
1 881261
1 881923
1 882213
1 882261
1 882321
1 882369
1 882660
1 882694
1 883221
1 883311
1 885362
1 885474
1 885475
1 885612
1 885885
1 886004
1 886321
1 886688
1 887333
1 887474
1 888286
1 890692
1 890960
1 891449
1 891631
1 891950
1 892100
1 892163
1 892758
1 892779
1 893172
1 893461
1 894089
1 894950
1 895557
1 896295
1 897375
1 897606
1 897965
1 898609
1 898738
1 899865
1 900147
1 900265
1 901160
1 901243
1 901949
1 902658
1 902860
1 903431
1 905561
1 905699
1 905787
1 905993
1 906523
1 906599
1 906990
1 907175
1 907490
1 907810
1 907922
1 907994
1 908182
1 908247
1 908440
1 908469
1 908793
1 908879
1 908945
1 910429
1 910621
1 911209
1 911236
1 911562
1 911909
1 912217
1 912285
1 912568
1 912861
1 913041
1 913467
1 913662
1 914204
1 914538
1 914860
1 915207
1 915213
1 915310
1 915615
1 915675
1 917463
1 917561
1 917652
1 917882
1 917956
1 917988
1 918424
1 918425
1 918494
1 918822
1 919243
1 920132
1 920422
1 921249
1 921259
1 922261
1 922308
1 923239
1 923667
1 924125
1 924492
1 924977
1 925969
1 926216
1 926399
1 926435
1 926792
1 926826
1 926964
1 926989
1 927252
1 928563
1 929963
1 929984
1 930006
1 930560
1 930857
1 931672
1 931967
1 932295
1 932699
1 932763
1 933289
1 933444
1 933602
1 934138
1 934487
1 934541
1 934780
1 935428
1 935742
1 935753
1 936390
1 936407
1 941219
1 941443
1 942735
1 942829
1 943170
1 943406
1 943661
1 944101
1 944166
1 944678
1 944737
1 945708
1 947081
1 947299
1 947397
1 947462
1 947810
1 949001
1 949357
1 949776
1 950264
1 950272
1 950277
1 950320
1 950345
1 950436
1 950501
1 950665
1 950720
1 950835
1 950891
1 950901
1 951115
1 951521
1 952053
1 952279
1 952609
1 952625
1 952919
1 953115
1 953266
1 953459
1 954373
1 955615
1 956107
1 956189
1 957515
1 957554
1 958074
1 958135
1 958245
1 958518
1 958666
1 958788
1 959241
1 959267
1 959478
1 959591
1 959939
1 960003
1 960045
1 960046
1 960057
1 960162
1 960173
1 960192
1 960253
1 960266
1 960307
1 960692
1 960703
1 960720
1 960723
1 960822
1 961008
1 961042
1 961191
1 961520
1 961544
1 961604
1 961961
1 962712
1 965709
1 965711
1 965781
1 966015
1 966209
1 966229
1 966270
1 966797
1 966912
1 966960
1 967236
1 967274
1 967388
1 967431
1 967724
1 967943
1 967974
1 968136
1 968285
1 968297
1 968299
1 968763
1 968875
1 968960
1 969181
1 969329
1 969634
1 969793
1 969858
1 970119
1 970708
1 970746
1 970780
1 971317
1 971700
1 971787
1 971923
1 971982
1 972571
1 972946
1 973200
1 973419
1 973500
1 973595
1 973632
1 973798
1 973876
1 974109
1 974345
1 974610
1 974935
1 976119
1 976261
1 976262
1 976291
1 976338
1 976708
1 977500
1 977613
1 977686
1 977801
1 978095
1 978252
1 978895
1 978959
1 978964
1 978993
1 979027
1 979654
1 979666
1 979972
1 979983
1 980289
1 980295
1 980318
1 980547
1 980558
1 980735
1 981085
1 981210
1 981246
1 981456
1 981524
1 981753
1 981976
1 982031
1 982046
1 982238
1 982310
1 982578
1 982786
1 983050
1 983191
1 983366
1 984033
1 984084
1 984215
1 984290
1 984441
1 984515
1 984582
1 984824
1 985266
1 985762
1 985818
1 986183
1 987014
1 987106
1 987172
1 987380
1 987527
1 987544
1 987646
1 987883
1 988110
1 988251
1 988502
1 988697
1 988729
1 988800
1 989141
1 989188
1 989336
1 989378
1 989416
1 989799
1 990270
1 990307
1 990329
1 990551
1 990831
1 990932
1 991483
1 991509
1 991884
1 991931
1 992232
1 992610
1 992664
1 992684
1 992699
1 992923
1 993122
1 993531
1 993606
1 993669
1 993818
1 993937
1 994074
1 994123
1 994224
1 994336
1 994650
1 995015
1 995019
1 995084
1 995087
1 995120
1 995158
1 995422
1 995490
1 995533
1 995785
1 995852
1 995965
1 995967
1 996015
1 996197
1 996347
1 996348
1 996349
1 996401
1 996440
1 996618
1 996965
1 997387
1 997565
1 997608
1 997964
1 998023
1 998235
1 998301
1 998520
1 998568
1 999581
1 999715
1 1000627
1 1001634
1 1001841
1 1002040
1 1002070
1 1002580
1 1002593
1 1002764
1 1002930
1 1002949
1 1003171
1 1003286
1 1003325
1 1003338
1 1003694
1 1003807
1 1004513
1 1004706
1 1004929
1 1005192
1 1005267
1 1005713
1 1006262
1 1006376
1 1007659
1 1007837
1 1008003
1 1008820
1 1009161
1 1009391
1 1009662
1 1010056
1 1010110
1 1010177
1 1010195
1 1011097
1 1011604
1 1011912
1 1011988
1 1012288
1 1012480
1 1012852
1 1012901
1 1013236
1 1014156
1 1014204
1 1014978
1 1015047
1 1015226
1 1015342
1 1015362
1 1015479
1 1015603
1 1015816
1 1015996
1 1016126
1 1016192
1 1016283
1 1016298
1 1016589
1 1016626
1 1016668
1 1016770
1 1017085
1 1017257
1 1017417
1 1017484
1 1017488
1 1018029
1 1018037
1 1018096
1 1018097
1 1018098
1 1018457
1 1018484
1 1019131
1 1019220
1 1019276
1 1019304
1 1019423
1 1019534
1 1019587
1 1019786
1 1019875
1 1020005
1 1020188
1 1020201
1 1021191
1 1021385
1 1021566
1 1021866
1 1021881
1 1022075
1 1022104
1 1022390
1 1022560
1 1022625
1 1022626
1 1022767
1 1022773
1 1022949
1 1022967
1 1022974
1 1023022
1 1023073
1 1023103
1 1023454
1 1023479
1 1023485
1 1023492
1 1023558
1 1023588
1 1023694
1 1023851
1 1024068
1 1024093
1 1024095
1 1024641
1 1024824
1 1024999
1 1025649
1 1025734
1 1025855
1 1025936
1 1025986
1 1026141
1 1026167
1 1026168
1 1026233
1 1026316
1 1026317
1 1026568
1 1026680
1 1026696
1 1026792
1 1026793
1 1026835
1 1026861
1 1026869
1 1026872
1 1026895
1 1026899
1 1027234
1 1027485
1 1027507
1 1027543
1 1027712
1 1027746
1 1027807
1 1028333
1 1028566
1 1028639
1 1029055
1 1029073
1 1029179
1 1029409
1 1029424
1 1029434
1 1029439
1 1029511
1 1029608
1 1029711
1 1029750
1 1029882
1 1029957
1 1029985
1 1029994
1 1030025
1 1030191
1 1030210
1 1030263
1 1030265
1 1030388
1 1030447
1 1030491
1 1030550
1 1030563
1 1030565
1 1030723
1 1030732
1 1030767
1 1031289
1 1031426
1 1031480
1 1031495
1 1031548
1 1031631
1 1031662
1 1031836
1 1031874
1 1031886
1 1031941
1 1032388
1 1032451
1 1032534
1 1032564
1 1032625
1 1032669
1 1032813
1 1033118
1 1033146
1 1033355
1 1033359
1 1033460
1 1033527
1 1033636
1 1033845
1 1034061
1 1034072
1 1034296
1 1034475
1 1034691
1 1034761
1 1034787
1 1034819
1 1034843
1 1034954
1 1034994
1 1035007
1 1035130
1 1035131
1 1035142
1 1035163
1 1035618
1 1035938
1 1036000
1 1036028
1 1036058
1 1036078
1 1036105
1 1036212
1 1036272
1 1036322
1 1036354
1 1036358
1 1036384
1 1036440
1 1036577
1 1036789
1 1036879
1 1037419
1 1037443
1 1037525
1 1037600
1 1037601
1 1037624
1 1037695
1 1037866
1 1037917
1 1037990
1 1038203
1 1038204
1 1038249
1 1038328
1 1038384
1 1038422
1 1038452
1 1038470
1 1038572
1 1038823
1 1038921
1 1039073
1 1039167
1 1039270
1 1039282
1 1039330
1 1039429
1 1040030
1 1040262
1 1040354
1 1040360
1 1040508
1 1040592
1 1040636
1 1040649
1 1040701
1 1040775
1 1040857
1 1040927
1 1040934
1 1040953
1 1041262
1 1041727
1 1042124
1 1042125
1 1042194
1 1042221
1 1042285
1 1042314
1 1042451
1 1042487
1 1042533
1 1042605
1 1042710
1 1043014
1 1043192
1 1044362
1 1044369
1 1044707
1 1044868
1 1045142
1 1045143
1 1045635
1 1045673
1 1045953
1 1046048
1 1046183
1 1046199
1 1046259
1 1046888
1 1046941
1 1047025
1 1047119
1 1047247
1 1047307
1 1047501
1 1047530
1 1047961
1 1048092
1 1048103
1 1048347
1 1048462
1 1048569
1 1048571
1 1048633
1 1048964
1 1049010
1 1049019
1 1049267
1 1049510
1 1049560
1 1049643
1 1049659
1 1050085
1 1050114
1 1050150
1 1050397
1 1050964
1 1050994
1 1051004
1 1051011
1 1051024
1 1051143
1 1051185
1 1051200
1 1051276
1 1051703
1 1051895
1 1052069
1 1052103
1 1052361
1 1052418
1 1052501
1 1052502
1 1052680
1 1052824
1 1052945
1 1053520
1 1053523
1 1053615
1 1053630
1 1053739
1 1053980
1 1054061
1 1054313
1 1054381
1 1054482
1 1054483
1 1054879
1 1054899
1 1054924
1 1055273
1 1055397
1 1056245
1 1056348
1 1056812
1 1058553
1 1058554
1 1059321
1 1059551
1 1060206
1 1060356
1 1061059
1 1061569
1 1063756
1 1063848
1 1063872
1 1063897
1 1063912
1 1063932
1 1063940
1 1063953
1 1063971
1 1063979
1 1063986
1 1064077
1 1064128
1 1064149
1 1064187
1 1064193
1 1065768
1 1066971
1 1067035
1 1067396
1 1067481
1 1067615
1 1067786
1 1067903
1 1067988
1 1069299
1 1069425
1 1069770
1 1071227
1 1071551
1 1071693
1 1071697
1 1071701
1 1071757
1 1071811
1 1071932
1 1072038
1 1072130
1 1072133
1 1072198
1 1072784
1 1072890
1 1073001
1 1073060
1 1073145
1 1073433
1 1073937
1 1074312
1 1074572
1 1074848
1 1075892
1 1076025
1 1076199
1 1076525
1 1077010
1 1077204
1 1077301
1 1077403
1 1077422
1 1077503
1 1077534
1 1077586
1 1077829
1 1077994
1 1078053
1 1078058
1 1078097
1 1078113
1 1078164
1 1078272
1 1078287
1 1078308
1 1078638
1 1079987
1 1080037
1 1080121
1 1080163
1 1080164
1 1080345
1 1080372
1 1080418
1 1080452
1 1080570
1 1080643
1 1080795
1 1080815
1 1080925
1 1081025
1 1081038
1 1081146
1 1081166
1 1081171
1 1081270
1 1081303
1 1081527
1 1081687
1 1081837
1 1081894
1 1081935
1 1081951
1 1082067
1 1082073
1 1082114
1 1082137
1 1082151
1 1082189
1 1082213
1 1082249
1 1082255
1 1082321
1 1082338
1 1082345
1 1082375
1 1082379
1 1082545
1 1082594
1 1082601
1 1082629
1 1082641
1 1082680
1 1082725
1 1082831
1 1082924
1 1082954
1 1083026
1 1083233
1 1083337
1 1083397
1 1083414
1 1083467
1 1083650
1 1083661
1 1083734
1 1083758
1 1084027
1 1084081
1 1084157
1 1084223
1 1084383
1 1084414
1 1084453
1 1084685
1 1084759
1 1084769
1 1084778
1 1084926
1 1084980
1 1085049
1 1085115
1 1085245
1 1085304
1 1085585
1 1085612
1 1085635
1 1085671
1 1085750
1 1085773
1 1085808
1 1085878
1 1086059
1 1086077
1 1086158
1 1086162
1 1086172
1 1086231
1 1086243
1 1086578
1 1086622
1 1086678
1 1086697
1 1086846
1 1086865
1 1086961
1 1086977
1 1087001
1 1087025
1 1087087
1 1087164
1 1087310
1 1087336
1 1087364
1 1087481
1 1087548
1 1087670
1 1087749
1 1087810
1 1087954
1 1088504
1 1088545
1 1089141
1 1089201
1 1089240
1 1089365
1 1089460
1 1089704
1 1089769
1 1089802
1 1089869
1 1089927
1 1090342
1 1090364
1 1091209
1 1091489
1 1091522
1 1091577
1 1091658
1 1091714
1 1091732
1 1091814
1 1091892
1 1091893
1 1092042
1 1092107
1 1092116
1 1092135
1 1092157
1 1092161
1 1092164
1 1092175
1 1092332
1 1092467
1 1092616
1 1093030
1 1093397
1 1093571
1 1093634
1 1093729
1 1093767
1 1093839
1 1093895
1 1093907
1 1093914
1 1093938
1 1093939
1 1093959
1 1093993
1 1094101
1 1094129
1 1094181
1 1094424
1 1094517
1 1094626
1 1094665
1 1094710
1 1094744
1 1094830
1 1094958
1 1094979
1 1095133
1 1095337
1 1095478
1 1095564
1 1095576
1 1095592
1 1095659
1 1095676
1 1095726
1 1095752
1 1095766
1 1095819
1 1095897
1 1095926
1 1095959
1 1096051
1 1096067
1 1096305
1 1096388
1 1096463
1 1096470
1 1096760
1 1096766
1 1096788
1 1096832
1 1096882
1 1096885
1 1096896
1 1097131
1 1097365
1 1097445
1 1097673
1 1097822
1 1097878
1 1097934
1 1098033
1 1098645
1 1098927
1 1099200
1 1099222
1 1099223
1 1099287
1 1099295
1 1099432
1 1099669
1 1099690
1 1099869
1 1099976
1 1100108
1 1100279
1 1100329
1 1100609
1 1100758
1 1100873
1 1101291
1 1101303
1 1101423
1 1101440
1 1101454
1 1101489
1 1101545
1 1101553
1 1101706
1 1101792
1 1101822
1 1101837
1 1101873
1 1101950
1 1102030
1 1102075
1 1102087
1 1102148
1 1102172
1 1102238
1 1102241
1 1102358
1 1102393
1 1102443
1 1102489
1 1102527
1 1102607
1 1102764
1 1102777
1 1102832
1 1102853
1 1103078
1 1103096
1 1103174
1 1103214
1 1103299
1 1103387
1 1103425
1 1103472
1 1103859
1 1103875
1 1103957
1 1103976
1 1104052
1 1104286
1 1104304
1 1104529
1 1104577
1 1104894
1 1104938
1 1105004
1 1105071
1 1105146
1 1105300
1 1105319
1 1105364
1 1105445
1 1105498
1 1105503
1 1105542
1 1105565
1 1105829
1 1105851
1 1105872
1 1105916
1 1105926
1 1105927
1 1106021
1 1106077
1 1106131
1 1106378
1 1106392
1 1106398
1 1106412
1 1106418
1 1106478
1 1106515
1 1106530
1 1106795
1 1106983
1 1107746
1 1107761
1 1107815
1 1107830
1 1107909
1 1107938
1 1108023
1 1108470
1 1108561
1 1109599
1 1110201
1 1110393
1 1110476
1 1110547
1 1110552
1 1111136
1 1111230
1 1111310
1 1111484
1 1111520
1 1111565
1 1111641
1 1111652
1 1111705
1 1111720
1 1111846
1 1112090
1 1112301
1 1112396
1 1112433
1 1112438
1 1112480
1 1112502
1 1112539
1 1112566
1 1112808
1 1113020
1 1113179
1 1113259
1 1113274
1 1113409
1 1113527
1 1113549
1 1113730
1 1113772
1 1113872
1 1114076
1 1114095
1 1114107
1 1114117
1 1114130
1 1114160
1 1114873
1 1115269
1 1117146
1 1117455
1 1118190
1 1118371
1 1118553
1 1120045
1 1120075
1 1120481
1 1120535
1 1120676
1 1121171
1 1121501
1 1122114
1 1122279
1 1122754
1 1122808
1 1123258
1 1123276
1 1123396
1 1123689
1 1124169
1 1124522
1 1125297
1 1125539
1 1125599
1 1125993
1 1126199
1 1126436
1 1126502
1 1126992
1 1127241
1 1127305
1 1128170
1 1130918
1 1131754
1 1132344
1 1133050
1 1133120
1 1133596
1 1134716
1 1137312
1 1137470
1 1137525
1 1137541
1 1137992
1 1138221
1 1138285
1 1138357
1 1138463
1 1138799
1 1139082
1 1139219
1 1139735
1 1139928
1 1139939
1 1139947
1 1140011
1 1140026
1 1140032
1 1140092
1 1140498
1 1141294
1 1141383
1 1141679
1 1143247
1 1143862
1 1144287
1 1144355
1 1145051
1 1145076
1 1145097
1 1145307
1 1145418
1 1145576
1 1145725
1 1145774
1 1145898
1 1145902
1 1145942
1 1145943
1 1145956
1 1145962
1 1145971
1 1145988
1 1146570
1 1146574
1 1146625
1 1146628
1 1146780
1 1146788
1 1147251
1 1147311
1 1147452
1 1147567
1 1147604
1 1147638
1 1147664
1 1147727
1 1147784
1 1147802
1 1148281
1 1148544
1 1148657
1 1148678
1 1148684
1 1148728
1 1148774
1 1148944
1 1149168
1 1149230
1 1149271
1 1149279
1 1149385
1 1149467
1 1149680
1 1149770
1 1150049
1 1150261
1 1150264
1 1150630
1 1150755
1 1150759
1 1150763
1 1150833
1 1150847
1 1151482
1 1152103
1 1152173
1 1152414
1 1152459
1 1152478
1 1152605
1 1152684
1 1152794
1 1152802
1 1152990
1 1153060
1 1153161
1 1153229
1 1153297
1 1153306
1 1153435
1 1153445
1 1153568
1 1153584
1 1153901
1 1153904
1 1154502
1 1154549
1 1154581
1 1154597
1 1154809
1 1154865
1 1154950
1 1155003
1 1155106
1 1155107
1 1155210
1 1155808
1 1155848
1 1156058
1 1156177
1 1156411
1 1156700
1 1156794
1 1160349
1 1160436
1 1160867
1 1161263
1 1161352
1 1161417
1 1161575
1 1162356
1 1162485
1 1162556
1 1162641
1 1162664
1 1162865
1 1162870
1 1163363
1 1163412
1 1164001
1 1164035
1 1164165
1 1164229
1 1164296
1 1164334
1 1164379
1 1164400
1 1164494
1 1164497
1 1164599
1 1164640
1 1164644
1 1164914
1 1164975
1 1164994
1 1165042
1 1165088
1 1165093
1 1165112
1 1165139
1 1165179
1 1165194
1 1165199
1 1165508
1 1165812
1 1165909
1 1165922
1 1166037
1 1166066
1 1166081
1 1166085
1 1166201
1 1166331
1 1166420
1 1166466
1 1166505
1 1167021
1 1167048
1 1167734
1 1168121
1 1169315
1 1169427
1 1169503
1 1169585
1 1169670
1 1170116
1 1170180
1 1170253
1 1170508
1 1170547
1 1170653
1 1170794
1 1170795
1 1171367
1 1171419
1 1171437
1 1171678
1 1171681
1 1171794
1 1172128
1 1172129
1 1172195
1 1172341
1 1172385
1 1172414
1 1172434
1 1172733
1 1172853
1 1172860
1 1173720
1 1174516
1 1174610
1 1174832
1 1177267
1 1177336
1 1177469
1 1177512
1 1178006
1 1178026
1 1179058
1 1179577
1 1179855
1 1179903
1 1179952
1 1180244
1 1180348
1 1180705
1 1180797
1 1180900
1 1180927
1 1181118
1 1181161
1 1181241
1 1181255
1 1181256
1 1181339
1 1181525
1 1181546
1 1181559
1 1181712
1 1181823
1 1181870
1 1181895
1 1181915
1 1181916
1 1181968
1 1181985
1 1182052
1 1182242
1 1182277
1 1182494
1 1182507
1 1182642
1 1182665
1 1182687
1 1182797
1 1182815
1 1182866
1 1182932
1 1183108
1 1183122
1 1183212
1 1183243
1 1183261
1 1183271
1 1183291
1 1183398
1 1183618
1 1184094
1 1184185
1 1184364
1 1184530
1 1184664
1 1184675
1 1184756
1 1184775
1 1184786
1 1185280
1 1185338
1 1185514
1 1185524
1 1185553
1 1185708
1 1185738
1 1185961
1 1185993
1 1186162
1 1186267
1 1186368
1 1186449
1 1186489
1 1187104
1 1187411
1 1187464
1 1187590
1 1187887
1 1188019
1 1188356
1 1188534
1 1188649
1 1188836
1 1188939
1 1189011
1 1189021
1 1189027
1 1189084
1 1189340
1 1189372
1 1190363
1 1191051
1 1191099
1 1192508
1 1192680
1 1192870
1 1192883
1 1193150
1 1193233
1 1193358
1 1193411
1 1193643
1 1194343
1 1194486
1 1194506
1 1194539
1 1194557
1 1194722
1 1194779
1 1194782
1 1194831
1 1194859
1 1194903
1 1194927
1 1195105
1 1195196
1 1195216
1 1195227
1 1195328
1 1195329
1 1195342
1 1195413
1 1195639
1 1195767
1 1195768
1 1196001
1 1196002
1 1196128
1 1196131
1 1196224
1 1196345
1 1196346
1 1196625
1 1196645
1 1196667
1 1196681
1 1196739
1 1196795
1 1196913
1 1197294
1 1197303
1 1197638
1 1197720
1 1198157
1 1198346
1 1198396
1 1198585
1 1198612
1 1198621
1 1198809
1 1198951
1 1199009
1 1199021
1 1199080
1 1199177
1 1199278
1 1199756
1 1199978
1 1200043
1 1201027
1 1201409
1 1201741
1 1201752
1 1201758
1 1201851
1 1201866
1 1201923
1 1202129
1 1202136
1 1202195
1 1202256
1 1202257
1 1202283
1 1202317
1 1202588
1 1202593
1 1202620
1 1202815
1 1203224
1 1203255
1 1203319
1 1203935
1 1203997
1 1204034
1 1204083
1 1204142
1 1204717
1 1205510
1 1205601
1 1205642
1 1205647
1 1205650
1 1205821
1 1205873
1 1205904
1 1205960
1 1205975
1 1206058
1 1206129
1 1206134
1 1206250
1 1206276
1 1206345
1 1206372
1 1206608
1 1206620
1 1206651
1 1206656
1 1206660
1 1206675
1 1206679
1 1206700
1 1206711
1 1206727
1 1206740
1 1206809
1 1206852
1 1207095
1 1207128
1 1207146
1 1207225
1 1207256
1 1207273
1 1207490
1 1207608
1 1207622
1 1207709
1 1207890
1 1208009
1 1208023
1 1208144
1 1208268
1 1208273
1 1208383
1 1208416
1 1208548
1 1208961
1 1208971
1 1209047
1 1209349
1 1209360
1 1209491
1 1209558
1 1212084
1 1212134
1 1212253
1 1212334
1 1212488
1 1212772
1 1212779
1 1212885
1 1212897
1 1212951
1 1213431
1 1213509
1 1213765
1 1213787
1 1213862
1 1214871
1 1214912
1 1215151
1 1215158
1 1215240
1 1215262
1 1215670
1 1215687
1 1215750
1 1215754
1 1215809
1 1215855
1 1215857
1 1215962
1 1216101
1 1216134
1 1216185
1 1216251
1 1216309
1 1216344
1 1216383
1 1216416
1 1216422
1 1216452
1 1216707
1 1216714
1 1216780
1 1216800
1 1216833
1 1216891
1 1216984
1 1217081
1 1217086
1 1217143
1 1217216
1 1217370
1 1217398
1 1217511
1 1217514
1 1217570
1 1217609
1 1217669
1 1217677
1 1217783
1 1217865
1 1217970
1 1218538
1 1218574
1 1218716
1 1218769
1 1218791
1 1218892
1 1218893
1 1218894
1 1218908
1 1218951
1 1219035
1 1219339
1 1219556
1 1219623
1 1219708
1 1219709
1 1219751
1 1219770
1 1219799
1 1219831
1 1219850
1 1219864
1 1220315
1 1220394
1 1220471
1 1220655
1 1220691
1 1220772
1 1220841
1 1220904
1 1221108
1 1222100
1 1222159
1 1222242
1 1222410
1 1222439
1 1223208
1 1223403
1 1223960
1 1225082
1 1225535
1 1226111
1 1227577
1 1227792
1 1228067
1 1228432
1 1229183
1 1229482
1 1231425
1 1232232
1 1232352
1 1232723
1 1233504
1 1233797
1 1234006
1 1234504
1 1234634
1 1234852
1 1234896
1 1234937
1 1235004
1 1235038
1 1235228
1 1235248
1 1235550
1 1235564
1 1235611
1 1235617
1 1235657
1 1235806
1 1236087
1 1236294
1 1236319
1 1236463
1 1236544
1 1236627
1 1236645
1 1236663
1 1236668
1 1236818
1 1237055
1 1237352
1 1237379
1 1238162
1 1238170
1 1238176
1 1238333
1 1238445
1 1238461
1 1238510
1 1238607
1 1238972
1 1239003
1 1239223
1 1239464
1 1239491
1 1239842
1 1239895
1 1240523
1 1240779
1 1241271
1 1241476
1 1241683
1 1241898
1 1241966
1 1242089
1 1242379
1 1242514
1 1242547
1 1242638
1 1242946
1 1243013
1 1243514
1 1243526
1 1243533
1 1243602
1 1244064
1 1244168
1 1244559
1 1244921
1 1245756
1 1245767
1 1245818
1 1245940
1 1246138
1 1246824
1 1247258
1 1247851
1 1247889
1 1248205
1 1248242
1 1248682
1 1248699
1 1248731
1 1249083
1 1249292
1 1249483
1 1249642
1 1249745
1 1249927
1 1250018
1 1250055
1 1251036
1 1251065
1 1251087
1 1251092
1 1251138
1 1251145
1 1251146
1 1251228
1 1251718
1 1251927
1 1251933
1 1251970
1 1251973
1 1252059
1 1252123
1 1252196
1 1252437
1 1252484
1 1252522
1 1252588
1 1252625
1 1252638
1 1252679
1 1252708
1 1252820
1 1252906
1 1253157
1 1253158
1 1253176
1 1253247
1 1253474
1 1253587
1 1253648
1 1253953
1 1255718
1 1255775
1 1256151
1 1256641
1 1256739
1 1256778
1 1256995
1 1257346
1 1257352
1 1257445
1 1257497
1 1257844
1 1257942
1 1258393
1 1258409
1 1258412
1 1258595
1 1258598
1 1258621
1 1258901
1 1259083
1 1259152
1 1259406
1 1259614
1 1259805
1 1259871
1 1260303
1 1261013
1 1261875
1 1262868
1 1263865
1 1263916
1 1264040
1 1264973
1 1265241
1 1265695
1 1265712
1 1266225
1 1266272
1 1266357
1 1266413
1 1266591
1 1266830
1 1266858
1 1266935
1 1267010
1 1267073
1 1267090
1 1267122
1 1267214
1 1267318
1 1267328
1 1267356
1 1267360
1 1269622
1 1269625
1 1269687
1 1269710
1 1269752
1 1269944
1 1270006
1 1270187
1 1270617
1 1270663
1 1270841
1 1270852
1 1270869
1 1270884
1 1270917
1 1270990
1 1271000
1 1271108
1 1271545
1 1271600
1 1271901
1 1271904
1 1272031
1 1272180
1 1272332
1 1272351
1 1272507
1 1272760
1 1272789
1 1272841
1 1272849
1 1272986
1 1273049
1 1273078
1 1273094
1 1273159
1 1273165
1 1273176
1 1273195
1 1273299
1 1273331
1 1273340
1 1273826
1 1273836
1 1273876
1 1273988
1 1274009
1 1274010
1 1274105
1 1274111
1 1274192
1 1274202
1 1274336
1 1274536
1 1274571
1 1274671
1 1274703
1 1275047
1 1275098
1 1275768
1 1276295
1 1276362
1 1276505
1 1276556
1 1276857
1 1276866
1 1276912
1 1276964
1 1277011
1 1277016
1 1277017
1 1277133
1 1277190
1 1277310
1 1277352
1 1277570
1 1277573
1 1277589
1 1277680
1 1277855
1 1278263
1 1278616
1 1278679
1 1278688
1 1278854
1 1279090
1 1279146
1 1279185
1 1279207
1 1279307
1 1279492
1 1279514
1 1279518
1 1279641
1 1279775
1 1280141
1 1280142
1 1280306
1 1280320
1 1280597
1 1280694
1 1280716
1 1280766
1 1280771
1 1280786
1 1281079
1 1281102
1 1281157
1 1281261
1 1281281
1 1281295
1 1281434
1 1281604
1 1281633
1 1281685
1 1281752
1 1281806
1 1281871
1 1281941
1 1281995
1 1282057
1 1282090
1 1282155
1 1282190
1 1282258
1 1282270
1 1282278
1 1282489
1 1282588
1 1282593
1 1282603
1 1282847
1 1283008
1 1283119
1 1283169
1 1283419
1 1284109
1 1284253
1 1284491
1 1284658
1 1284801
1 1284890
1 1284907
1 1284957
1 1285010
1 1285162
1 1285175
1 1285280
1 1285299
1 1285571
1 1285612
1 1285617
1 1285652
1 1285766
1 1286590
1 1286656
1 1286716
1 1287008
1 1287197
1 1287343
1 1287419
1 1287424
1 1287498
1 1287968
1 1288166
1 1288177
1 1288845
1 1288917
1 1289038
1 1289196
1 1289407
1 1289842
1 1289850
1 1290222
1 1290410
1 1290583
1 1290599
1 1290637
1 1290896
1 1291004
1 1291075
1 1291201
1 1291302
1 1291359
1 1291421
1 1291427
1 1291430
1 1291457
1 1291519
1 1291908
1 1291959
1 1291988
1 1292030
1 1292033
1 1292034
1 1292070
1 1292097
1 1292165
1 1292175
1 1292440
1 1292639
1 1292704
1 1292922
1 1292978
1 1293075
1 1293093
1 1293102
1 1293103
1 1293107
1 1293147
1 1293190
1 1293223
1 1294150
1 1294462
1 1294582
1 1294814
1 1294817
1 1295351
1 1295807
1 1295880
1 1296012
1 1296080
1 1296141
1 1296165
1 1296190
1 1296373
1 1296470
1 1296822
1 1296948
1 1297091
1 1297177
1 1297264
1 1297425
1 1297432
1 1297509
1 1297517
1 1297617
1 1297677
1 1297772
1 1297829
1 1297863
1 1297874
1 1297883
1 1297892
1 1297974
1 1297993
1 1298323
1 1298338
1 1298696
1 1299010
1 1299040
1 1299095
1 1299284
1 1299339
1 1299395
1 1299875
1 1299896
1 1300011
1 1300013
1 1300331
1 1300339
1 1300575
1 1300579
1 1300648
1 1300676
1 1300683
1 1300764
1 1300944
1 1301001
1 1301056
1 1301129
1 1301217
1 1301270
1 1301280
1 1301392
1 1301411
1 1301631
1 1301687
1 1301823
1 1301991
1 1302242
1 1302243
1 1302306
1 1302348
1 1302450
1 1302572
1 1302736
1 1303078
1 1303145
1 1303196
1 1303553
1 1303746
1 1303748
1 1305138
1 1305740
1 1305892
1 1305902
1 1306074
1 1306122
1 1306143
1 1306235
1 1306362
1 1306649
1 1306662
1 1307841
1 1307856
1 1311269
1 1311412
1 1317444
1 1317563
1 1317591
1 1317816
1 1318229
1 1318474
1 1318724
1 1319935
1 1320096
1 1320139
1 1320485
1 1320924
1 1321099
1 1321136
1 1321162
1 1321183
1 1321237
1 1321265
1 1321272
1 1321324
1 1321334
1 1321384
1 1321420
1 1321492
1 1321551
1 1321782
1 1321796
1 1321862
1 1321891
1 1321903
1 1321926
1 1321950
1 1322044
1 1322085
1 1323120
1 1323169
1 1323217
1 1323253
1 1323274
1 1323509
1 1323651
1 1323733
1 1323790
1 1323906
1 1324088
1 1324183
1 1324317
1 1324596
1 1324664
1 1324719
1 1324785
1 1324898
1 1324915
1 1324972
1 1324975
1 1324989
1 1324990
1 1325285
1 1325473
1 1325480
1 1325532
1 1325591
1 1325954
1 1326050
1 1326134
1 1326226
1 1326337
1 1326427
1 1326679
1 1326713
1 1326757
1 1326797
1 1326854
1 1326901
1 1326977
1 1327064
1 1327097
1 1327237
1 1327252
1 1327256
1 1327265
1 1327350
1 1327372
1 1327385
1 1327416
1 1327430
1 1327511
1 1327517
1 1327551
1 1327722
1 1327845
1 1327919
1 1328368
1 1328657
1 1328697
1 1328711
1 1328772
1 1328855
1 1328988
1 1329138
1 1329941
1 1330298
1 1330319
1 1330430
1 1331087
1 1331387
1 1331532
1 1331696
1 1331748
1 1331776
1 1331892
1 1331967
1 1332255
1 1332643
1 1332822
1 1332905
1 1333079
1 1333082
1 1333184
1 1336469
1 1336609
1 1336942
1 1337084
1 1337110
1 1337812
1 1339186
1 1339549
1 1339561
1 1339600
1 1339620
1 1339757
1 1339858
1 1340184
1 1340218
1 1340331
1 1340604
1 1340908
1 1340981
1 1341049
1 1341136
1 1341174
1 1341185
1 1341214
1 1341221
1 1341320
1 1341408
1 1341475
1 1341764
1 1341808
1 1342090
1 1342316
1 1342773
1 1342801
1 1342871
1 1343006
1 1343324
1 1343440
1 1343490
1 1343531
1 1343547
1 1343557
1 1343558
1 1343587
1 1343598
1 1343607
1 1343644
1 1343655
1 1343670
1 1343752
1 1343753
1 1344171
1 1344235
1 1344271
1 1344288
1 1344294
1 1344309
1 1344314
1 1344643
1 1345148
1 1345504
1 1345874
1 1346300
1 1346345
1 1346372
1 1346373
1 1346496
1 1346576
1 1346582
1 1346807
1 1346879
1 1347425
1 1347530
1 1347533
1 1347818
1 1347866
1 1347889
1 1347996
1 1348059
1 1348068
1 1348137
1 1348895
1 1349688
1 1350016
1 1350042
1 1350435
1 1350523
1 1350564
1 1350565
1 1350628
1 1350801
1 1351092
1 1351122
1 1351642
1 1351749
1 1352107
1 1352255
1 1352597
1 1352655
1 1353122
1 1353244
1 1353435
1 1353520
1 1353895
1 1353913
1 1354185
1 1354638
1 1354812
1 1355113
1 1355159
1 1355161
1 1355524
1 1356113
1 1356137
1 1356142
1 1356160
1 1356606
1 1356670
1 1357878
1 1358121
1 1358578
1 1358840
1 1359277
1 1359602
1 1360056
1 1360855
1 1360856
1 1361254
1 1361731
1 1361958
1 1362703
1 1364623
1 1364747
1 1365064
1 1365213
1 1365409
1 1365415
1 1365977
1 1366201
1 1366864
1 1366885
1 1366981
1 1366988
1 1367038
1 1367114
1 1367484
1 1368476
1 1368477
1 1369162
1 1369293
1 1369352
1 1369414
1 1369572
1 1369890
1 1369929
1 1370043
1 1370335
1 1370470
1 1370944
1 1371005
1 1371227
1 1371361
1 1371483
1 1371849
1 1371863
1 1372399
1 1373254
1 1373630
1 1373707
1 1373806
1 1373840
1 1373940
1 1374121
1 1374326
1 1374440
1 1374485
1 1375223
1 1375228
1 1375259
1 1375304
1 1375316
1 1375361
1 1375368
1 1375725
1 1376017
1 1376353
1 1376387
1 1377019
1 1377103
1 1377432
1 1377746
1 1378142
1 1378362
1 1378562
1 1378693
1 1378958
1 1378959
1 1379159
1 1379345
1 1379616
1 1379663
1 1380010
1 1380680
1 1380884
1 1381416
1 1381683
1 1382288
1 1382499
1 1382558
1 1382672
1 1382770
1 1382828
1 1383251
1 1383325
1 1384610
1 1384989
1 1385385
1 1385420
1 1385687
1 1385823
1 1385931
1 1385972
1 1386009
1 1386124
1 1386259
1 1386317
1 1386813
1 1386941
1 1386980
1 1387060
1 1387727
1 1387748
1 1387775
1 1387908
1 1388074
1 1388098
1 1388155
1 1388208
1 1388816
1 1389678
1 1389816
1 1390049
1 1390076
1 1390407
1 1390492
1 1390700
1 1390793
1 1391559
1 1391963
1 1392528
1 1393347
1 1394418
1 1394551
1 1395296
1 1395323
1 1395884
1 1396028
1 1396029
1 1396347
1 1396487
1 1396615
1 1396629
1 1397447
1 1398013
1 1398107
1 1398135
1 1398239
1 1398390
1 1399595
1 1399745
1 1400229
1 1400585
1 1400866
1 1401140
1 1401557
1 1401695
1 1402074
1 1402081
1 1402636
1 1402655
1 1402656
1 1402909
1 1403189
1 1403560
1 1403704
1 1405249
1 1405693
1 1406132
1 1406160
1 1406189
1 1406252
1 1406403
1 1406817
1 1407278
1 1407601
1 1407839
1 1407843
1 1407946
1 1408217
1 1408252
1 1408293
1 1408402
1 1408491
1 1409846
1 1409858
1 1410295
1 1410450
1 1410574
1 1411432
1 1411585
1 1412196
1 1412630
1 1412869
1 1413020
1 1413040
1 1413180
1 1413506
1 1413584
1 1414568
1 1414874
1 1414941
1 1415062
1 1415325
1 1415339
1 1415362
1 1415410
1 1415417
1 1415418
1 1415444
1 1415467
1 1415559
1 1415570
1 1415916
1 1415948
1 1415969
1 1416008
1 1416198
1 1416408
1 1416791
1 1416793
1 1416837
1 1416950
1 1417148
1 1417175
1 1417343
1 1417947
1 1418253
1 1418307
1 1418520
1 1418763
1 1418955
1 1418961
1 1418968
1 1419428
1 1419774
1 1420389
1 1421449
1 1421470
1 1421736
1 1421777
1 1422040
1 1422055
1 1422218
1 1422276
1 1422353
1 1422659
1 1422699
1 1422907
1 1423014
1 1423189
1 1423224
1 1423356
1 1423742
1 1423772
1 1423908
1 1424336
1 1424581
1 1424643
1 1424858
1 1425014
1 1425035
1 1425389
1 1425446
1 1425695
1 1425710
1 1426276
1 1426466
1 1426662
1 1426740
1 1426743
1 1426811
1 1426856
1 1427320
1 1427625
1 1427671
1 1427956
1 1428132
1 1428163
1 1429007
1 1429142
1 1429192
1 1429243
1 1429252
1 1429842
1 1430039
1 1430338
1 1430780
1 1430852
1 1430981
1 1431386
1 1433188
1 1433192
1 1433817
1 1433919
1 1434213
1 1434407
1 1434528
1 1434749
1 1434878
1 1435504
1 1435725
1 1435781
1 1435808
1 1435969
1 1435993
1 1436210
1 1436255
1 1436730
1 1436780
1 1437185
1 1437402
1 1437436
1 1437530
1 1437541
1 1437686
1 1438049
1 1438076
1 1438285
1 1438307
1 1438443
1 1438466
1 1438475
1 1439155
1 1439211
1 1439318
1 1439340
1 1439382
1 1439475
1 1439485
1 1439502
1 1439868
1 1440172
1 1440250
1 1440270
1 1440329
1 1440361
1 1440380
1 1440843
1 1441211
1 1441592
1 1441909
1 1442010
1 1442130
1 1442656
1 1442672
1 1442904
1 1442945
1 1443581
1 1444164
1 1444278
1 1444297
1 1444470
1 1444646
1 1444970
1 1445197
1 1445209
1 1445445
1 1445970
1 1446159
1 1446407
1 1446441
1 1446929
1 1447362
1 1447660
1 1447980
1 1447995
1 1448381
1 1448399
1 1448406
1 1448422
1 1448455
1 1448494
1 1448892
1 1448979
1 1449017
1 1449145
1 1449315
1 1449425
1 1449506
1 1449554
1 1450106
1 1451031
1 1451544
1 1451697
1 1451888
1 1452030
1 1452111
1 1452484
1 1452657
1 1452699
1 1453134
1 1453235
1 1453513
1 1453951
1 1455107
1 1455662
1 1455700
1 1455871
1 1455884
1 1455919
1 1456604
1 1457211
1 1457657
1 1457661
1 1457965
1 1458064
1 1458065
1 1458095
1 1458111
1 1458778
1 1458858
1 1459085
1 1460017
1 1460068
1 1460531
1 1460750
1 1460929
1 1462564
1 1463458
1 1463594
1 1464195
1 1464637
1 1465188
1 1466092
1 1466207
1 1466770
1 1467018
1 1467318
1 1467506
1 1467575
1 1467794
1 1467810
1 1469010
1 1469821
1 1469845
1 1469889
1 1470145
1 1470503
1 1470815
1 1471019
1 1471088
1 1471759
1 1472771
1 1472834
1 1472915
1 1473934
1 1474118
1 1474287
1 1474299
1 1474445
1 1474690
1 1475076
1 1475307
1 1475335
1 1475340
1 1475643
1 1475953
1 1476543
1 1476867
1 1480019
1 1480023
1 1480171
1 1480243
1 1480595
1 1480733
1 1480945
1 1481207
1 1481448
1 1481520
1 1486048
1 1486483
1 1486633
1 1487082
1 1487104
1 1487119
1 1487167
1 1487311
1 1487372
1 1487851
1 1487980
1 1488130
1 1488180
1 1488289
1 1488500
1 1488849
1 1489059
1 1489087
1 1489166
1 1489259
1 1491054
1 1491482
1 1491598
1 1491943
1 1492043
1 1492093
1 1492218
1 1492282
1 1492313
1 1492365
1 1492552
1 1492989
1 1493221
1 1493323
1 1493340
1 1493402
1 1493414
1 1493524
1 1493556
1 1493929
1 1494204
1 1494207
1 1494232
1 1494493
1 1494562
1 1494568
1 1494966
1 1494988
1 1495068
1 1495072
1 1495676
1 1497215
1 1497626
1 1498423
1 1498669
1 1498824
1 1499168
1 1500521
1 1502102
1 1502841
1 1503433
1 1504126
1 1504130
1 1504217
1 1504395
1 1504513
1 1504577
1 1504649
1 1504683
1 1505139
1 1505229
1 1505417
1 1505592
1 1505639
1 1505649
1 1505899
1 1505957
1 1505976
1 1506003
1 1506029
1 1506101
1 1506323
1 1506353
1 1506369
1 1506414
1 1506466
1 1510267
1 1510268
1 1510413
1 1510424
1 1510494
1 1510920
1 1511421
1 1511504
1 1511580
1 1511667
1 1511677
1 1511732
1 1511759
1 1511772
1 1512008
1 1512221
1 1513197
1 1513618
1 1514035
1 1515217
1 1515225
1 1516117
1 1516910
1 1517150
1 1517426
1 1517569
1 1517594
1 1518088
1 1518242
1 1518243
1 1518266
1 1518778
1 1518997
1 1519055
1 1519087
1 1519232
1 1519272
1 1519290
1 1519300
1 1519304
1 1519802
1 1520228
1 1521171
1 1521418
1 1522264
1 1522585
1 1522601
1 1522724
1 1522935
1 1523007
1 1523279
1 1523468
1 1523498
1 1523564
1 1523598
1 1523683
1 1523712
1 1523716
1 1523775
1 1523853
1 1524162
1 1524201
1 1524612
1 1524641
1 1524686
1 1524793
1 1525729
1 1525820
1 1525824
1 1525896
1 1525948
1 1526148
1 1526283
1 1526655
1 1527116
1 1527216
1 1527729
1 1527846
1 1528530
1 1529039
1 1529915
1 1529974
1 1530459
1 1530546
1 1530645
1 1530700
1 1530743
1 1530748
1 1531006
1 1531212
1 1531321
1 1531343
1 1532121
1 1532200
1 1532432
1 1532474
1 1532485
1 1532515
1 1532530
1 1532533
1 1532563
1 1532668
1 1532696
1 1532728
1 1532797
1 1532798
1 1532802
1 1533001
1 1533021
1 1533125
1 1533178
1 1533429
1 1533537
1 1533822
1 1533872
1 1534069
1 1534243
1 1534482
1 1534752
1 1535020
1 1535314
1 1535565
1 1535758
1 1535967
1 1536544
1 1536585
1 1537968
1 1537971
1 1538044
1 1538293
1 1538724
1 1538786
1 1539006
1 1539127
1 1539169
1 1539337
1 1539439
1 1539452
1 1539499
1 1539598
1 1539698
1 1539854
1 1539857
1 1539861
1 1539869
1 1540114
1 1540344
1 1540422
1 1540458
1 1540494
1 1540555
1 1540641
1 1540796
1 1541428
1 1541798
1 1541985
1 1542105
1 1542128
1 1542401
1 1542632
1 1542647
1 1543103
1 1543162
1 1543624
1 1543681
1 1543729
1 1543746
1 1543949
1 1543987
1 1544049
1 1544376
1 1544464
1 1544609
1 1544630
1 1544689
1 1544959
1 1544968
1 1544996
1 1545035
1 1545239
1 1545294
1 1545393
1 1545416
1 1545418
1 1545712
1 1545738
1 1545867
1 1545905
1 1545962
1 1545975
1 1546086
1 1546098
1 1546099
1 1546253
1 1546316
1 1546724
1 1546935
1 1547124
1 1547152
1 1547157
1 1547282
1 1547371
1 1547751
1 1548172
1 1548181
1 1549882
1 1549893
1 1550124
1 1550317
1 1550429
1 1550444
1 1550532
1 1551303
1 1551674
1 1551698
1 1551725
1 1551972
1 1552057
1 1552248
1 1552410
1 1552602
1 1552836
1 1552895
1 1552988
1 1553577
1 1553635
1 1553966
1 1555819
1 1555996
1 1556272
1 1556392
1 1556985
1 1557129
1 1557225
1 1557545
1 1557773
1 1557841
1 1558257
1 1558311
1 1558325
1 1558381
1 1558454
1 1558539
1 1558674
1 1558682
1 1558762
1 1558989
1 1559023
1 1559054
1 1559099
1 1559184
1 1559198
1 1560331
1 1560537
1 1560583
1 1560604
1 1560789
1 1561030
1 1561108
1 1561253
1 1561260
1 1561421
1 1561579
1 1561581
1 1561612
1 1561622
1 1561645
1 1561654
1 1561678
1 1561680
1 1561692
1 1561696
1 1561849
1 1561876
1 1561992
1 1562074
1 1562160
1 1562247
1 1562270
1 1562283
1 1562501
1 1562567
1 1562623
1 1562633
1 1562642
1 1562865
1 1563772
1 1563778
1 1563912
1 1563942
1 1563975
1 1564071
1 1564072
1 1564289
1 1564413
1 1564489
1 1564493
1 1564553
1 1564577
1 1564587
1 1564655
1 1564746
1 1564884
1 1565527
1 1565613
1 1565637
1 1565674
1 1565839
1 1565982
1 1566098
1 1566163
1 1566198
1 1566463
1 1566539
1 1566559
1 1566773
1 1566869
1 1567149
1 1567157
1 1567160
1 1567289
1 1567294
1 1567324
1 1567417
1 1567468
1 1567481
1 1567504
1 1567621
1 1567663
1 1567683
1 1567802
1 1567879
1 1567921
1 1567943
1 1568270
1 1568331
1 1568365
1 1568395
1 1568403
1 1568472
1 1568516
1 1568537
1 1568590
1 1568595
1 1568671
1 1568826
1 1568956
1 1569007
1 1569049
1 1569120
1 1569130
1 1569217
1 1569320
1 1569696
1 1569732
1 1569766
1 1569849
1 1569912
1 1570029
1 1570159
1 1570340
1 1570398
1 1570408
1 1570571
1 1570684
1 1570732
1 1570778
1 1570810
1 1570938
1 1571091
1 1571135
1 1571141
1 1571193
1 1571197
1 1571293
1 1571340
1 1571571
1 1571709
1 1571852
1 1572820
1 1572960
1 1573351
1 1573740
1 1573952
1 1574062
1 1574432
1 1574483
1 1574721
1 1577141
1 1577886
1 1578131
1 1578997
1 1580340
1 1580386
1 1580819
1 1580843
1 1580964
1 1580990
1 1580996
1 1582130
1 1582223
1 1582368
1 1583095
1 1583410
1 1583453
1 1583602
1 1583617
1 1583779
1 1584028
1 1584112
1 1584298
1 1584339
1 1584358
1 1584603
1 1584745
1 1584889
1 1585051
1 1585123
1 1585207
1 1585454
1 1585904
1 1586126
1 1586585
1 1586860
1 1587057
1 1587188
1 1587276
1 1587310
1 1587578
1 1587635
1 1587664
1 1587685
1 1587712
1 1587773
1 1588135
1 1588344
1 1588536
1 1588755
1 1588756
1 1588761
1 1588918
1 1589040
1 1589046
1 1591626
1 1592130
1 1592317
1 1592384
1 1592524
1 1592662
1 1592907
1 1593109
1 1593315
1 1593344
1 1593415
1 1594481
1 1596198
1 1596409
1 1596586
1 1596758
1 1597290
1 1598447
1 1598883
1 1598907
1 1599040
1 1599300
1 1599608
1 1599676
1 1599843
1 1599939
1 1600051
1 1600102
1 1600161
1 1600292
1 1600407
1 1600410
1 1600452
1 1600462
1 1600620
1 1600629
1 1600720
1 1601218
1 1601506
1 1601606
1 1601653
1 1601669
1 1602148
1 1602719
1 1602868
1 1603714
1 1604136
1 1604373
1 1604407
1 1604426
1 1604585
1 1604894
1 1604940
1 1605313
1 1605444
1 1605544
1 1605571
1 1605786
1 1605897
1 1606104
1 1606413
1 1606512
1 1606694
1 1606699
1 1606740
1 1606852
1 1606887
1 1606970
1 1606992
1 1607025
1 1607092
1 1607095
1 1607184
1 1607336
1 1607337
1 1607339
1 1607431
1 1607441
1 1607444
1 1607461
1 1607542
1 1607592
1 1607636
1 1608179
1 1608250
1 1608267
1 1608268
1 1608407
1 1608479
1 1608527
1 1608677
1 1608739
1 1609018
1 1609019
1 1609143
1 1609217
1 1609251
1 1609349
1 1609369
1 1609446
1 1609451
1 1609586
1 1609930
1 1609937
1 1609942
1 1609947
1 1609980
1 1609994
1 1610041
1 1610046
1 1610095
1 1610125
1 1610309
1 1610378
1 1610431
1 1610744
1 1611200
1 1611201
1 1611266
1 1611307
1 1613501
1 1613524
1 1613795
1 1614495
1 1614772
1 1614912
1 1615735
1 1615881
1 1616003
1 1616617
1 1616736
1 1616915
1 1617269
1 1618185
1 1618293
1 1618395
1 1618422
1 1618427
1 1618431
1 1618477
1 1619040
1 1619142
1 1619430
1 1619649
1 1619772
1 1619903
1 1619956
1 1619969
1 1620076
1 1620092
1 1620302
1 1620335
1 1620460
1 1620515
1 1620576
1 1620771
1 1620820
1 1621047
1 1621299
1 1621438
1 1621566
1 1621587
1 1621605
1 1621693
1 1621696
1 1621844
1 1621956
1 1622414
1 1622603
1 1622610
1 1622667
1 1622744
1 1622833
1 1622893
1 1622894
1 1622911
1 1622920
1 1623038
1 1623056
1 1623110
1 1623145
1 1623189
1 1623206
1 1623237
1 1623250
1 1623281
1 1623419
1 1623433
1 1623434
1 1623441
1 1623442
1 1623469
1 1623598
1 1623645
1 1623739
1 1623782
1 1623789
1 1623845
1 1623919
1 1624143
1 1624397
1 1624440
1 1625016
1 1625065
1 1625084
1 1625092
1 1625093
1 1625249
1 1625353
1 1625444
1 1625514
1 1625551
1 1625720
1 1626069
1 1626108
1 1626183
1 1626362
1 1626402
1 1626403
1 1626467
1 1626512
1 1626541
1 1626599
1 1626665
1 1626843
1 1626951
1 1627230
1 1627298
1 1627492
1 1627522
1 1627573
1 1627806
1 1627816
1 1627947
1 1628098
1 1628691
1 1628715
1 1628730
1 1628791
1 1628903
1 1629835
1 1629902
1 1630450
1 1630524
1 1631065
1 1631453
1 1631607
1 1631645
1 1632109
1 1632214
1 1632588
1 1633093
1 1634164
1 1634243
1 1634283
1 1634322
1 1634574
1 1634583
1 1634594
1 1634610
1 1634674
1 1634698
1 1634994
1 1635089
1 1635200
1 1635812
1 1635820
1 1635920
1 1635927
1 1636150
1 1636402
1 1636964
1 1637260
1 1637279
1 1637399
1 1637692
1 1638021
1 1638100
1 1638115
1 1638136
1 1638207
1 1638425
1 1638763
1 1638836
1 1638909
1 1639104
1 1639154
1 1639159
1 1639200
1 1639243
1 1639380
1 1639384
1 1639400
1 1639499
1 1639636
1 1639642
1 1639775
1 1640202
1 1640300
1 1640323
1 1640531
1 1641293
1 1641632
1 1641633
1 1641891
1 1642154
1 1642246
1 1642423
1 1642440
1 1642533
1 1642560
1 1642596
1 1642623
1 1643046
1 1643139
1 1643382
1 1643501
1 1643511
1 1643610
1 1643927
1 1643934
1 1643940
1 1643999
1 1644126
1 1644779
1 1644784
1 1644820
1 1644879
1 1645574
1 1645649
1 1645713
1 1645717
1 1645980
1 1646072
1 1646206
1 1646212
1 1646368
1 1646535
1 1646773
1 1646815
1 1646856
1 1646884
1 1647124
1 1647181
1 1647516
1 1647722
1 1647770
1 1647771
1 1647798
1 1647800
1 1647893
1 1647946
1 1647986
1 1648354
1 1648566
1 1648579
1 1648737
1 1648850
1 1648909
1 1648937
1 1649118
1 1649530
1 1649548
1 1649603
1 1649636
1 1649772
1 1649975
1 1650199
1 1650211
1 1650281
1 1650282
1 1650505
1 1650567
1 1650570
1 1650662
1 1651101
1 1651148
1 1651157
1 1651215
1 1651286
1 1651396
1 1651482
1 1651664
1 1651675
1 1651725
1 1651765
1 1651828
1 1651855
1 1651863
1 1651955
1 1652129
1 1652245
1 1652278
1 1652479
1 1652567
1 1652572
1 1652649
1 1652730
1 1652734
1 1652936
1 1653143
1 1653490
1 1653686
1 1653752
1 1654057
1 1654094
1 1654174
1 1654388
1 1654537
1 1654547
1 1654573
1 1654581
1 1654731
1 1655402
1 1655468
1 1655986
1 1655987
1 1656013
1 1656033
1 1656064
1 1656085
1 1656211
1 1656409
1 1656901
1 1657012
1 1657109
1 1657276
1 1657351
1 1657368
1 1657374
1 1657536
1 1657579
1 1657620
1 1657839
1 1657902
1 1657997
1 1658007
1 1658231
1 1658349
1 1658353
1 1658441
1 1658453
1 1658518
1 1658805
1 1658820
1 1658840
1 1658922
1 1658931
1 1659147
1 1659239
1 1659240
1 1659320
1 1659574
1 1659576
1 1659671
1 1660254
1 1660340
1 1660384
1 1660385
1 1661027
1 1661028
1 1661263
1 1661305
1 1661838
1 1661935
1 1662461
1 1662521
1 1662629
1 1662643
1 1662727
1 1662984
1 1663967
1 1664021
1 1664242
1 1664374
1 1664401
1 1664440
1 1664661
1 1664723
1 1664770
1 1664818
1 1664993
1 1665197
1 1665325
1 1665599
1 1665730
1 1665879
1 1665994
1 1666148
1 1666171
1 1666429
1 1666494
1 1666543
1 1666555
1 1666563
1 1666569
1 1666602
1 1666672
1 1668418
1 1668507
1 1668515
1 1668786
1 1669344
1 1669508
1 1669562
1 1669596
1 1669749
1 1669783
1 1669825
1 1669839
1 1670079
1 1670096
1 1670545
1 1670555
1 1671081
1 1671340
1 1671473
1 1671487
1 1671819
1 1671886
1 1672014
1 1672036
1 1672139
1 1672250
1 1672282
1 1672296
1 1672322
1 1672522
1 1672523
1 1672812
1 1672918
1 1673002
1 1673060
1 1673061
1 1673105
1 1673536
1 1673567
1 1674096
1 1674126
1 1674295
1 1674362
1 1674378
1 1674451
1 1674499
1 1674527
1 1674666
1 1674745
1 1674900
1 1675111
1 1675260
1 1675285
1 1675338
1 1675580
1 1675715
1 1676140
1 1676201
1 1676206
1 1676310
1 1676555
1 1676718
1 1676727
1 1676756
1 1676927
1 1676960
1 1677035
1 1677047
1 1677057
1 1677138
1 1677150
1 1677223
1 1677230
1 1677247
1 1677397
1 1677493
1 1677499
1 1677505
1 1677541
1 1677553
1 1677564
1 1677733
1 1677776
1 1677835
1 1677874
1 1677931
1 1677951
1 1677964
1 1677965
1 1677992
1 1678037
1 1678307
1 1678369
1 1678418
1 1678508
1 1678536
1 1678584
1 1678607
1 1678731
1 1678933
1 1678941
1 1679043
1 1679095
1 1679100
1 1679170
1 1679300
1 1679301
1 1679344
1 1679417
1 1679422
1 1679636
1 1679755
1 1679839
1 1679859
1 1679960
1 1680186
1 1680337
1 1680611
1 1680768
1 1681018
1 1681101
1 1681208
1 1681219
1 1681233
1 1681463
1 1682280
1 1682370
1 1682525
1 1682721
1 1682746
1 1682785
1 1682846
1 1682891
1 1682908
1 1682969
1 1683026
1 1683306
1 1683393
1 1683503
1 1683658
1 1683679
1 1683688
1 1683695
1 1683845
1 1683871
1 1683976
1 1683977
1 1684105
1 1684111
1 1684383
1 1684527
1 1684645
1 1684721
1 1684782
1 1685087
1 1685421
1 1685516
1 1685548
1 1685570
1 1685582
1 1685605
1 1685622
1 1685834
1 1685853
1 1685880
1 1686014
1 1686213
1 1686505
1 1686975
1 1687073
1 1687150
1 1687211
1 1687541
1 1687566
1 1687569
1 1687967
1 1687968
1 1688036
1 1688069
1 1688126
1 1688373
1 1688475
1 1688515
1 1688556
1 1688709
1 1688745
1 1688834
1 1688851
1 1688912
1 1688942
1 1688986
1 1689008
1 1689147
1 1689169
1 1689335
1 1689336
1 1689348
1 1689377
1 1689385
1 1689421
1 1689473
1 1689501
1 1689527
1 1689657
1 1689813
1 1689839
1 1689897
1 1690003
1 1690056
1 1690263
1 1690304
1 1690319
1 1690351
1 1690357
1 1690359
1 1690440
1 1690451
1 1690892
1 1690963
1 1691012
1 1691073
1 1691915
1 1691944
1 1692064
1 1692321
1 1692467
1 1692468
1 1692585
1 1692594
1 1692610
1 1692631
1 1693170
1 1693214
1 1693246
1 1693408
1 1693469
1 1693565
1 1693644
1 1693809
1 1693833
1 1693896
1 1693923
1 1693962
1 1693963
1 1693997
1 1694014
1 1694025
1 1694352
1 1694396
1 1694404
1 1694498
1 1694512
1 1694520
1 1694545
1 1694566
1 1694583
1 1694648
1 1694680
1 1694995
1 1695013
1 1695151
1 1695207
1 1695382
1 1695490
1 1695529
1 1695632
1 1696011
1 1696118
1 1696195
1 1696215
1 1696243
1 1696247
1 1696371
1 1696659
1 1696725
1 1696799
1 1697128
1 1697144
1 1697198
1 1697567
1 1697570
1 1697696
1 1697706
1 1698371
1 1698431
1 1698470
1 1698687
1 1698777
1 1698784
1 1698790
1 1698908
1 1698945
1 1699089
1 1699140
1 1699237
1 1701389
1 1701938
1 1702040
1 1702060
1 1702217
1 1702294
1 1702402
1 1702572
1 1702889
1 1702994
1 1703251
1 1703321
1 1703505
1 1703732
1 1703750
1 1703898
1 1704038
1 1704364
1 1704385
1 1704464
1 1704923
1 1705183
1 1705783
1 1705999
1 1706307
1 1706519
1 1706745
1 1706798
1 1706874
1 1707059
1 1707119
1 1707620
1 1707753
1 1707834
1 1707922
1 1707958
1 1708055
1 1708179
1 1708244
1 1708660
1 1708715
1 1709621
1 1709714
1 1710449
1 1710476
1 1710546
1 1711357
1 1711452
1 1711484
1 1711860
1 1712040
1 1712911
1 1713162
1 1714923
1 1715099
1 1715425
1 1715430
1 1715482
1 1715698
1 1715743
1 1715855
1 1715891
1 1715904
1 1715997
1 1715998
1 1716027
1 1716064
1 1716192
1 1716246
1 1716912
1 1717372
1 1717442
1 1717618
1 1717644
1 1717736
1 1717768
1 1718534
1 1719455
1 1720063
1 1720136
1 1720403
1 1720648
1 1720694
1 1720701
1 1721138
1 1721399
1 1721415
1 1722001
1 1722525
1 1722574
1 1722580
1 1722728
1 1722992
1 1723162
1 1723258
1 1723269
1 1723289
1 1723323
1 1723575
1 1723642
1 1723667
1 1723969
1 1724031
1 1724133
1 1724238
1 1724273
1 1724504
1 1724525
1 1725160
1 1725463
1 1725473
1 1725607
1 1725796
1 1725947
1 1726001
1 1726071
1 1726222
1 1726524
1 1726528
1 1726581
1 1726652
1 1726749
1 1726816
1 1727030
1 1727096
1 1727166
1 1727279
1 1727661
1 1727705
1 1729097
1 1729222
1 1729564
1 1729730
1 1729839
1 1730547
1 1730577
1 1730764
1 1730767
1 1730769
1 1730849
1 1730968
1 1731050
1 1731212
1 1731333
1 1731375
1 1731376
1 1731639
1 1731672
1 1732347
1 1732692
1 1733117
1 1733536
1 1733661
1 1733691
1 1733816
1 1733978
1 1734009
1 1734324
1 1734525
1 1734872
1 1736739
1 1737465
1 1737620
1 1737680
1 1737853
1 1737883
1 1737888
1 1737906
1 1738174
1 1738476
1 1739109
1 1739115
1 1739179
1 1739203
1 1739229
1 1739656
1 1740301
1 1740434
1 1740464
1 1741048
1 1741193
1 1741204
1 1741573
1 1741577
1 1741604
1 1741687
1 1741710
1 1741712
1 1741763
1 1742098
1 1742539
1 1742586
1 1742594
1 1742659
1 1743047
1 1743085
1 1743093
1 1743651
1 1743890
1 1744509
1 1744681
1 1745258
1 1745401
1 1745428
1 1746318
1 1746550
1 1746624
1 1746789
1 1746860
1 1747385
1 1747411
1 1747453
1 1747548
1 1747706
1 1747797
1 1748018
1 1748662
1 1748870
1 1748936
1 1749998
1 1750730
1 1751305
1 1751613
1 1751712
1 1751935
1 1752418
1 1752968
1 1753128
1 1753554
1 1753642
1 1753957
1 1754968
1 1755057
1 1755156
1 1755195
1 1755527
1 1755656
1 1755677
1 1756220
1 1756436
1 1756692
1 1756746
1 1756747
1 1756877
1 1756903
1 1756932
1 1756933
1 1757013
1 1757032
1 1757066
1 1757164
1 1757175
1 1757188
1 1757262
1 1757417
1 1757419
1 1757597
1 1757664
1 1757748
1 1758001
1 1758216
1 1758294
1 1758340
1 1758443
1 1758467
1 1758785
1 1759192
1 1759239
1 1759258
1 1759401
1 1759548
1 1759575
1 1759590
1 1759959
1 1759962
1 1760511
1 1760521
1 1761109
1 1761244
1 1761445
1 1761539
1 1761548
1 1761589
1 1761745
1 1761814
1 1761878
1 1761967
1 1762586
1 1762737
1 1763237
1 1764152
1 1764423
1 1764979
1 1764983
1 1766161
1 1767695
1 1768932
1 1768979
1 1769343
1 1769459
1 1769696
1 1769714
1 1769780
1 1770138
1 1771586
1 1771850
1 1771947
1 1772038
1 1772114
1 1772275
1 1772313
1 1772430
1 1772436
1 1772535
1 1772581
1 1772671
1 1772710
1 1773067
1 1773068
1 1773083
1 1773140
1 1773255
1 1773275
1 1773284
1 1773285
1 1773414
1 1773580
1 1773646
1 1773676
1 1773679
1 1773728
1 1773938
1 1773959
1 1773961
1 1774218
1 1774247
1 1774320
1 1774330
1 1774342
1 1774403
1 1774460
1 1774552
1 1774629
1 1774670
1 1774695
1 1778024
1 1778118
1 1778131
1 1778145
1 1778259
1 1778428
1 1778461
1 1778490
1 1778656
1 1778709
1 1778719
1 1778721
1 1779478
1 1779699
1 1780217
1 1780504
1 1780518
1 1780601
1 1780698
1 1780745
1 1781251
1 1781296
1 1781345
1 1781639
1 1781686
1 1781734
1 1781754
1 1781946
1 1782153
1 1782204
1 1782232
1 1782365
1 1782610
1 1782659
1 1782781
1 1782962
1 1783067
1 1783129
1 1783144
1 1783220
1 1783224
1 1783358
1 1783601
1 1783624
1 1783663
1 1783843
1 1784197
1 1784231
1 1784257
1 1784329
1 1784344
1 1784632
1 1784777
1 1786214
1 1786405
1 1786448
1 1786533
1 1786562
1 1786708
1 1786715
1 1786772
1 1786993
1 1787368
1 1787715
1 1788532
1 1788537
1 1789137
1 1789176
1 1789258
1 1789300
1 1789781
1 1790036
1 1790078
1 1790186
1 1790301
1 1790394
1 1790399
1 1790624
1 1790778
1 1790793
1 1790902
1 1790987
1 1791008
1 1791051
1 1791239
1 1791657
1 1791709
1 1791741
1 1791755
1 1791789
1 1792053
1 1792204
1 1792229
1 1792245
1 1792253
1 1792294
1 1792438
1 1792526
1 1792560
1 1792667
1 1792812
1 1792886
1 1793225
1 1793259
1 1793370
1 1793371
1 1794581
1 1794622
1 1794718
1 1794766
1 1795093
1 1795112
1 1795134
1 1795168
1 1795197
1 1795559
1 1795988
1 1795994
1 1795997
1 1796433
1 1796880
1 1797003
1 1797079
1 1797241
1 1797645
1 1797839
1 1798161
1 1798623
1 1798867
1 1798954
1 1799102
1 1799457
1 1799547
1 1799564
1 1799654
1 1799947
1 1801201
1 1801373
1 1801454
1 1801508
1 1801727
1 1801763
1 1801844
1 1801971
1 1802246
1 1802548
1 1802646
1 1802755
1 1803104
1 1803939
1 1804131
1 1804672
1 1804673
1 1804827
1 1805051
1 1805082
1 1805178
1 1805192
1 1805279
1 1805338
1 1805377
1 1805488
1 1805632
1 1805637
1 1805827
1 1805906
1 1806105
1 1806286
1 1806301
1 1806349
1 1806370
1 1806410
1 1806746
1 1806854
1 1807161
1 1807169
1 1807215
1 1807337
1 1807355
1 1807372
1 1807436
1 1807502
1 1807510
1 1807568
1 1807682
1 1807932
1 1808044
1 1808101
1 1808228
1 1808241
1 1808254
1 1809229
1 1809273
1 1809275
1 1809313
1 1809426
1 1809526
1 1809752
1 1809820
1 1809975
1 1809980
1 1810539
1 1810550
1 1810573
1 1810605
1 1810630
1 1810792
1 1810805
1 1810889
1 1811209
1 1811219
1 1811365
1 1811399
1 1811586
1 1811930
1 1812012
1 1812061
1 1812390
1 1812578
1 1812595
1 1812596
1 1812615
1 1812628
1 1812639
1 1812660
1 1812737
1 1812756
1 1812887
1 1812889
1 1813438
1 1814023
1 1814073
1 1814074
1 1814183
1 1814326
1 1814337
1 1814809
1 1815559
1 1815850
1 1816128
1 1816869
1 1816911
1 1817414
1 1817415
1 1817428
1 1817641
1 1817650
1 1817872
1 1817905
1 1817915
1 1818085
1 1818086
1 1818259
1 1818447
1 1818854
1 1819077
1 1819627
1 1819673
1 1819879
1 1820179
1 1820437
1 1820487
1 1820536
1 1820567
1 1820584
1 1820591
1 1820826
1 1821062
1 1821203
1 1822071
1 1822172
1 1823128
1 1823224
1 1823418
1 1825130
1 1825554
1 1825561
1 1825571
1 1825619
1 1825709
1 1825765
1 1825784
1 1825883
1 1825956
1 1826450
1 1826465
1 1826650
1 1826844
1 1826936
1 1827241
1 1827255
1 1827257
1 1827307
1 1827401
1 1827423
1 1827523
1 1827541
1 1827556
1 1827616
1 1827887
1 1828608
1 1828813
1 1828896
1 1829102
1 1829137
1 1829750
1 1829801
1 1829851
1 1829862
1 1829880
1 1829971
1 1830055
1 1830149
1 1830202
1 1830225
1 1830315
1 1830453
1 1830697
1 1830748
1 1830849
1 1830870
1 1831073
1 1831420
1 1831601
1 1831609
1 1831621
1 1831698
1 1831915
1 1832006
1 1832168
1 1832403
1 1832550
1 1832614
1 1832645
1 1832961
1 1833582
1 1833651
1 1834089
1 1834439
1 1834502
1 1834683
1 1834781
1 1834936
1 1835322
1 1836117
1 1836176
1 1836302
1 1836474
1 1836959
1 1837273
1 1837359
1 1837384
1 1837608
1 1837654
1 1837659
1 1837883
1 1837951
1 1838136
1 1838159
1 1838328
1 1838618
1 1838666
1 1839548
1 1839694
1 1839921
1 1839944
1 1839945
1 1839965
1 1840030
1 1840426
1 1840531
1 1840545
1 1840673
1 1840778
1 1840850
1 1840903
1 1841309
1 1841321
1 1841351
1 1841464
1 1841601
1 1841602
1 1841663
1 1841845
1 1841906
1 1842124
1 1842144
1 1842194
1 1842340
1 1842371
1 1842640
1 1842686
1 1842735
1 1843622
1 1843633
1 1844108
1 1844133
1 1844175
1 1844206
1 1844236
1 1844728
1 1844742
1 1844793
1 1844835
1 1844874
1 1844883
1 1845157
1 1845302
1 1846020
1 1846044
1 1846084
1 1846124
1 1846375
1 1846772
1 1846774
1 1846858
1 1847120
1 1847122
1 1847189
1 1847282
1 1847458
1 1848228
1 1848315
1 1848405
1 1848429
1 1848434
1 1848439
1 1848463
1 1848594
1 1848945
1 1849632
1 1849682
1 1849725
1 1849789
1 1850132
1 1850377
1 1850983
1 1851066
1 1851087
1 1851098
1 1851239
1 1851335
1 1851514
1 1851528
1 1852063
1 1852155
1 1852426
1 1852601
1 1852652
1 1852797
1 1852927
1 1853094
1 1853226
1 1853392
1 1853396
1 1853460
1 1853565
1 1853913
1 1853935
1 1853988
1 1854158
1 1854222
1 1854441
1 1854714
1 1855281
1 1855545
1 1855614
1 1855871
1 1856003
1 1857413
1 1857927
1 1859797
1 1859836
1 1859855
1 1860091
1 1860100
1 1860119
1 1860494
1 1860567
1 1860904
1 1860942
1 1861073
1 1861081
1 1861476
1 1861905
1 1861992
1 1862178
1 1862698
1 1863373
1 1863374
1 1863452
1 1863456
1 1863496
1 1863561
1 1863644
1 1863719
1 1863765
1 1863857
1 1864044
1 1869688
1 1869747
1 1869959
1 1869995
1 1869996
1 1870145
1 1870172
1 1870781
1 1870787
1 1870907
1 1871142
1 1871429
1 1871663
1 1871906
1 1871920
1 1871954
1 1872099
1 1872420
1 1872430
1 1872593
1 1872672
1 1872703
1 1872705
1 1872855
1 1872903
1 1872922
1 1873078
1 1873106
1 1873128
1 1873170
1 1873229
1 1873246
1 1873278
1 1873377
1 1873424
1 1873430
1 1873543
1 1873806
1 1873888
1 1873893
1 1874271
1 1874372
1 1874568
1 1874582
1 1874871
1 1875102
1 1875195
1 1875244
1 1875286
1 1875419
1 1875455
1 1875587
1 1875695
1 1876202
1 1876863
1 1876937
1 1877544
1 1878022
1 1878203
1 1878618
1 1878776
1 1879103
1 1879670
1 1879714
1 1879833
1 1880101
1 1880429
1 1881663
1 1882606
1 1882679
1 1882796
1 1882848
1 1883084
1 1883132
1 1883211
1 1883331
1 1884423
1 1884436
1 1884601
1 1884723
1 1886288
1 1886625
1 1886730
1 1886875
1 1887280
1 1887281
1 1887312
1 1887452
1 1887478
1 1887565
1 1888027
1 1888048
1 1888125
1 1888522
1 1888566
1 1888589
1 1888599
1 1888712
1 1888713
1 1888723
1 1888852
1 1888959
1 1888961
1 1889064
1 1889418
1 1890322
1 1890349
1 1890731
1 1891055
1 1891403
1 1892112
1 1892172
1 1892195
1 1893615
1 1893997
1 1894483
1 1894503
1 1897064
1 1897174
1 1897725
1 1898656
1 1898826
1 1898919
1 1899239
1 1899739
1 1899911
1 1900155
1 1900210
1 1900263
1 1902406
1 1902511
1 1902997
1 1903054
1 1903442
1 1904509
1 1905018
1 1905074
1 1905322
1 1905701
1 1906791
1 1906889
1 1907049
1 1909273
1 1909719
1 1909740
1 1910041
1 1911322
1 1911450
1 1912035
1 1912379
1 1914282
1 1915225
1 1915509
1 1915647
1 1915843
1 1916311
1 1916733
1 1917241
1 1917281
1 1917453
1 1918060
1 1918982
1 1919313
1 1919673
1 1920099
1 1920251
1 1921071
1 1921116
1 1921195
1 1921866
1 1922312
1 1922576
1 1927361
1 1927365
1 1929520
1 1929630
1 1929664
1 1931345
1 1931455
1 1931734
1 1931735
1 1931949
1 1932009
1 1932058
1 1932106
1 1932641
1 1933375
1 1935096
1 1935105
1 1935120
1 1935162
1 1935198
1 1935471
1 1936662
1 1937609
1 1938280
1 1938294
1 1938719
1 1939088
1 1939328
1 1939946
1 1940099
1 1940628
1 1940645
1 1940946
1 1941762
1 1941882
1 1941898
1 1942371
1 1942577
1 1943302
1 1943331
1 1943732
1 1943783
1 1943913
1 1944544
1 1944802
1 1945256
1 1945258
1 1945511
1 1945792
1 1946651
1 1946700
1 1946778
1 1947290
1 1947466
1 1947535
1 1947869
1 1947944
1 1948057
1 1948280
1 1948633
1 1948823
1 1949296
1 1949682
1 1949767
1 1950300
1 1950327
1 1950989
1 1951394
1 1951553
1 1951811
1 1952073
1 1952647
1 1952800
1 1952981
1 1953017
1 1953717
1 1953975
1 1954528
1 1955354
1 1955450
1 1955537
1 1955607
1 1955941
1 1956605
1 1957033
1 1957125
1 1957151
1 1957585
1 1957699
1 1958341
1 1959095
1 1959944
1 1960225
1 1960248
1 1960281
1 1960377
1 1960514
1 1960726
1 1961093
1 1961535
1 1961551
1 1962664
1 1962724
1 1962819
1 1963368
1 1963445
1 1963459
1 1963629
1 1963755
1 1964248
1 1964707
1 1966040
1 1966470
1 1966773
1 1966778
1 1967109
1 1967244
1 1967729
1 1967991
1 1968040
1 1968128
1 1968406
1 1969629
1 1970216
1 1970838
1 1971828
1 1972143
1 1973322
1 1974098
1 1974161
1 1974175
1 1974640
1 1974889
1 1975241
1 1975274
1 1975502
1 1975533
1 1975833
1 1976530
1 1977544
1 1979297
1 1979359
1 1980114
1 1980233
1 1980450
1 1981106
1 1981483
1 1981552
1 1981732
1 1982366
1 1982618
1 1982688
1 1983229
1 1983420
1 1983510
1 1983646
1 1984290
1 1984355
1 1984423
1 1984443
1 1984586
1 1984725
1 1984741
1 1985376
1 1986128
1 1986275
1 1987490
1 1988415
1 1988527
1 1988682
1 1989195
1 1989196
1 1989203
1 1989275
1 1989343
1 1989449
1 1989829
1 1989870
1 1990446
1 1990462
1 1990602
1 1993903
1 1994449
1 1994457
1 1994717
1 1994840
1 1994919
1 1995042
1 1995095
1 1995185
1 1995973
1 1996172
1 1996725
1 1997028
1 1997582
1 1997766
1 1998008
1 1998118
1 1998966
1 2000237
1 2000475
1 2000498
1 2000758
1 2001286
1 2001980
1 2002366
1 2002837
1 2002851
1 2003168
1 2003507
1 2004090
1 2004101
1 2004392
1 2004623
1 2004795
1 2004876
1 2006876
1 2007211
1 2007695
1 2008012
1 2008380
1 2008865
1 2008906
1 2009201
1 2009419
1 2010136
1 2010236
1 2010326
1 2011195
1 2011265
1 2011874
1 2012049
1 2012096
1 2014143
1 2014145
1 2014192
1 2014533
1 2015221
1 2015230
1 2015519
1 2015809
1 2015841
1 2016017
1 2016261
1 2016411
1 2016712
1 2016828
1 2016982
1 2017110
1 2017615
1 2017769
1 2017774
1 2017974
1 2018294
1 2018367
1 2019144
1 2019219
1 2019309
1 2019561
1 2020028
1 2020279
1 2021023
1 2021234
1 2021297
1 2021315
1 2021501
1 2021585
1 2022849
1 2022913
1 2023007
1 2023343
1 2023350
1 2023751
1 2024438
1 2024443
1 2024460
1 2024471
1 2024477
1 2024577
1 2024627
1 2024917
1 2025000
1 2025055
1 2025152
1 2025594
1 2025604
1 2025652
1 2025802
1 2025830
1 2025937
1 2026312
1 2026512
1 2026524
1 2026992
1 2027126
1 2027183
1 2027287
1 2027337
1 2027355
1 2027625
1 2028118
1 2028190
1 2028210
1 2028339
1 2028428
1 2028652
1 2030202
1 2030476
1 2030912
1 2031228
1 2031232
1 2031246
1 2031871
1 2031993
1 2032007
1 2032029
1 2032318
1 2032338
1 2032341
1 2032360
1 2032436
1 2032611
1 2032673
1 2032674
1 2032823
1 2032871
1 2032914
1 2033272
1 2033308
1 2033361
1 2033366
1 2033511
1 2033538
1 2033539
1 2033756
1 2034927
1 2035198
1 2035250
1 2035430
1 2035596
1 2035612
1 2035754
1 2035760
1 2035807
1 2035872
1 2035945
1 2035965
1 2036001
1 2036041
1 2036130
1 2036570
1 2037109
1 2037239
1 2037671
1 2037850
1 2037904
1 2038061
1 2038242
1 2038261
1 2038683
1 2038754
1 2038986
1 2039135
1 2039564
1 2040289
1 2040396
1 2040479
1 2040482
1 2040501
1 2040819
1 2041271
1 2041296
1 2041313
1 2041394
1 2041513
1 2041561
1 2041595
1 2041742
1 2041854
1 2041912
1 2042068
1 2042169
1 2042228
1 2042444
1 2042487
1 2042683
1 2042725
1 2042727
1 2042761
1 2042811
1 2042844
1 2042870
1 2042923
1 2043135
1 2043175
1 2043306
1 2043366
1 2043391
1 2043404
1 2043595
1 2043642
1 2043901
1 2044009
1 2045421
1 2045692
1 2045732
1 2046360
1 2046430
1 2046478
1 2046718
1 2046919
1 2047006
1 2047144
1 2047992
1 2048226
1 2048454
1 2048790
1 2048976
1 2049225
1 2050520
1 2050833
1 2051702
1 2051911
1 2052425
1 2052440
1 2053213
1 2053295
1 2053469
1 2053850
1 2054079
1 2054228
1 2054824
1 2056993
1 2058539
1 2058866
1 2059310
1 2059338
1 2061104
1 2061500
1 2061619
1 2063105
1 2063183
1 2063586
1 2063653
1 2063716
1 2065007
1 2065249
1 2065375
1 2065750
1 2066260
1 2066579
1 2068690
1 2069132
1 2069198
1 2069221
1 2072748
1 2072804
1 2072845
1 2072852
1 2072883
1 2072943
1 2073233
1 2073305
1 2073390
1 2073434
1 2073507
1 2073586
1 2073594
1 2073609
1 2073644
1 2073754
1 2074034
1 2075040
1 2075063
1 2076521
1 2076569
1 2076959
1 2077282
1 2077346
1 2077398
1 2078753
1 2080108
1 2080181
1 2080898
1 2080902
1 2080926
1 2080939
1 2081074
1 2081569
1 2081727
1 2081882
1 2081899
1 2082068
1 2082139
1 2082277
1 2082416
1 2082498
1 2082734
1 2082773
1 2082827
1 2082933
1 2082999
1 2083007
1 2083037
1 2083045
1 2083070
1 2083469
1 2083613
1 2083651
1 2083731
1 2083749
1 2083769
1 2084542
1 2085070
1 2085243
1 2085734
1 2085867
1 2085881
1 2085940
1 2086121
1 2086563
1 2086588
1 2086614
1 2086764
1 2087142
1 2087204
1 2087283
1 2087334
1 2087561
1 2088365
1 2088539
1 2088805
1 2088856
1 2088868
1 2088873
1 2088879
1 2088950
1 2089053
1 2089229
1 2089231
1 2089307
1 2089315
1 2089500
1 2089766
1 2089823
1 2089870
1 2089899
1 2089915
1 2090007
1 2090232
1 2090253
1 2090262
1 2090446
1 2090812
1 2090881
1 2090935
1 2091052
1 2091065
1 2091174
1 2091525
1 2091535
1 2091556
1 2091685
1 2091696
1 2091876
1 2091884
1 2091965
1 2092016
1 2094736
1 2094939
1 2095947
1 2096344
1 2096597
1 2096605
1 2096804
1 2097034
1 2097115
1 2097432
1 2097731
1 2097964
1 2098709
1 2099032
1 2099073
1 2099121
1 2099166
1 2099384
1 2099962
1 2100979
1 2101104
1 2101900
1 2101917
1 2102050
1 2102135
1 2102171
1 2102377
1 2102523
1 2102528
1 2102531
1 2102580
1 2102630
1 2102721
1 2102764
1 2102850
1 2102863
1 2102870
1 2103709
1 2103823
1 2104373
1 2104556
1 2104603
1 2104627
1 2104686
1 2104728
1 2104748
1 2104761
1 2105188
1 2105409
1 2105446
1 2105709
1 2105719
1 2105776
1 2105916
1 2106076
1 2106126
1 2106127
1 2106296
1 2106329
1 2106331
1 2106371
1 2106621
1 2106864
1 2106899
1 2106917
1 2107019
1 2107297
1 2107298
1 2107353
1 2107461
1 2107462
1 2107564
1 2107596
1 2107796
1 2107818
1 2107867
1 2107940
1 2108058
1 2108118
1 2108398
1 2108903
1 2109078
1 2109084
1 2109516
1 2109619
1 2109626
1 2109776
1 2110068
1 2110194
1 2110249
1 2110370
1 2110441
1 2111141
1 2111556
1 2111619
1 2111650
1 2111682
1 2112234
1 2112459
1 2113460
1 2113585
1 2113597
1 2113835
1 2114078
1 2114169
1 2114229
1 2114303
1 2114406
1 2114542
1 2114728
1 2114902
1 2114904
1 2115141
1 2116481
1 2116531
1 2116927
1 2117081
1 2117456
1 2117551
1 2117600
1 2117628
1 2118090
1 2119074
1 2119263
1 2119401
1 2119595
1 2119684
1 2120280
1 2120846
1 2121811
1 2122434
1 2122983
1 2123445
1 2123511
1 2123639
1 2124922
1 2124938
1 2125125
1 2125493
1 2125716
1 2125821
1 2125922
1 2126502
1 2126688
1 2126722
1 2126742
1 2126822
1 2126944
1 2127500
1 2127669
1 2127733
1 2128341
1 2128435
1 2129313
1 2130074
1 2131522
1 2131725
1 2132029
1 2132135
1 2132175
1 2132254
1 2132466
1 2132533
1 2132568
1 2132619
1 2132649
1 2132720
1 2133356
1 2133387
1 2133465
1 2133645
1 2133873
1 2134114
1 2134141
1 2134415
1 2134506
1 2134940
1 2135319
1 2135752
1 2135805
1 2136050
1 2136185
1 2136192
1 2136347
1 2136608
1 2140465
1 2140593
1 2140740
1 2140741
1 2140763
1 2140834
1 2141401
1 2141430
1 2141449
1 2141574
1 2141732
1 2141805
1 2141973
1 2142086
1 2142316
1 2142345
1 2142348
1 2142382
1 2142383
1 2142384
1 2142386
1 2142956
1 2143154
1 2143168
1 2143784
1 2143930
1 2144691
1 2144711
1 2144820
1 2144827
1 2144971
1 2145118
1 2145210
1 2145306
1 2145730
1 2145736
1 2146065
1 2146146
1 2147339
1 2147471
1 2147551
1 2148077
1 2148105
1 2148146
1 2148160
1 2148215
1 2148261
1 2148337
1 2148761
1 2148965
1 2149208
1 2149287
1 2149468
1 2149729
1 2149897
1 2149954
1 2149957
1 2150225
1 2150441
1 2150645
1 2150723
1 2150947
1 2151384
1 2151424
1 2151430
1 2151515
1 2151600
1 2151618
1 2152439
1 2152468
1 2152512
1 2152575
1 2152602
1 2152708
1 2152748
1 2152791
1 2152830
1 2152859
1 2152985
1 2153796
1 2153813
1 2154063
1 2154369
1 2154397
1 2154663
1 2154751
1 2155001
1 2155006
1 2155007
1 2155016
1 2155051
1 2155057
1 2155103
1 2155104
1 2155112
1 2155132
1 2155133
1 2155151
1 2155164
1 2155212
1 2155565
1 2155626
1 2155656
1 2155863
1 2155965
1 2156101
1 2156156
1 2156219
1 2156432
1 2156512
1 2156598
1 2156731
1 2156762
1 2156838
1 2156934
1 2157148
1 2157153
1 2157176
1 2157434
1 2157507
1 2157552
1 2157554
1 2157560
1 2157688
1 2157728
1 2157748
1 2157775
1 2157939
1 2157984
1 2158032
1 2158049
1 2158068
1 2158166
1 2158170
1 2158223
1 2158246
1 2158268
1 2158530
1 2158531
1 2158541
1 2158548
1 2158574
1 2158622
1 2158643
1 2158691
1 2158695
1 2158746
1 2158781
1 2158879
1 2158935
1 2158992
1 2158997
1 2159221
1 2159345
1 2159450
1 2159476
1 2159590
1 2159949
1 2160105
1 2160342
1 2160374
1 2160375
1 2160376
1 2160460
1 2160643
1 2160914
1 2160918
1 2163137
1 2163165
1 2163848
1 2164520
1 2164651
1 2165445
1 2165554
1 2166559
1 2166707
1 2167355
1 2167413
1 2167552
1 2167693
1 2167902
1 2168700
1 2169600
1 2170413
1 2171141
1 2171775
1 2172139
1 2172213
1 2172423
1 2172611
1 2172709
1 2173031
1 2173057
1 2173206
1 2173624
1 2173662
1 2173831
1 2173903
1 2173923
1 2174124
1 2174277
1 2174399
1 2174624
1 2176003
1 2179257
1 2180053
1 2181468
1 2182426
1 2182795
1 2183503
1 2184353
1 2186211
1 2187080
1 2188929
1 2189449
1 2190913
1 2192331
1 2192419
1 2192489
1 2193084
1 2193455
1 2193598
1 2193872
1 2195989
1 2196669
1 2197193
1 2197340
1 2198174
1 2198393
1 2198410
1 2198691
1 2199578
1 2199893
1 2202710
1 2203694
1 2204996
1 2207707
1 2207979
1 2209748
1 2210559
1 2210609
1 2210614
1 2210624
1 2212935
1 2212996
1 2213313
1 2213571
1 2213623
1 2215427
1 2215631
1 2215846
1 2215880
1 2216045
1 2216158
1 2216166
1 2216181
1 2216225
1 2217424
1 2217471
1 2217631
1 2217923
1 2217981
1 2218230
1 2218237
1 2218289
1 2218653
1 2218657
1 2218836
1 2218842
1 2219621
1 2219759
1 2219826
1 2219909
1 2219929
1 2220064
1 2220086
1 2220790
1 2220809
1 2220837
1 2221653
1 2221926
1 2223929
1 2226114
1 2227228
1 2227660
1 2229077
1 2229429
1 2230001
1 2230139
1 2230172
1 2234865
1 2234963
1 2235146
1 2235195
1 2235196
1 2235235
1 2235325
1 2235400
1 2235492
1 2235722
1 2237391
1 2239510
1 2239860
1 2240018
1 2240729
1 2241050
1 2241187
1 2241200
1 2241331
1 2241541
1 2241548
1 2241964
1 2241969
1 2242182
1 2242233
1 2242399
1 2242666
1 2242685
1 2242838
1 2242849
1 2243190
1 2243238
1 2243589
1 2243625
1 2243854
1 2243894
1 2244013
1 2244116
1 2244266
1 2244381
1 2244416
1 2244503
1 2244591
1 2244661
1 2245398
1 2245427
1 2245606
1 2245641
1 2245642
1 2245704
1 2245740
1 2245748
1 2245799
1 2245817
1 2245854
1 2245872
1 2245894
1 2245904
1 2246213
1 2246222
1 2246391
1 2246818
1 2246910
1 2246926
1 2247475
1 2247542
1 2247614
1 2247715
1 2247745
1 2247746
1 2247748
1 2247839
1 2247920
1 2247945
1 2248075
1 2248119
1 2248143
1 2248147
1 2248323
1 2248333
1 2248460
1 2248647
1 2248796
1 2248806
1 2248925
1 2248927
1 2248930
1 2249005
1 2249007
1 2249213
1 2249237
1 2249380
1 2249392
1 2249546
1 2249746
1 2249770
1 2250116
1 2250243
1 2250307
1 2250325
1 2250425
1 2250467
1 2250527
1 2250556
1 2250611
1 2250880
1 2250881
1 2250959
1 2250974
1 2251004
1 2251016
1 2251110
1 2251119
1 2251160
1 2251236
1 2251409
1 2251602
1 2251619
1 2251762
1 2251825
1 2251829
1 2251931
1 2251949
1 2251991
1 2252048
1 2252304
1 2252308
1 2252439
1 2252717
1 2252898
1 2253147
1 2253162
1 2253441
1 2253684
1 2254658
1 2255037
1 2255252
1 2255640
1 2255710
1 2255739
1 2255746
1 2255773
1 2255815
1 2255827
1 2256179
1 2256198
1 2256264
1 2256284
1 2256295
1 2256363
1 2256495
1 2256554
1 2256752
1 2256758
1 2256933
1 2256936
1 2256961
1 2256964
1 2257077
1 2257247
1 2257347
1 2257644
1 2257731
1 2257759
1 2257771
1 2257794
1 2259315
1 2259698
1 2260028
1 2260065
1 2260139
1 2260488
1 2260558
1 2260568
1 2260617
1 2260671
1 2260832
1 2260875
1 2260943
1 2261266
1 2261329
1 2261330
1 2261401
1 2261566
1 2261574
1 2261684
1 2261697
1 2261702
1 2261932
1 2261939
1 2262078
1 2262141
1 2262282
1 2262392
1 2262467
1 2262471
1 2262633
1 2262848
1 2262980
1 2262984
1 2263028
1 2263044
1 2263094
1 2263174
1 2264856
1 2264875
1 2265117
1 2265238
1 2265299
1 2265472
1 2265614
1 2265636
1 2265880
1 2265889
1 2265977
1 2266011
1 2266122
1 2266196
1 2266223
1 2266232
1 2266257
1 2266276
1 2266294
1 2266332
1 2266365
1 2266430
1 2266737
1 2270274
1 2270365
1 2270395
1 2270439
1 2270557
1 2270576
1 2270656
1 2270673
1 2270800
1 2270801
1 2271199
1 2271200
1 2271218
1 2271249
1 2271278
1 2271400
1 2271415
1 2271439
1 2271642
1 2271692
1 2271792
1 2271887
1 2272043
1 2272065
1 2272114
1 2272134
1 2272251
1 2272815
1 2272820
1 2272825
1 2272841
1 2273456
1 2273515
1 2273677
1 2273721
1 2273913
1 2274042
1 2274069
1 2274071
1 2274126
1 2274218
1 2274266
1 2274345
1 2274403
1 2274490
1 2274514
1 2274580
1 2274726
1 2274787
1 2274809
1 2275342
1 2275507
1 2275842
1 2275924
1 2276087
1 2276157
1 2276190
1 2276206
1 2276379
1 2276403
1 2276575
1 2276676
1 2276782
1 2276784
1 2276997
1 2277019
1 2277030
1 2277116
1 2277224
1 2277378
1 2277388
1 2277559
1 2277656
1 2277760
1 2277794
1 2278074
1 2278152
1 2278261
1 2278396
1 2278398
1 2278505
1 2278578
1 2278580
1 2278638
1 2278643
1 2278673
1 2278674
1 2278692
1 2278694
1 2278860
1 2278894
1 2279239
1 2279361
1 2279416
1 2279654
1 2279667
1 2279738
1 2279756
1 2279780
1 2280887
1 2281011
1 2281155
1 2281180
1 2281423
1 2281837
1 2282236
1 2282539
1 2282870
1 2282925
1 2283109
1 2283350
1 2283438
1 2283528
1 2283986
1 2284098
1 2284174
1 2284361
1 2284460
1 2284507
1 2284595
1 2284759
1 2284862
1 2284898
1 2285238
1 2285326
1 2285360
1 2285656
1 2285732
1 2285947
1 2286121
1 2286456
1 2286485
1 2286492
1 2286500
1 2286635
1 2286686
1 2286827
1 2286838
1 2286889
1 2286980
1 2286992
1 2287055
1 2287073
1 2287080
1 2287116
1 2287228
1 2287248
1 2287278
1 2287331
1 2287334
1 2287349
1 2287422
1 2287470
1 2287478
1 2287479
1 2287631
1 2287640
1 2287652
1 2287676
1 2287679
1 2287733
1 2287738
1 2287906
1 2287959
1 2287967
1 2288051
1 2288106
1 2288107
1 2288114
1 2288231
1 2288241
1 2290194
1 2290661
1 2290671
1 2290833
1 2290950
1 2290988
1 2291109
1 2291111
1 2291118
1 2291156
1 2291200
1 2291231
1 2291247
1 2291308
1 2291468
1 2291600
1 2292009
1 2292045
1 2292214
1 2292303
1 2292393
1 2292407
1 2292410
1 2292413
1 2292698
1 2292852
1 2292854
1 2292892
1 2292925
1 2292992
1 2293058
1 2293075
1 2293096
1 2293158
1 2293171
1 2293193
1 2293205
1 2293304
1 2293318
1 2293324
1 2293360
1 2293366
1 2293369
1 2293451
1 2293460
1 2293462
1 2293471
1 2293484
1 2293545
1 2293577
1 2293604
1 2293605
1 2293608
1 2293945
1 2293954
1 2293986
1 2293987
1 2294000
1 2294086
1 2294125
1 2294203
1 2294224
1 2294238
1 2294252
1 2294283
1 2294505
1 2294510
1 2294775
1 2294805
1 2294832
1 2294922
1 2295041
1 2295145
1 2295212
1 2295216
1 2295577
1 2295819
1 2295836
1 2295838
1 2295855
1 2295871
1 2295898
1 2296104
1 2296278
1 2296279
1 2296358
1 2296423
1 2296488
1 2296520
1 2296604
1 2296613
1 2296626
1 2296793
1 2297561
1 2298522
1 2298637
1 2298660
1 2298740
1 2298741
1 2298787
1 2298836
1 2298957
1 2298993
1 2299019
1 2299058
1 2299178
1 2299194
1 2299527
1 2299538
1 2299575
1 2299710
1 2299731
1 2299832
1 2299847
1 2299851
1 2299855
1 2299957
1 2300054
1 2300082
1 2300148
1 2300327
1 2300333
1 2300538
1 2300652
1 2300743
1 2300910
1 2301054
1 2301140
1 2301197
1 2301261
1 2301374
1 2301858
1 2302019
1 2302063
1 2302226
1 2302249
1 2302280
1 2302367
1 2302386
1 2302528
1 2302708
1 2302854
1 2302863
1 2302887
1 2302914
1 2302955
1 2302991
1 2302992
1 2303020
1 2303470
1 2303578
1 2303583
1 2303649
1 2303718
1 2304040
1 2304101
1 2304187
1 2304285
1 2304587
1 2304672
1 2304850
1 2304951
1 2304960
1 2304966
1 2304999
1 2305128
1 2305148
1 2305160
1 2305197
1 2305259
1 2305359
1 2305396
1 2305695
1 2306220
1 2306263
1 2306639
1 2306640
1 2306802
1 2307956
1 2308114
1 2308538
1 2308853
1 2308986
1 2309124
1 2310339
1 2310667
1 2310789
1 2310887
1 2311087
1 2311334
1 2311903
1 2312167
1 2312261
1 2312671
1 2312872
1 2313208
1 2313814
1 2313924
1 2313970
1 2315340
1 2315350
1 2315406
1 2315444
1 2315753
1 2316091
1 2316129
1 2316192
1 2316271
1 2316334
1 2316674
1 2317749
1 2317870
1 2318092
1 2318221
1 2318301
1 2318527
1 2318679
1 2318789
1 2318955
1 2318976
1 2319154
1 2319274
1 2319326
1 2319330
1 2319344
1 2319350
1 2319492
1 2319918
1 2320228
1 2320364
1 2321149
1 2321175
1 2321502
1 2321768
1 2322231
1 2324875
1 2327204
1 2327238
1 2327877
1 2328632
1 2328813
1 2328925
1 2328994
1 2329314
1 2329327
1 2329953
1 2330342
1 2330823
1 2330922
1 2331023
1 2331072
1 2331499
1 2331630
1 2331634
1 2331965
1 2332101
1 2332108
1 2332205
1 2332304
1 2332334
1 2332737
1 2332754
1 2332866
1 2333269
1 2334202
1 2334373
1 2334457
1 2334589
1 2334678
1 2334741
1 2334743
1 2334753
1 2334973
1 2335453
1 2335577
1 2335622
1 2336044
1 2336095
1 2336166
1 2336193
1 2336218
1 2336330
1 2336396
1 2336484
1 2336550
1 2336732
1 2338456
1 2338980
1 2339054
1 2340166
1 2340545
1 2341728
1 2342131
1 2342148
1 2342575
1 2342628
1 2342815
1 2343275
1 2343423
1 2344439
1 2344801
1 2345096
1 2345521
1 2345729
1 2345749
1 2346100
1 2349157
1 2349894
1 2353108
1 2353140
1 2354795
1 2354962
1 2355255
1 2355559
1 2355574
1 2356148
1 2357315
1 2357347
1 2357828
1 2358311
1 2358396
1 2358460
1 2358807
1 2359218
1 2359226
1 2359756
1 2360232
1 2362175
1 2362925
1 2363248
1 2363363
1 2363479
1 2363548
1 2364579
1 2365279
1 2367771
1 2368408
1 2368785
1 2368956
1 2369632
1 2369654
1 2369876
1 2370358
1 2370476
1 2370870
1 2370933
1 2371456
1 2371509
1 2371521
1 2371524
1 2371731
1 2371912
1 2372193
1 2372427
1 2372451
1 2372646
1 2372678
1 2372737
1 2372931
1 2372958
1 2372964
1 2373035
1 2373103
1 2373256
1 2373269
1 2373478
1 2373484
1 2373541
1 2373887
1 2374280
1 2374333
1 2374343
1 2374361
1 2374421
1 2374651
1 2374711
1 2374865
1 2374909
1 2375247
1 2375303
1 2375467
1 2375547
1 2375589
1 2375611
1 2375756
1 2375909
1 2375953
1 2376145
1 2376243
1 2377502
1 2377534
1 2377553
1 2377572
1 2377720
1 2378673
1 2378742
1 2378780
1 2379358
1 2379674
1 2379834
1 2379887
1 2379983
1 2379996
1 2380044
1 2380924
1 2380944
1 2381575
1 2382264
1 2382338
1 2382461
1 2382468
1 2382473
1 2382995
1 2383134
1 2383159
1 2383201
1 2383228
1 2383265
1 2383340
1 2383367
1 2383413
1 2383431
1 2383504
1 2383567
1 2383777
1 2383960
1 2384012
1 2384022
1 2384024
1 2384025
1 2384129
1 2384220
1 2384240
1 2384612
1 2384644
1 2384793
1 2384848
1 2384960
1 2385157
1 2385335
1 2385404
1 2385438
1 2385504
1 2385549
1 2385580
1 2385588
1 2385621
1 2385655
1 2385748
1 2385846
1 2385903
1 2385910
1 2386012
1 2386065
1 2386144
1 2386161
1 2386445
1 2386578
1 2386613
1 2387601
1 2387687
1 2387776
1 2387951
1 2388043
1 2388117
1 2388175
1 2388217
1 2388339
1 2388417
1 2388436
1 2388582
1 2388700
1 2388871
1 2388872
1 2389063
1 2389902
1 2389913
1 2389961
1 2390062
1 2390064
1 2390127
1 2390329
1 2390351
1 2390390
1 2390535
1 2390711
1 2390810
1 2390970
1 2391298
1 2391324
1 2391459
1 2391712
1 2391746
1 2391777
1 2391813
1 2391921
1 2392461
1 2392991
1 2393742
1 2393796
1 2394007
1 2394042
1 2394052
1 2394509
1 2394698
1 2394948
1 2395132
1 2395442
1 2395515
1 2395517
1 2395794
1 2395893
1 2395964
1 2396212
1 2396293
1 2396324
1 2396391
1 2396767
1 2396784
1 2396930
1 2396993
1 2396996
1 2397060
1 2397084
1 2397124
1 2397192
1 2397214
1 2397319
1 2397728
1 2397750
1 2397767
1 2398030
1 2398918
1 2398955
1 2399043
1 2399178
1 2400925
1 2402981
1 2403061
1 2403360
1 2404504
1 2404515
1 2405245
1 2405982
1 2407403
1 2407770
1 2407778
1 2407883
1 2408226
1 2409487
1 2409717
1 2410162
1 2410243
1 2411255
1 2411488
1 2413187
1 2413979
1 2416052
1 2420808
1 2421691
1 2422438
1 2422495
1 2422576
1 2422577
1 2422766
1 2422805
1 2422876
1 2422893
1 2423094
1 2423138
1 2423228
1 2423245
1 2423296
1 2423608
1 2423629
1 2423701
1 2423868
1 2424112
1 2424172
1 2424196
1 2424246
1 2424297
1 2424302
1 2424465
1 2424476
1 2424576
1 2425558
1 2426347
1 2426834
1 2426948
1 2426960
1 2427080
1 2427270
1 2427605
1 2428311
1 2429192
1 2430132
1 2432729
1 2432780
1 2432981
1 2433259
1 2433475
1 2433955
1 2435494
1 2439259
1 2440947
1 2443765
1 2446555
1 2455692
1 2456348
1 2457373
1 2458443
1 2459049
1 2459678
1 2459696
1 2460044
1 2472455
1 2473255
1 2475378
1 2478653
1 2481589
1 2481971
1 2482685
1 2484658
1 2484918
1 2485791
1 2489941
1 2491137
1 2492720
1 2493295
1 2493469
1 2493570
1 2494402
1 2495039
1 2496812
1 2498526
1 2504272
1 2505294
1 2506854
1 2506974
1 2507159
1 2508330
1 2508447
1 2509008
1 2509924
1 2509946
1 2510736
1 2511145
1 2511387
1 2511847
1 2512722
1 2512840
1 2512908
1 2513817
1 2514601
1 2515643
1 2515829
1 2516616
1 2518272
1 2518694
1 2520495
1 2520976
1 2529631
1 2530396
1 2530837
1 2530997
1 2531020
1 2531107
1 2531142
1 2531156
1 2531165
1 2531404
1 2531456
1 2531888
1 2533031
1 2538478
1 2538764
1 2543911
1 2544134
1 2544209
1 2544532
1 2544734
1 2547600
1 2547645
1 2547774
1 2547808
1 2548083
1 2548416
1 2548527
1 2548682
1 2549078
1 2549552
1 2551462
1 2552057
1 2554133
1 2555648
1 2556435
1 2556477
1 2556588
1 2556613
1 2556824
1 2556862
1 2557235
1 2557562
1 2557698
1 2557787
1 2557837
1 2557930
1 2557976
1 2557999
1 2558005
1 2558926
1 2560157
1 2560158
1 2560210
1 2560306
1 2560613
1 2560628
1 2560665
1 2560820
1 2560940
1 2560965
1 2561053
1 2561864
1 2562152
1 2562927
1 2563659
1 2564098
1 2564487
1 2564523
1 2565151
1 2566232
1 2567473
1 2567540
1 2569344
1 2569639
1 2569760
1 2571244
1 2571592
1 2571623
1 2572660
1 2573445
1 2574098
1 2574239
1 2574252
1 2574318
1 2574337
1 2574519
1 2574675
1 2574811
1 2574812
1 2574840
1 2574898
1 2574934
1 2576469
1 2577242
1 2578012
1 2578249
1 2579454
1 2579610
1 2579730
1 2580075
1 2580284
1 2580341
1 2580502
1 2580515
1 2580596
1 2580745
1 2580829
1 2580925
1 2580956
1 2581360
1 2581964
1 2582947
1 2583039
1 2583090
1 2583231
1 2583338
1 2583379
1 2584315
1 2584414
1 2584415
1 2584494
1 2584768
1 2585418
1 2585602
1 2585605
1 2585626
1 2585690
1 2586078
1 2586183
1 2586226
1 2586272
1 2586292
1 2586321
1 2586362
1 2586368
1 2586492
1 2586577
1 2587311
1 2587468
1 2587713
1 2587730
1 2587747
1 2587784
1 2587792
1 2587937
1 2588017
1 2588026
1 2588210
1 2589080
1 2589312
1 2589471
1 2589585
1 2590155
1 2590253
1 2590351
1 2590442
1 2590500
1 2590501
1 2590623
1 2590769
1 2591137
1 2592001
1 2592362
1 2592655
1 2593344
1 2593461
1 2593910
1 2594322
1 2594326
1 2594674
1 2594734
1 2594963
1 2595676
1 2599011
1 2599404
1 2600917
1 2601027
1 2601100
1 2602466
1 2603704
1 2603863
1 2605130
1 2605204
1 2606247
1 2606388
1 2606808
1 2606824
1 2606841
1 2606854
1 2607036
1 2607093
1 2607220
1 2607332
1 2607499
1 2607561
1 2607582
1 2607647
1 2607698
1 2607776
1 2607796
1 2607839
1 2607934
1 2607939
1 2607954
1 2608007
1 2608027
1 2608050
1 2608228
1 2608271
1 2608316
1 2608331
1 2608332
1 2608383
1 2608437
1 2609176
1 2609392
1 2609472
1 2609485
1 2610185
1 2610267
1 2610368
1 2610578
1 2610605
1 2610622
1 2610747
1 2610813
1 2610913
1 2610956
1 2611423
1 2611440
1 2611557
1 2611716
1 2611808
1 2612354
1 2612507
1 2612761
1 2612826
1 2612921
1 2612954
1 2613073
1 2613153
1 2613282
1 2613322
1 2613354
1 2613526
1 2613669
1 2613681
1 2613835
1 2613851
1 2613852
1 2613891
1 2613949
1 2614745
1 2614791
1 2614855
1 2614874
1 2614940
1 2614955
1 2615225
1 2615642
1 2615892
1 2615999
1 2616009
1 2616260
1 2616523
1 2616605
1 2617150
1 2617302
1 2617740
1 2617833
1 2617945
1 2618020
1 2618042
1 2618274
1 2618546
1 2618825
1 2619062
1 2619199
1 2619205
1 2619321
1 2619355
1 2619718
1 2620072
1 2620087
1 2620201
1 2620280
1 2620886
1 2620921
1 2621189
1 2621190
1 2621486
1 2621689
1 2621831
1 2622034
1 2622097
1 2622231
1 2622477
1 2622565
1 2622604
1 2622661
1 2622667
1 2622825
1 2622936
1 2624781
1 2624798
1 2624808
1 2624847
1 2624934
1 2624984
1 2625071
1 2625114
1 2625203
1 2625210
1 2625216
1 2626516
1 2626902
1 2627480
1 2627617
1 2628437
1 2629430
1 2629574
1 2630621
1 2630928
1 2632172
1 2632297
1 2633179
1 2633256
1 2633265
1 2633317
1 2633403
1 2633532
1 2634146
1 2634193
1 2634229
1 2634232
1 2634243
1 2634291
1 2634471
1 2635148
1 2635226
1 2635268
1 2635444
1 2635739
1 2635838
1 2635852
1 2635861
1 2635909
1 2635993
1 2636174
1 2636222
1 2636247
1 2636725
1 2636791
1 2637239
1 2637505
1 2637510
1 2637554
1 2640507
1 2640589
1 2640615
1 2640640
1 2640651
1 2640675
1 2640712
1 2640751
1 2640774
1 2640799
1 2640944
1 2640966
1 2641006
1 2641033
1 2641161
1 2641176
1 2641180
1 2641327
1 2641338
1 2641517
1 2641630
1 2641811
1 2641812
1 2641813
1 2641942
1 2641958
1 2642154
1 2642159
1 2642184
1 2642592
1 2642673
1 2643241
1 2643251
1 2643418
1 2643453
1 2643477
1 2643657
1 2643723
1 2644209
1 2644218
1 2644431
1 2644459
1 2644677
1 2644701
1 2644716
1 2644783
1 2645071
1 2645141
1 2645359
1 2645413
1 2645480
1 2645585
1 2645597
1 2645629
1 2645716
1 2645724
1 2645804
1 2645805
1 2645806
1 2645807
1 2646015
1 2646613
1 2646722
1 2647857
1 2648413
1 2649744
1 2649752
1 2650956
1 2650966
1 2652138
1 2652685
1 2653064
1 2653099
1 2653287
1 2653345
1 2653433
1 2653442
1 2653469
1 2654246
1 2655095
1 2655261
1 2656619
1 2656639
1 2658269
1 2658776
1 2658805
1 2659823
1 2659856
1 2660193
1 2661346
1 2662853
1 2664669
1 2665184
1 2666220
1 2666266
1 2666851
1 2668564
1 2668907
1 2669238
1 2670265
1 2670399
1 2671264
1 2671766
1 2672626
1 2672722
1 2673157
1 2673226
1 2673426
1 2673565
1 2673899
1 2673929
1 2675012
1 2676286
1 2676360
1 2676668
1 2678149
1 2678343
1 2683600
1 2684256
1 2685776
1 2686011
1 2686953
1 2688628
1 2689179
1 2690495
1 2691296
1 2691695
1 2692655
1 2692672
1 2692922
1 2695515
1 2695675
1 2695782
1 2696130
1 2696210
1 2696378
1 2696485
1 2697533
1 2698904
1 2699455
1 2699946
1 2700709
1 2701174
1 2701396
1 2701401
1 2701506
1 2702251
1 2702764
1 2702885
1 2703052
1 2703484
1 2703577
1 2703586
1 2703592
1 2703664
1 2705180
1 2705386
1 2707517
1 2708314
1 2708585
1 2709397
1 2709929
1 2710062
1 2710125
1 2710801
1 2711072
1 2712278
1 2712648
1 2712857
1 2712929
1 2713118
1 2713233
1 2713321
1 2713396
1 2713427
1 2713487
1 2713495
1 2714074
1 2714168
1 2714267
1 2714762
1 2715231
1 2715409
1 2715740
1 2715759
1 2715783
1 2715802
1 2715821
1 2715856
1 2715903
1 2715904
1 2715957
1 2716030
1 2716104
1 2716520
1 2717777
1 2717934
1 2718782
1 2719008
1 2719012
1 2719035
1 2719040
1 2719190
1 2719642
1 2720048
1 2720283
1 2720392
1 2720826
1 2720851
1 2720968
1 2721510
1 2721565
1 2721969
1 2722111
1 2723036
1 2723216
1 2723555
1 2724004
1 2724013
1 2724365
1 2724595
1 2725432
1 2725659
1 2726086
1 2726569
1 2727198
1 2728350
1 2730481
1 2730511
1 2730525
1 2730691
1 2730887
1 2730890
1 2731365
1 2731536
1 2731800
1 2731837
1 2732239
1 2732414
1 2733097
1 2733184
1 2733285
1 2733304
1 2734582
1 2734611
1 2734663
1 2734666
1 2734718
1 2734828
1 2735068
1 2735335
1 2735395
1 2735400
1 2735421
1 2735443
1 2735499
1 2735522
1 2735651
1 2735783
1 2736875
1 2736939
1 2737951
1 2737952
1 2737957
1 2738046
1 2738047
1 2738092
1 2738093
1 2738165
1 2738167
1 2738234
1 2738236
1 2738238
1 2738442
1 2738497
1 2738547
1 2738564
1 2738596
1 2738622
1 2738670
1 2738682
1 2738688
1 2739072
1 2739385
1 2739435
1 2740049
1 2740262
1 2741566
1 2741584
1 2742301
1 2742501
1 2743449
1 2743697
1 2743901
1 2744499
1 2744505
1 2744816
1 2745016
1 2745171
1 2745270
1 2745282
1 2745301
1 2745407
1 2745448
1 2745666
1 2745715
1 2746206
1 2746233
1 2747019
1 2747199
1 2747245
1 2747303
1 2747320
1 2747349
1 2747434
1 2747456
1 2747597
1 2747615
1 2748341
1 2748352
1 2748517
1 2748649
1 2748942
1 2748994
1 2749113
1 2749367
1 2749592
1 2749656
1 2749889
1 2749896
1 2749987
1 2750005
1 2750052
1 2750071
1 2750196
1 2750291
1 2750309
1 2750373
1 2750415
1 2750459
1 2750756
1 2750919
1 2750922
1 2750956
1 2750987
1 2751180
1 2751517
1 2751589
1 2751660
1 2751701
1 2751717
1 2751883
1 2752195
1 2752229
1 2752599
1 2752713
1 2752754
1 2752763
1 2752764
1 2752925
1 2752932
1 2753075
1 2753305
1 2753353
1 2753399
1 2753470
1 2753519
1 2753549
1 2753623
1 2753697
1 2753747
1 2753904
1 2753931
1 2754048
1 2754051
1 2754195
1 2754332
1 2754381
1 2754467
1 2754491
1 2754500
1 2754509
1 2754556
1 2754560
1 2754627
1 2754636
1 2754649
1 2754780
1 2755083
1 2755292
1 2755457
1 2755485
1 2755491
1 2755501
1 2755539
1 2755559
1 2755672
1 2755767
1 2755769
1 2755785
1 2755928
1 2755986
1 2756054
1 2756073
1 2756246
1 2756287
1 2756341
1 2756380
1 2756386
1 2756449
1 2756550
1 2756633
1 2756654
1 2756721
1 2756853
1 2756984
1 2757072
1 2757112
1 2757279
1 2757335
1 2757434
1 2757460
1 2757471
1 2757533
1 2757568
1 2757597
1 2757598
1 2757809
1 2757892
1 2757900
1 2758144
1 2758236
1 2758279
1 2758401
1 2758491
1 2758495
1 2758566
1 2758615
1 2758943
1 2759033
1 2759089
1 2759147
1 2759178
1 2759326
1 2759812
1 2759843
1 2759845
1 2759849
1 2760000
1 2760061
1 2760112
1 2760325
1 2760353
1 2760368
1 2760375
1 2760381
1 2760404
1 2760410
1 2760991
1 2761341
1 2761445
1 2761457
1 2761615
1 2761654
1 2761675
1 2761708
1 2761762
1 2761945
1 2761959
1 2762044
1 2762128
1 2762216
1 2762244
1 2762288
1 2762307
1 2762345
1 2762583
1 2762588
1 2762612
1 2763131
1 2763156
1 2763495
1 2765351
1 2765688
1 2766429
1 2766574
1 2767613
1 2767861
1 2767936
1 2768427
1 2768514
1 2768771
1 2768870
1 2769164
1 2769370
1 2769579
1 2769619
1 2769701
1 2770502
1 2770525
1 2770682
1 2772276
1 2774195
1 2774202
1 2774410
1 2774540
1 2775755
1 2775990
1 2776355
1 2777206
1 2777325
1 2777355
1 2777693
1 2777694
1 2777945
1 2784787
1 2785436
1 2785658
1 2785674
1 2785969
1 2787204
1 2789784
1 2790601
1 2790844
1 2791082
1 2792975
1 2793653
1 2793735
1 2793768
1 2794230
1 2794312
1 2794523
1 2794690
1 2794797
1 2795273
1 2795522
1 2795551
1 2795628
1 2795986
1 2796714
1 2796807
1 2797097
1 2797965
1 2798148
1 2798493
1 2799028
1 2799204
1 2799515
1 2799827
1 2799911
1 2801784
1 2802392
1 2804510
1 2805070
1 2805183
1 2805473
1 2806159
1 2806735
1 2808060
1 2808066
1 2811739
1 2812467
1 2813225
1 2813427
1 2816513
1 2817286
1 2817450
1 2818164
1 2818466
1 2820322
1 2822440
1 2822604
1 2822615
1 2822646
1 2823143
1 2823488
1 2823897
1 2824285
1 2824318
1 2825193
1 2825446
1 2825537
1 2826855
1 2827132
1 2827492
1 2827705
1 2829402
1 2830128
1 2830698
1 2834451
1 2837653
1 2838159
1 2838491
1 2838587
1 2840753
1 2840766
1 2841036
1 2841851
1 2841864
1 2841992
1 2842048
1 2843430
1 2845573
1 2846128
1 2848156
1 2848575
1 2848684
1 2853983
1 2855420
1 2855672
1 2855767
1 2857905
1 2859590
1 2859606
1 2859734
1 2860632
1 2867825
1 2869127
1 2873699
1 2874362
1 2874479
1 2874634
1 2874901
1 2875700
1 2876132
1 2877575
1 2878393
1 2880525
1 2880645
1 2881864
1 2882447
1 2883094
1 2883197
1 2886442
1 2886504
1 2887154
1 2888446
1 2890517
1 2891929
1 2892078
1 2892584
1 2892627
1 2894258
1 2894879
1 2895291
1 2895354
1 2897292
1 2899429
1 2899467
1 2900600
1 2902483
1 2903202
1 2903976
1 2904908
1 2905377
1 2905686
1 2906172
1 2907289
1 2908469
1 2910217
1 2913740
1 2913888
1 2913984
1 2914931
1 2915594
1 2915598
1 2915819
1 2916074
1 2916965
1 2916980
1 2917424
1 2917425
1 2917450
1 2917522
1 2917555
1 2917867
1 2918054
1 2918790
1 2919035
1 2920575
1 2920622
1 2920710
1 2920724
1 2922805
1 2923009
1 2923377
1 2923536
1 2923565
1 2923622
1 2923627
1 2923694
1 2924425
1 2924564
1 2924645
1 2924691
1 2925147
1 2926632
1 2926883
1 2926916
1 2928171
1 2929231
1 2930643
1 2930726
1 2930747
1 2931297
1 2931328
1 2931476
1 2932386
1 2932853
1 2934069
1 2934941
1 2935258
1 2935938
1 2936471
1 2936612
1 2936727
1 2936940
1 2939600
1 2940882
1 2942099
1 2942165
1 2942168
1 2943023
1 2943354
1 2944019
1 2946706
1 2949061
1 2949100
1 2949630
1 2951411
1 2951745
1 2952000
1 2959201
1 2960923
1 2961054
1 2961129
1 2961363
1 2962666
1 2963150
1 2963532
1 2964196
1 2965052
1 2966282
1 2966430
1 2966455
1 2966702
1 2967107
1 2967122
1 2967534
1 2967638
1 2967836
1 2968933
1 2969969
1 2970027
1 2970167
1 2970252
1 2970358
1 2970645
1 2971292
1 2972276
1 2973430
1 2973509
1 2973513
1 2974184
1 2974218
1 2974237
1 2974309
1 2974489
1 2975151
1 2975157
1 2975172
1 2975271
1 2975582
1 2976778
1 2976906
1 2980008
1 2980278
1 2981468
1 2981555
1 2981625
1 2981671
1 2981678
1 2981680
1 2981697
1 2981856
1 2981866
1 2981972
1 2982033
1 2982034
1 2982105
1 2982529
1 2982572
1 2982862
1 2983049
1 2983080
1 2983182
1 2983184
1 2983326
1 2983460
1 2983689
1 2984131
1 2984269
1 2984662
1 2985644
1 2986954
1 2987563
1 2987622
1 2987651
1 2988622
1 2988775
1 2989192
1 2989216
1 2989277
1 2989439
1 2989492
1 2989515
1 2989714
1 2989716
1 2989737
1 2990012
1 2990139
1 2990622
1 2991169
1 2991526
1 2992427
1 2992827
1 2992960
1 2994000
1 2994213
1 2995208
1 2995852
1 2995911
1 2996376
1 2996493
1 2996495
1 2996539
1 2996625
1 2996635
1 2996637
1 2996641
1 2996951
1 2996981
1 2996983
1 2996992
1 2997115
1 2997201
1 2997245
1 2997258
1 2997344
1 2997362
1 2997604
1 2997659
1 2997712
1 2997741
1 2998311
1 2998315
1 2998320
1 2998822
1 2998896
1 2998943
1 2998976
1 2999523
1 2999533
1 2999563
1 2999579
1 2999731
1 2999764
1 2999989
1 3000120
1 3000347
1 3000362
1 3001264
1 3001352
1 3001404
1 3001409
1 3001460
1 3001570
1 3001784
1 3001867
1 3001871
1 3001905
1 3001982
1 3002029
1 3002212
1 3002523
1 3002709
1 3002721
1 3002828
1 3002887
1 3003099
1 3003118
1 3003126
1 3003147
1 3003159
1 3003340
1 3003344
1 3003472
1 3003623
1 3003728
1 3003847
1 3003861
1 3003936
1 3003997
1 3004092
1 3004195
1 3004336
1 3004358
1 3004552
1 3004722
1 3004750
1 3004838
1 3005324
1 3005325
1 3005481
1 3005648
1 3005737
1 3005842
1 3006030
1 3006223
1 3006327
1 3006420
1 3006538
1 3006673
1 3006730
1 3006776
1 3006819
1 3006918
1 3007054
1 3007584
1 3008803
1 3008912
1 3009181
1 3009232
1 3009273
1 3010381
1 3010607
1 3010758
1 3010800
1 3010835
1 3010852
1 3010910
1 3011308
1 3011326
1 3011547
1 3011561
1 3011742
1 3012080
1 3012363
1 3012558
1 3012655
1 3013202
1 3013419
1 3013538
1 3013560
1 3013563
1 3013773
1 3013818
1 3013942
1 3013952
1 3014079
1 3014112
1 3014481
1 3016432
1 3016459
1 3016484
1 3016504
1 3016509
1 3016569
1 3016651
1 3016764
1 3016805
1 3016850
1 3016860
1 3016999
1 3017004
1 3017005
1 3017347
1 3017349
1 3017401
1 3017515
1 3017606
1 3017745
1 3017780
1 3017942
1 3018134
1 3018263
1 3018266
1 3018314
1 3018389
1 3018425
1 3018520
1 3018521
1 3018564
1 3018616
1 3018785
1 3018876
1 3019015
1 3019070
1 3019222
1 3019286
1 3019616
1 3019771
1 3019898
1 3020111
1 3020473
1 3020579
1 3020918
1 3021052
1 3021059
1 3021117
1 3022293
1 3022400
1 3023872
1 3024042
1 3024188
1 3024394
1 3024643
1 3024791
1 3025103
1 3025660
1 3026020
1 3026154
1 3026242
1 3026250
1 3026815
1 3026944
1 3026992
1 3027047
1 3027060
1 3027362
1 3027400
1 3027402
1 3027418
1 3027523
1 3027571
1 3027605
1 3027644
1 3027868
1 3027874
1 3027876
1 3028026
1 3028106
1 3028150
1 3028210
1 3028258
1 3028397
1 3028484
1 3028640
1 3029114
1 3029120
1 3029274
1 3029502
1 3029662
1 3029794
1 3030105
1 3030955
1 3031122
1 3031234
1 3031265
1 3031466
1 3031477
1 3031731
1 3031905
1 3031927
1 3032085
1 3032087
1 3032161
1 3032206
1 3032788
1 3032820
1 3033217
1 3033433
1 3033630
1 3033795
1 3033899
1 3034144
1 3034201
1 3034870
1 3035523
1 3036187
1 3036933
1 3037379
1 3037699
1 3038708
1 3040381
1 3040409
1 3040594
1 3040607
1 3043106
1 3043850
1 3043867
1 3044636
1 3044705
1 3044763
1 3045267
1 3046885
1 3046890
1 3047039
1 3047245
1 3047249
1 3047348
1 3047583
1 3047807
1 3047810
1 3047840
1 3047970
1 3048368
1 3048391
1 3049068
1 3051470
1 3051711
1 3052508
1 3053665
1 3054166
1 3054266
1 3054304
1 3054359
1 3054521
1 3055896
1 3056150
1 3056607
1 3056626
1 3056635
1 3056855
1 3056894
1 3056919
1 3056961
1 3056968
1 3056981
1 3056990
1 3057099
1 3057201
1 3057238
1 3057455
1 3057463
1 3057495
1 3057499
1 3057552
1 3057605
1 3057675
1 3057690
1 3057706
1 3058120
1 3058227
1 3058587
1 3058688
1 3058764
1 3058817
1 3059018
1 3059325
1 3059351
1 3059624
1 3059761
1 3059807
1 3059878
1 3059908
1 3059972
1 3060000
1 3060105
1 3060113
1 3060188
1 3060266
1 3060403
1 3060627
1 3060713
1 3060763
1 3060794
1 3060821
1 3060823
1 3060916
1 3060944
1 3061005
1 3061118
1 3061165
1 3061172
1 3061191
1 3061204
1 3061333
1 3061478
1 3061537
1 3061546
1 3061615
1 3062047
1 3062335
1 3062337
1 3063739
1 3063868
1 3064054
1 3064240
1 3064264
1 3064311
1 3064359
1 3064617
1 3064993
1 3065011
1 3065135
1 3065169
1 3065200
1 3065267
1 3065462
1 3065514
1 3065891
1 3066038
1 3066172
1 3066411
1 3066483
1 3067330
1 3067419
1 3067521
1 3068931
1 3069212
1 3069377
1 3069718
1 3070141
1 3072923
1 3073259
1 3073431
1 3074019
1 3074262
1 3074445
1 3075145
1 3075247
1 3075266
1 3075271
1 3075344
1 3075419
1 3076177
1 3076361
1 3076542
1 3076688
1 3076765
1 3076947
1 3076974
1 3077167
1 3077170
1 3077341
1 3078254
1 3078647
1 3078703
1 3078838
1 3078857
1 3078920
1 3080332
1 3080870
1 3080993
1 3081178
1 3081314
1 3081316
1 3081920
1 3083939
1 3086509
1 3088941
1 3092596
1 3092615
1 3092893
1 3093898
1 3096533
1 3097545
1 3097578
1 3097601
1 3098578
1 3098745
1 3099034
1 3099051
1 3099283
1 3099317
1 3099365
1 3099381
1 3099402
1 3099544
1 3100775
1 3100956
1 3101869
1 3102573
1 3102744
1 3102783
1 3102859
1 3102890
1 3103030
1 3103117
1 3103670
1 3104592
1 3105006
1 3105566
1 3105613
1 3106488
1 3106737
1 3106764
1 3107072
1 3107355
1 3108264
1 3108414
1 3108524
1 3108736
1 3109776
1 3109788
1 3110009
1 3110151
1 3110175
1 3110267
1 3111175
1 3111180
1 3111267
1 3111517
1 3111608
1 3111665
1 3111668
1 3111674
1 3111675
1 3111698
1 3111824
1 3112091
1 3112092
1 3112119
1 3112173
1 3112230
1 3112404
1 3112480
1 3112485
1 3112550
1 3113138
1 3113188
1 3113225
1 3113305
1 3113476
1 3113477
1 3113584
1 3113682
1 3113702
1 3113746
1 3113829
1 3113861
1 3114042
1 3114153
1 3114206
1 3114238
1 3114253
1 3114267
1 3114521
1 3114538
1 3114540
1 3114601
1 3114634
1 3114654
1 3114734
1 3114797
1 3114869
1 3114907
1 3114916
1 3114917
1 3114924
1 3114964
1 3114991
1 3115001
1 3115010
1 3115016
1 3115035
1 3115048
1 3115092
1 3115096
1 3115110
1 3115151
1 3115155
1 3115230
1 3115309
1 3115321
1 3115367
1 3115381
1 3115431
1 3115464
1 3115465
1 3115478
1 3115481
1 3115482
1 3115609
1 3115661
1 3115662
1 3115718
1 3115725
1 3115741
1 3115746
1 3116158
1 3116177
1 3116178
1 3116261
1 3116266
1 3116301
1 3116342
1 3116530
1 3116598
1 3117054
1 3117232
1 3117259
1 3117521
1 3117644
1 3117702
1 3117726
1 3117786
1 3117788
1 3117894
1 3117920
1 3118286
1 3118468
1 3118673
1 3118704
1 3118951
1 3119361
1 3119537
1 3119904
1 3119947
1 3120304
1 3120527
1 3121184
1 3121722
1 3121725
1 3121744
1 3121854
1 3122196
1 3122210
1 3122500
1 3122606
1 3122772
1 3122775
1 3122999
1 3123032
1 3123062
1 3123132
1 3123133
1 3123138
1 3123313
1 3123646
1 3123829
1 3123880
1 3124018
1 3124330
1 3124520
1 3124695
1 3124958
1 3126163
1 3126897
1 3127014
1 3127181
1 3127243
1 3127373
1 3127556
1 3127645
1 3127664
1 3127796
1 3128248
1 3128260
1 3128287
1 3128294
1 3128299
1 3128359
1 3128547
1 3128733
1 3128898
1 3129051
1 3129185
1 3129362
1 3130499
1 3130547
1 3130656
1 3130972
1 3131209
1 3131258
1 3131290
1 3131329
1 3131680
1 3131867
1 3131888
1 3132083
1 3132096
1 3132111
1 3132112
1 3132141
1 3132189
1 3132686
1 3132723
1 3132768
1 3132777
1 3132986
1 3133045
1 3133146
1 3133222
1 3133373
1 3133564
1 3133566
1 3133576
1 3133637
1 3133644
1 3133693
1 3133734
1 3133976
1 3134084
1 3134102
1 3134193
1 3134217
1 3134271
1 3134278
1 3134320
1 3134371
1 3134382
1 3134384
1 3134440
1 3134484
1 3134485
1 3134580
1 3134749
1 3135029
1 3135092
1 3135095
1 3135096
1 3135102
1 3135134
1 3135255
1 3135408
1 3135579
1 3135652
1 3135758
1 3135761
1 3135833
1 3136088
1 3136098
1 3136301
1 3136339
1 3136599
1 3136619
1 3136761
1 3136796
1 3136893
1 3136915
1 3137060
1 3137103
1 3137131
1 3137229
1 3137314
1 3137368
1 3137379
1 3137662
1 3137785
1 3138008
1 3138245
1 3138274
1 3138299
1 3138360
1 3138455
1 3138664
1 3138982
1 3139084
1 3139391
1 3139456
1 3139532
1 3139674
1 3139718
1 3139746
1 3139861
1 3139898
1 3139942
1 3139944
1 3139969
1 3139970
1 3139975
1 3140099
1 3140257
1 3140298
1 3140398
1 3140469
1 3140506
1 3140508
1 3140544
1 3140579
1 3140604
1 3140702
1 3140728
1 3140784
1 3140843
1 3140986
1 3140987
1 3141177
1 3141228
1 3141247
1 3141343
1 3141353
1 3141367
1 3141423
1 3141468
1 3141481
1 3141483
1 3141490
1 3141534
1 3141764
1 3141992
1 3142003
1 3142007
1 3142215
1 3142308
1 3142372
1 3143143
1 3143144
1 3143155
1 3143257
1 3143457
1 3143587
1 3143741
1 3144736
1 3144752
1 3144864
1 3145215
1 3145237
1 3145568
1 3145983
1 3146058
1 3146071
1 3146437
1 3146475
1 3146515
1 3146560
1 3146739
1 3146936
1 3146963
1 3147141
1 3147233
1 3147647
1 3147689
1 3147886
1 3147936
1 3147938
1 3147978
1 3148298
1 3148377
1 3148397
1 3148430
1 3148440
1 3148468
1 3148570
1 3148756
1 3149410
1 3149599
1 3149632
1 3149966
1 3149971
1 3150129
1 3150284
1 3150406
1 3150418
1 3150453
1 3150735
1 3150776
1 3150867
1 3150970
1 3151019
1 3151065
1 3151193
1 3151537
1 3151576
1 3151645
1 3151844
1 3151932
1 3152118
1 3152238
1 3152270
1 3152442
1 3152615
1 3152641
1 3152678
1 3152679
1 3152683
1 3152753
1 3152765
1 3152785
1 3152861
1 3153065
1 3153100
1 3153132
1 3153205
1 3153221
1 3156650
1 3156671
1 3156850
1 3156876
1 3157536
1 3157657
1 3157787
1 3158061
1 3158284
1 3158298
1 3158353
1 3158389
1 3159095
1 3159098
1 3159566
1 3159619
1 3159860
1 3159876
1 3159906
1 3160031
1 3160170
1 3160224
1 3160254
1 3160415
1 3160595
1 3160753
1 3160812
1 3160824
1 3161296
1 3161573
1 3161688
1 3161728
1 3161869
1 3161930
1 3161950
1 3161964
1 3161967
1 3161969
1 3162047
1 3162297
1 3162319
1 3162323
1 3162620
1 3162814
1 3162815
1 3162941
1 3163362
1 3163451
1 3163476
1 3163678
1 3163751
1 3163808
1 3163870
1 3163876
1 3163904
1 3163948
1 3164008
1 3164149
1 3164608
1 3164738
1 3165561
1 3166152
1 3166614
1 3166638
1 3167476
1 3167586
1 3167885
1 3168172
1 3168383
1 3168497
1 3168711
1 3168721
1 3168969
1 3169831
1 3169942
1 3169977
1 3170073
1 3170911
1 3171478
1 3172295
1 3172404
1 3172564
1 3172565
1 3173116
1 3174118
1 3174321
1 3174411
1 3174536
1 3174786
1 3175692
1 3175781
1 3175831
1 3175982
1 3176081
1 3176660
1 3176857
1 3177055
1 3178118
1 3178427
1 3178428
1 3178586
1 3179012
1 3179045
1 3179143
1 3179438
1 3179765
1 3180517
1 3182687
1 3183243
1 3183901
1 3184189
1 3184386
1 3184489
1 3185901
1 3185944
1 3186196
1 3186250
1 3186634
1 3186691
1 3186730
1 3186817
1 3186848
1 3186936
1 3186971
1 3187038
1 3187080
1 3187216
1 3187308
1 3187422
1 3187593
1 3187667
1 3187686
1 3187756
1 3187763
1 3187852
1 3188182
1 3188198
1 3188204
1 3188294
1 3188350
1 3188376
1 3188738
1 3188984
1 3188987
1 3189015
1 3189024
1 3189341
1 3189362
1 3189409
1 3189475
1 3189572
1 3189645
1 3189692
1 3189706
1 3189709
1 3189839
1 3189859
1 3190025
1 3190026
1 3190308
1 3190320
1 3190326
1 3190605
1 3190676
1 3190693
1 3190721
1 3190733
1 3190743
1 3191701
1 3191729
1 3191845
1 3191888
1 3191916
1 3191918
1 3191948
1 3191998
1 3192437
1 3192492
1 3192630
1 3192705
1 3192953
1 3192970
1 3193143
1 3193318
1 3194349
1 3194595
1 3194852
1 3195044
1 3195054
1 3195086
1 3195193
1 3195237
1 3195269
1 3195309
1 3195443
1 3195453
1 3195860
1 3196049
1 3196068
1 3196512
1 3196517
1 3197162
1 3197318
1 3197369
1 3197708
1 3197993
1 3198004
1 3198252
1 3199353
1 3199458
1 3199648
1 3200732
1 3201001
1 3202624
1 3203004
1 3204197
1 3204389
1 3204649
1 3204939
1 3205108
1 3205483
1 3205491
1 3206391
1 3206478
1 3206599
1 3206698
1 3206716
1 3206751
1 3206759
1 3206855
1 3206894
1 3207007
1 3207058
1 3207078
1 3207285
1 3207314
1 3207370
1 3208186
1 3208199
1 3208207
1 3208252
1 3208335
1 3208340
1 3208431
1 3208563
1 3208628
1 3208781
1 3208866
1 3208926
1 3208961
1 3208968
1 3209067
1 3209103
1 3209164
1 3209210
1 3209560
1 3210399
1 3210484
1 3210489
1 3210495
1 3210707
1 3210878
1 3211445
1 3212111
1 3212913
1 3212974
1 3213121
1 3213381
1 3213425
1 3213618
1 3213915
1 3214014
1 3214021
1 3214114
1 3214266
1 3214430
1 3214508
1 3214682
1 3214733
1 3214805
1 3214810
1 3214922
1 3215144
1 3215337
1 3215530
1 3215776
1 3217936
1 3217991
1 3217994
1 3218018
1 3218033
1 3218341
1 3218624
1 3218808
1 3218926
1 3219134
1 3219135
1 3219332
1 3219347
1 3219419
1 3219503
1 3219658
1 3219745
1 3219837
1 3220068
1 3220155
1 3220170
1 3220256
1 3220381
1 3220489
1 3220738
1 3221159
1 3221237
1 3221294
1 3221389
1 3221417
1 3221522
1 3221564
1 3221732
1 3222123
1 3222699
1 3222816
1 3223030
1 3223223
1 3223333
1 3223678
1 3223774
1 3224130
1 3224176
1 3224232
1 3224233
1 3224269
1 3224362
1 3224456
1 3224565
1 3224599
1 3224620
1 3224707
1 3224757
1 3224850
1 3225012
1 3225093
1 3225200
1 3225325
1 3225476
1 3225589
1 3225682
1 3225890
1 3226212
1 3227285
1 3228004
1 3228730
1 3228870
1 3228894
1 3229038
1 3229047
1 3229179
1 3229322
1 3229490
1 3230584
1 3230613
1 3230847
1 3230859
1 3231106
1 3231655
1 3231658
1 3232001
1 3232071
1 3232191
1 3232569
1 3232580
1 3232648
1 3232788
1 3232918
1 3232944
1 3232955
1 3233116
1 3233153
1 3233163
1 3233196
1 3233207
1 3233760
1 3233977
1 3234173
1 3234198
1 3234285
1 3234438
1 3234527
1 3234587
1 3234596
1 3235071
1 3235198
1 3235290
1 3235490
1 3235511
1 3235516
1 3235519
1 3235574
1 3235781
1 3235805
1 3236006
1 3236136
1 3236312
1 3236547
1 3236588
1 3236662
1 3236687
1 3236692
1 3236762
1 3236764
1 3236808
1 3236971
1 3237058
1 3237060
1 3237112
1 3237352
1 3237380
1 3237400
1 3237585
1 3237595
1 3238248
1 3238368
1 3238411
1 3238512
1 3238541
1 3238611
1 3238695
1 3238696
1 3238796
1 3238860
1 3238934
1 3238952
1 3238958
1 3239032
1 3239071
1 3239108
1 3239130
1 3239178
1 3239203
1 3239211
1 3239309
1 3239719
1 3239731
1 3239738
1 3239771
1 3239818
1 3239927
1 3239970
1 3240095
1 3240096
1 3240180
1 3240322
1 3240366
1 3240449
1 3240698
1 3240720
1 3240734
1 3240797
1 3241369
1 3241689
1 3241728
1 3241737
1 3241762
1 3241786
1 3241847
1 3241870
1 3241879
1 3241881
1 3241908
1 3241946
1 3242015
1 3242106
1 3242244
1 3242440
1 3242444
1 3242551
1 3242595
1 3242623
1 3242666
1 3242697
1 3242929
1 3242939
1 3242944
1 3243031
1 3243060
1 3243063
1 3243390
1 3243443
1 3243517
1 3243573
1 3243628
1 3243635
1 3243713
1 3243735
1 3243786
1 3243876
1 3243952
1 3243971
1 3244888
1 3244937
1 3244968
1 3244977
1 3244984
1 3245012
1 3245027
1 3245141
1 3245159
1 3245206
1 3245269
1 3245371
1 3245395
1 3245462
1 3245515
1 3245563
1 3245586
1 3245723
1 3245801
1 3245803
1 3245817
1 3245827
1 3245922
1 3246011
1 3246274
1 3246278
1 3246286
1 3246290
1 3246301
1 3246494
1 3246903
1 3247225
1 3247239
1 3247375
1 3247376
1 3247464
1 3247534
1 3247535
1 3247618
1 3247695
1 3247763
1 3247959
1 3248350
1 3250506
1 3250800
1 3250887
1 3250942
1 3251038
1 3251205
1 3251276
1 3251429
1 3253457
1 3253520
1 3253668
1 3253834
1 3253841
1 3254112
1 3254132
1 3254134
1 3254293
1 3254328
1 3254408
1 3254839
1 3254899
1 3254911
1 3255081
1 3255311
1 3255312
1 3255391
1 3255501
1 3255508
1 3255548
1 3255565
1 3255569
1 3255582
1 3255602
1 3255787
1 3255793
1 3255795
1 3255796
1 3255803
1 3256071
1 3256499
1 3256505
1 3256579
1 3256595
1 3256614
1 3256761
1 3256853
1 3256983
1 3257365
1 3257376
1 3257434
1 3257509
1 3257592
1 3257852
1 3257927
1 3257954
1 3258011
1 3258186
1 3258281
1 3258369
1 3258506
1 3258558
1 3258560
1 3258575
1 3258590
1 3258597
1 3258607
1 3258614
1 3258874
1 3258910
1 3258912
1 3259223
1 3259227
1 3259275
1 3259279
1 3259570
1 3259583
1 3259694
1 3259725
1 3259776
1 3259808
1 3259897
1 3259951
1 3260001
1 3260370
1 3260895
1 3260909
1 3260927
1 3260976
1 3261189
1 3261275
1 3261452
1 3261466
1 3261483
1 3261514
1 3261681
1 3261742
1 3261757
1 3261762
1 3261771
1 3261787
1 3261865
1 3261933
1 3262057
1 3262097
1 3262177
1 3262217
1 3262295
1 3262393
1 3262621
1 3262779
1 3262859
1 3263150
1 3263223
1 3263304
1 3263392
1 3263604
1 3263609
1 3263992
1 3264292
1 3264430
1 3264758
1 3265545
1 3265614
1 3265617
1 3266098
1 3266942
1 3267454
1 3267572
1 3267603
1 3268833
1 3269218
1 3269834
1 3269857
1 3270044
1 3270107
1 3270137
1 3270188
1 3270211
1 3270244
1 3270259
1 3270563
1 3270601
1 3270655
1 3270658
1 3270659
1 3270719
1 3270736
1 3270760
1 3270824
1 3270827
1 3270919
1 3271068
1 3271094
1 3271158
1 3271444
1 3271454
1 3271498
1 3272821
1 3272904
1 3272931
1 3273113
1 3273132
1 3273505
1 3273517
1 3275697
1 3275764
1 3276002
1 3276046
1 3276096
1 3276131
1 3276184
1 3276229
1 3276269
1 3276296
1 3276312
1 3276324
1 3276440
1 3276556
1 3276565
1 3276851
1 3276879
1 3276889
1 3276902
1 3276905
1 3276941
1 3277035
1 3277059
1 3277195
1 3277199
1 3277332
1 3277550
1 3277607
1 3277630
1 3277751
1 3278320
1 3279800
1 3279925
1 3280055
1 3280152
1 3281681
1 3281691
1 3281797
1 3281843
1 3282071
1 3282090
1 3282331
1 3283121
1 3283155
1 3283175
1 3283194
1 3283269
1 3283330
1 3283544
1 3283590
1 3283703
1 3283709
1 3283805
1 3283876
1 3283980
1 3284120
1 3284366
1 3284379
1 3284400
1 3284411
1 3284414
1 3284742
1 3285221
1 3285383
1 3285438
1 3285439
1 3286063
1 3286203
1 3286413
1 3286439
1 3286498
1 3286538
1 3286608
1 3286617
1 3286678
1 3286794
1 3286831
1 3286897
1 3287231
1 3287734
1 3287764
1 3287819
1 3287840
1 3287846
1 3288363
1 3288563
1 3288988
1 3289429
1 3289439
1 3292072
1 3292081
1 3292090
1 3292096
1 3292109
1 3292112
1 3292114
1 3292123
1 3292124
1 3292198
1 3292211
1 3292213
1 3292258
1 3292259
1 3292280
1 3292388
1 3292398
1 3292578
1 3292847
1 3292889
1 3293175
1 3293177
1 3293205
1 3293210
1 3293216
1 3293258
1 3293259
1 3293325
1 3293636
1 3293766
1 3294283
1 3294437
1 3295037
1 3295072
1 3295494
1 3295568
1 3295652
1 3295771
1 3295784
1 3296712
1 3297323
1 3297918
1 3298402
1 3298471
1 3298751
1 3298791
1 3299066
1 3299219
1 3299268
1 3299356
1 3299449
1 3299458
1 3299848
1 3300030
1 3300089
1 3300457
1 3300657
1 3300660
1 3301043
1 3301098
1 3301166
1 3301236
1 3301649
1 3302254
1 3302878
1 3302879
1 3302880
1 3303199
1 3303378
1 3303561
1 3303636
1 3303892
1 3304113
1 3304279
1 3304681
1 3304843
1 3305063
1 3305064
1 3305114
1 3305130
1 3305139
1 3305154
1 3305215
1 3305216
1 3305324
1 3305476
1 3306017
1 3306072
1 3306178
1 3306390
1 3306787
1 3306797
1 3310912
1 3311090
1 3311120
1 3311355
1 3311671
1 3311751
1 3311791
1 3311895
1 3311906
1 3312063
1 3312359
1 3312365
1 3312423
1 3312431
1 3312456
1 3312467
1 3312516
1 3312522
1 3312524
1 3312609
1 3312799
1 3312936
1 3313010
1 3313242
1 3314797
1 3315582
1 3315927
1 3316074
1 3319944
1 3320349
1 3320802
1 3321314
1 3321386
1 3321761
1 3321807
1 3321810
1 3322011
1 3322887
1 3323045
1 3323180
1 3323237
1 3323307
1 3323683
1 3324168
1 3325475
1 3326159
1 3327620
1 3327703
1 3328190
1 3331350
1 3332019
1 3332219
1 3332270
1 3332326
1 3332508
1 3332551
1 3332901
1 3333094
1 3333194
1 3333220
1 3333323
1 3333456
1 3333524
1 3334097
1 3335247
1 3337182
1 3337945
1 3338436
1 3338498
1 3338561
1 3338991
1 3340674
1 3341424
1 3341792
1 3341922
1 3342469
1 3342480
1 3342561
1 3342670
1 3342823
1 3342881
1 3342887
1 3343092
1 3343450
1 3343463
1 3345255
1 3346414
1 3346570
1 3347161
1 3347220
1 3347671
1 3348130
1 3348268
1 3348335
1 3348423
1 3348470
1 3348776
1 3348782
1 3348977
1 3349238
1 3349618
1 3349653
1 3349907
1 3350076
1 3350419
1 3350429
1 3351334
1 3351551
1 3351595
1 3351626
1 3351782
1 3351802
1 3352190
1 3352228
1 3352244
1 3352254
1 3352625
1 3352717
1 3353134
1 3353301
1 3353673
1 3353727
1 3353871
1 3354301
1 3354360
1 3354603
1 3354796
1 3354833
1 3355688
1 3355770
1 3356044
1 3356262
1 3356546
1 3356770
1 3356848
1 3357051
1 3357392
1 3357556
1 3357764
1 3358310
1 3358431
1 3358453
1 3358649
1 3358780
1 3358860
1 3358945
1 3359045
1 3359164
1 3359261
1 3359309
1 3359363
1 3359382
1 3359390
1 3359495
1 3359610
1 3359644
1 3359645
1 3359661
1 3359680
1 3359968
1 3360091
1 3360181
1 3360301
1 3360504
1 3360544
1 3360572
1 3361106
1 3361196
1 3361607
1 3362907
1 3363095
1 3363236
1 3363267
1 3363311
1 3363356
1 3363359
1 3363505
1 3363900
1 3364197
1 3364496
1 3364503
1 3364590
1 3364775
1 3364836
1 3365178
1 3365238
1 3365416
1 3365623
1 3365641
1 3365687
1 3365713
1 3366091
1 3366184
1 3366386
1 3366405
1 3366406
1 3366473
1 3366511
1 3366622
1 3366686
1 3366818
1 3366949
1 3370348
1 3370425
1 3370487
1 3370777
1 3370798
1 3371002
1 3371110
1 3371140
1 3371276
1 3371332
1 3371343
1 3371345
1 3371508
1 3371509
1 3371544
1 3371570
1 3371585
1 3371703
1 3371733
1 3371808
1 3371903
1 3371944
1 3371973
1 3371988
1 3372008
1 3372110
1 3372485
1 3372654
1 3372935
1 3373290
1 3373568
1 3374111
1 3374598
1 3376704
1 3377067
1 3377249
1 3377460
1 3377806
1 3377831
1 3378311
1 3378901
1 3379063
1 3379082
1 3379086
1 3379144
1 3379457
1 3379675
1 3379789
1 3379936
1 3379969
1 3380350
1 3380434
1 3380505
1 3380955
1 3381165
1 3381253
1 3381579
1 3381620
1 3381863
1 3382461
1 3382956
1 3382958
1 3383242
1 3383451
1 3383479
1 3383633
1 3383673
1 3383688
1 3383858
1 3383957
1 3384101
1 3384157
1 3384174
1 3384275
1 3384324
1 3384404
1 3384454
1 3384554
1 3384664
1 3384941
1 3385042
1 3385043
1 3385474
1 3385755
1 3385806
1 3385952
1 3386174
1 3386361
1 3386502
1 3386619
1 3386716
1 3386723
1 3386752
1 3387028
1 3387354
1 3387393
1 3387404
1 3387557
1 3388764
1 3388847
1 3389137
1 3389163
1 3389288
1 3389360
1 3389518
1 3389650
1 3389765
1 3389861
1 3389983
1 3390255
1 3390660
1 3390961
1 3391658
1 3391664
1 3391691
1 3391857
1 3391986
1 3392083
1 3392130
1 3392225
1 3392324
1 3392365
1 3392413
1 3392625
1 3392668
1 3392823
1 3392825
1 3393007
1 3393111
1 3393245
1 3393271
1 3393272
1 3393524
1 3393546
1 3393666
1 3393704
1 3393717
1 3393868
1 3393936
1 3393983
1 3393997
1 3394167
1 3394294
1 3394313
1 3394460
1 3394806
1 3394817
1 3395623
1 3395681
1 3395752
1 3395813
1 3396469
1 3396953
1 3396977
1 3398153
1 3398197
1 3398198
1 3398456
1 3398467
1 3398573
1 3398617
1 3398644
1 3398724
1 3398753
1 3398904
1 3398925
1 3398997
1 3399174
1 3399409
1 3399960
1 3399973
1 3400290
1 3400300
1 3400811
1 3400829
1 3401071
1 3401082
1 3401191
1 3401261
1 3401316
1 3401332
1 3401358
1 3401457
1 3401679
1 3401710
1 3401830
1 3402084
1 3402142
1 3402161
1 3402182
1 3402216
1 3402222
1 3402226
1 3402334
1 3402339
1 3402352
1 3402530
1 3402663
1 3402842
1 3403035
1 3403236
1 3403506
1 3403527
1 3403578
1 3403657
1 3403713
1 3403722
1 3403864
1 3403960
1 3404606
1 3405119
1 3405320
1 3405484
1 3405838
1 3405923
1 3405953
1 3406043
1 3406044
1 3406183
1 3409154
1 3409385
1 3409809
1 3409942
1 3410206
1 3410281
1 3410492
1 3410512
1 3411502
1 3411775
1 3411785
1 3411824
1 3411956
1 3412402
1 3412430
1 3412540
1 3412564
1 3412574
1 3412643
1 3412726
1 3412793
1 3412815
1 3412818
1 3412819
1 3412821
1 3412860
1 3412886
1 3413043
1 3413048
1 3413062
1 3413156
1 3413278
1 3413639
1 3413676
1 3413939
1 3413978
1 3414002
1 3414066
1 3414086
1 3414293
1 3414631
1 3414674
1 3414875
1 3414879
1 3414895
1 3414896
1 3414914
1 3414917
1 3415036
1 3415072
1 3415093
1 3415097
1 3415188
1 3415198
1 3415220
1 3415237
1 3415343
1 3415521
1 3415556
1 3415610
1 3415653
1 3415892
1 3416000
1 3416085
1 3416200
1 3416201
1 3416215
1 3416370
1 3416581
1 3416584
1 3416631
1 3416718
1 3416877
1 3416898
1 3416912
1 3416975
1 3417490
1 3417542
1 3417566
1 3417698
1 3417710
1 3417763
1 3418008
1 3418012
1 3418023
1 3418084
1 3418204
1 3418214
1 3418313
1 3418359
1 3418455
1 3418473
1 3418480
1 3418571
1 3418681
1 3418835
1 3418937
1 3418971
1 3419069
1 3419352
1 3419971
1 3419977
1 3420499
1 3421061
1 3421408
1 3421477
1 3421563
1 3421619
1 3421746
1 3421834
1 3422074
1 3422284
1 3423726
1 3423751
1 3423794
1 3424007
1 3424037
1 3424138
1 3424148
1 3424362
1 3425072
1 3425145
1 3425563
1 3425592
1 3425621
1 3425622
1 3425701
1 3425830
1 3426355
1 3428381
1 3428689
1 3428710
1 3428851
1 3428859
1 3428877
1 3428996
1 3429531
1 3429597
1 3430320
1 3430334
1 3430450
1 3430561
1 3430580
1 3430588
1 3430681
1 3430953
1 3431044
1 3431409
1 3431473
1 3431611
1 3431645
1 3432049
1 3432215
1 3432332
1 3432563
1 3432982
1 3433023
1 3433143
1 3433174
1 3433569
1 3433870
1 3433896
1 3433989
1 3434171
1 3434288
1 3434332
1 3434346
1 3434539
1 3434846
1 3435125
1 3435175
1 3435183
1 3435530
1 3435907
1 3436440
1 3436495
1 3437331
1 3437449
1 3437507
1 3437607
1 3437666
1 3438675
1 3438843
1 3438895
1 3439031
1 3439042
1 3439210
1 3439888
1 3439989
1 3440160
1 3440911
1 3440980
1 3441093
1 3441252
1 3441307
1 3441590
1 3441825
1 3442175
1 3442545
1 3442841
1 3443395
1 3443759
1 3444015
1 3444279
1 3444984
1 3445143
1 3445676
1 3446537
1 3446751
1 3446911
1 3447427
1 3448401
1 3449028
1 3449392
1 3449531
1 3449839
1 3450050
1 3450071
1 3450155
1 3450373
1 3450481
1 3450701
1 3450938
1 3451101
1 3451164
1 3451181
1 3451385
1 3451825
1 3451981
1 3452175
1 3452318
1 3452583
1 3452609
1 3452683
1 3452699
1 3452711
1 3453089
1 3453106
1 3453118
1 3453138
1 3453246
1 3453310
1 3453433
1 3453516
1 3453825
1 3454024
1 3454040
1 3454042
1 3454050
1 3454053
1 3454188
1 3454193
1 3454279
1 3454300
1 3454346
1 3454603
1 3454624
1 3454687
1 3454837
1 3455120
1 3455130
1 3455247
1 3455756
1 3455762
1 3455838
1 3455845
1 3455866
1 3455879
1 3456303
1 3456348
1 3456392
1 3456459
1 3456483
1 3456495
1 3456545
1 3457075
1 3457105
1 3457146
1 3457198
1 3457457
1 3457494
1 3457531
1 3457638
1 3457681
1 3457855
1 3457879
1 3458340
1 3458428
1 3459243
1 3459427
1 3459480
1 3459590
1 3460134
1 3460316
1 3460319
1 3460756
1 3460980
1 3460982
1 3461278
1 3461308
1 3461477
1 3461545
1 3461656
1 3461679
1 3461696
1 3462015
1 3462121
1 3462151
1 3462209
1 3462228
1 3462249
1 3462252
1 3462374
1 3462385
1 3462462
1 3462871
1 3463421
1 3463569
1 3463767
1 3463896
1 3464551
1 3464653
1 3464712
1 3464868
1 3465052
1 3465167
1 3465220
1 3465226
1 3465336
1 3465535
1 3465562
1 3465670
1 3465838
1 3465847
1 3465867
1 3465882
1 3465899
1 3466032
1 3466187
1 3466391
1 3466413
1 3466457
1 3466638
1 3466776
1 3466857
1 3466925
1 3466965
1 3467023
1 3467024
1 3467325
1 3467402
1 3467455
1 3467523
1 3467533
1 3467620
1 3467715
1 3467792
1 3467886
1 3468667
1 3468685
1 3468783
1 3469341
1 3469408
1 3469517
1 3469532
1 3469563
1 3469593
1 3469635
1 3469686
1 3469791
1 3469856
1 3470004
1 3470084
1 3470115
1 3470151
1 3470156
1 3470158
1 3470261
1 3470316
1 3470472
1 3470582
1 3470740
1 3470793
1 3470967
1 3471050
1 3471118
1 3471311
1 3471316
1 3471348
1 3471349
1 3471398
1 3471432
1 3471665
1 3471681
1 3471750
1 3471768
1 3471785
1 3471827
1 3471868
1 3471876
1 3471906
1 3472003
1 3472125
1 3472395
1 3472461
1 3472462
1 3472614
1 3472761
1 3472762
1 3472811
1 3472967
1 3473431
1 3473517
1 3473527
1 3473551
1 3473596
1 3473690
1 3473807
1 3474061
1 3474078
1 3474084
1 3474113
1 3474120
1 3474121
1 3474134
1 3474154
1 3474188
1 3474218
1 3474227
1 3474353
1 3474379
1 3474577
1 3474957
1 3474970
1 3474992
1 3475015
1 3475062
1 3475077
1 3475130
1 3475157
1 3475264
1 3475434
1 3475504
1 3475740
1 3475764
1 3475801
1 3475812
1 3475852
1 3475906
1 3475914
1 3475963
1 3476024
1 3476139
1 3476140
1 3476151
1 3476176
1 3476212
1 3476231
1 3476294
1 3476339
1 3476345
1 3476520
1 3476581
1 3476698
1 3476743
1 3476780
1 3476795
1 3476798
1 3476893
1 3476992
1 3477102
1 3477275
1 3477301
1 3477444
1 3477445
1 3477448
1 3477624
1 3477637
1 3477688
1 3478046
1 3478170
1 3478331
1 3478377
1 3478398
1 3478425
1 3478487
1 3478509
1 3478543
1 3478596
1 3478772
1 3478816
1 3478937
1 3479131
1 3479193
1 3479197
1 3479240
1 3479272
1 3479307
1 3479312
1 3479388
1 3479395
1 3479402
1 3479453
1 3479458
1 3479475
1 3479551
1 3479558
1 3479593
1 3479609
1 3479635
1 3479701
1 3479704
1 3479709
1 3479711
1 3479737
1 3479739
1 3479748
1 3479757
1 3479803
1 3480075
1 3480175
1 3480182
1 3480189
1 3480304
1 3480336
1 3480350
1 3480440
1 3480443
1 3480476
1 3480524
1 3480601
1 3480609
1 3480615
1 3480621
1 3480659
1 3480698
1 3480709
1 3480710
1 3480790
1 3480798
1 3480801
1 3480815
1 3480819
1 3480872
1 3480911
1 3480995
1 3481082
1 3481106
1 3481132
1 3481209
1 3481440
1 3481465
1 3481482
1 3481535
1 3481700
1 3481950
1 3481951
1 3481971
1 3481981
1 3481999
1 3482589
1 3482714
1 3482746
1 3482842
1 3482926
1 3482977
1 3483420
1 3483430
1 3483574
1 3483644
1 3483677
1 3484020
1 3484121
1 3484184
1 3484546
1 3484547
1 3484735
1 3486293
1 3486424
1 3486792
1 3486894
1 3486969
1 3487010
1 3487048
1 3487080
1 3487093
1 3487101
1 3487459
1 3487623
1 3487631
1 3487829
1 3487842
1 3488325
1 3488523
1 3489014
1 3489221
1 3489296
1 3489298
1 3489592
1 3489806
1 3489906
1 3490040
1 3490224
1 3490786
1 3491011
1 3491142
1 3491989
1 3492015
1 3492221
1 3492233
1 3492289
1 3492597
1 3492957
1 3493178
1 3493190
1 3494900
1 3495389
1 3497212
1 3497750
1 3498688
1 3499117
1 3499440
1 3500633
1 3502406
1 3502965
1 3503947
1 3504642
1 3504909
1 3505626
1 3507317
1 3507439
1 3510500
1 3512423
1 3512502
1 3512522
1 3512567
1 3512585
1 3512760
1 3512763
1 3512877
1 3512913
1 3513054
1 3513384
1 3513507
1 3513558
1 3513621
1 3513630
1 3513676
1 3513712
1 3514683
1 3514737
1 3514749
1 3514852
1 3514870
1 3515219
1 3515273
1 3515279
1 3515529
1 3515556
1 3515601
1 3515685
1 3516189
1 3516332
1 3516376
1 3516413
1 3516462
1 3516505
1 3517648
1 3517665
1 3517741
1 3517754
1 3517755
1 3517778
1 3517779
1 3517913
1 3517975
1 3517980
1 3518048
1 3518175
1 3518377
1 3518526
1 3518577
1 3518851
1 3518918
1 3518978
1 3519039
1 3519147
1 3519254
1 3519427
1 3519786
1 3519836
1 3520137
1 3520168
1 3520334
1 3520487
1 3521106
1 3521114
1 3521269
1 3521367
1 3521432
1 3521537
1 3521549
1 3521596
1 3522904
1 3522987
1 3522996
1 3523078
1 3523273
1 3523370
1 3523509
1 3523537
1 3523569
1 3523604
1 3523856
1 3523870
1 3523889
1 3523935
1 3524090
1 3524309
1 3524322
1 3524770
1 3524957
1 3525025
1 3525028
1 3525045
1 3525212
1 3525223
1 3525271
1 3525354
1 3525815
1 3525868
1 3526012
1 3526032
1 3526041
1 3526107
1 3526256
1 3526701
1 3526759
1 3526792
1 3526809
1 3526842
1 3526942
1 3527575
1 3527596
1 3527806
1 3527842
1 3527936
1 3527943
1 3527972
1 3528075
1 3528246
1 3528247
1 3528591
1 3529146
1 3529175
1 3529192
1 3529264
1 3529432
1 3529591
1 3529651
1 3529742
1 3529782
1 3529838
1 3529883
1 3529920
1 3530009
1 3530153
1 3530301
1 3530302
1 3530499
1 3530506
1 3530510
1 3530545
1 3530709
1 3530942
1 3531129
1 3531332
1 3531551
1 3531671
1 3531678
1 3531680
1 3531716
1 3531757
1 3531813
1 3531842
1 3531872
1 3531898
1 3532011
1 3532020
1 3532379
1 3532394
1 3532450
1 3532451
1 3532495
1 3532496
1 3532502
1 3532515
1 3533199
1 3533304
1 3533337
1 3533377
1 3533462
1 3533508
1 3533918
1 3533919
1 3533940
1 3533943
1 3534127
1 3534246
1 3534260
1 3534292
1 3534470
1 3534544
1 3534549
1 3534680
1 3534783
1 3535122
1 3535188
1 3535505
1 3535618
1 3535715
1 3535726
1 3535917
1 3536952
1 3537230
1 3537267
1 3537331
1 3537640
1 3537692
1 3537837
1 3538224
1 3538784
1 3540773
1 3540876
1 3543818
1 3544091
1 3544927
1 3545887
1 3547122
1 3547161
1 3547676
1 3547904
1 3549071
1 3550977
1 3551008
1 3551206
1 3551207
1 3551328
1 3551371
1 3553514
1 3554496
1 3555207
1 3555285
1 3555308
1 3555857
1 3556856
1 3557629
1 3558848
1 3560138
1 3560291
1 3560323
1 3560946
1 3561050
1 3562972
1 3563858
1 3564537
1 3565119
1 3565316
1 3565545
1 3565969
1 3566538
1 3566572
1 3567060
1 3567861
1 3567923
1 3568180
1 3569102
1 3569129
1 3569397
1 3569599
1 3570865
1 3571165
1 3571510
1 3571578
1 3572677
1 3573303
1 3573370
1 3573399
1 3573444
1 3573635
1 3575427
1 3575564
1 3575646
1 3576047
1 3576669
1 3576705
1 3576777
1 3577432
1 3579366
1 3579381
1 3579819
1 3580032
1 3581059
1 3581227
1 3582631
1 3583239
1 3583250
1 3583296
1 3583365
1 3583404
1 3583609
1 3583851
1 3584541
1 3584577
1 3585443
1 3585445
1 3586575
1 3586807
1 3587116
1 3587305
1 3587308
1 3587344
1 3587391
1 3589051
1 3589778
1 3590025
1 3590441
1 3591367
1 3591677
1 3591916
1 3592415
1 3593087
1 3594334
1 3594958
1 3595312
1 3595374
1 3595375
1 3595381
1 3595433
1 3595455
1 3595616
1 3595709
1 3595729
1 3595801
1 3596226
1 3597684
1 3597743
1 3597811
1 3597849
1 3597939
1 3598024
1 3598102
1 3598116
1 3598158
1 3598177
1 3598287
1 3598579
1 3598699
1 3598795
1 3598835
1 3598843
1 3599113
1 3599119
1 3599148
1 3599161
1 3599479
1 3599773
1 3599891
1 3599943
1 3599959
1 3599962
1 3600140
1 3600254
1 3600255
1 3600365
1 3600388
1 3600513
1 3600688
1 3600697
1 3601260
1 3601336
1 3601438
1 3601512
1 3602219
1 3602269
1 3602333
1 3602384
1 3602423
1 3602478
1 3602547
1 3602597
1 3602628
1 3603141
1 3603239
1 3603506
1 3603644
1 3603820
1 3604165
1 3605114
1 3605156
1 3605869
1 3606481
1 3606497
1 3606657
1 3607632
1 3607738
1 3608316
1 3608816
1 3608904
1 3608964
1 3608970
1 3609034
1 3609125
1 3609418
1 3609431
1 3609903
1 3610202
1 3610375
1 3610470
1 3610683
1 3610728
1 3610766
1 3611248
1 3611557
1 3611569
1 3611625
1 3612437
1 3612570
1 3612720
1 3612766
1 3612824
1 3612837
1 3613017
1 3613299
1 3613304
1 3613350
1 3613782
1 3613830
1 3613955
1 3614138
1 3614178
1 3614308
1 3614629
1 3614664
1 3614670
1 3615128
1 3615312
1 3615544
1 3615563
1 3615710
1 3615759
1 3616076
1 3616272
1 3616291
1 3617004
1 3617025
1 3617539
1 3617865
1 3618655
1 3618780
1 3618849
1 3618862
1 3619158
1 3619209
1 3619277
1 3619402
1 3619426
1 3619601
1 3619698
1 3619716
1 3619827
1 3619909
1 3619938
1 3620391
1 3620513
1 3620706
1 3621490
1 3621500
1 3621606
1 3621667
1 3621776
1 3622172
1 3622587
1 3622753
1 3622800
1 3622939
1 3622996
1 3623201
1 3623253
1 3623728
1 3623927
1 3625013
1 3625456
1 3625470
1 3626138
1 3626173
1 3626767
1 3627651
1 3628142
1 3629605
1 3630478
1 3630557
1 3630994
1 3631909
1 3632414
1 3633218
1 3633575
1 3633831
1 3633942
1 3634732
1 3634772
1 3635621
1 3636307
1 3636333
1 3640752
1 3640911
1 3640971
1 3641104
1 3643223
1 3645006
1 3645077
1 3645874
1 3645934
1 3646029
1 3646415
1 3646578
1 3646624
1 3647774
1 3648272
1 3648418
1 3648466
1 3648569
1 3648639
1 3649311
1 3650051
1 3650173
1 3650693
1 3650894
1 3650954
1 3650970
1 3650971
1 3651310
1 3651313
1 3651522
1 3651542
1 3651577
1 3651708
1 3651969
1 3653311
1 3653402
1 3653751
1 3653828
1 3654221
1 3654306
1 3654782
1 3654793
1 3654939
1 3654951
1 3655138
1 3655259
1 3655428
1 3655449
1 3655896
1 3655938
1 3655953
1 3656068
1 3656147
1 3656168
1 3656221
1 3656249
1 3656307
1 3656308
1 3656365
1 3656386
1 3656391
1 3656489
1 3656495
1 3657091
1 3657129
1 3657538
1 3657597
1 3657664
1 3658037
1 3658039
1 3658125
1 3658510
1 3659597
1 3659895
1 3659909
1 3660040
1 3660096
1 3660187
1 3660313
1 3660631
1 3660752
1 3660761
1 3661037
1 3661114
1 3661228
1 3661229
1 3661272
1 3661340
1 3661353
1 3661446
1 3661449
1 3661535
1 3661540
1 3661562
1 3661590
1 3661591
1 3661606
1 3661730
1 3661735
1 3661847
1 3661968
1 3661989
1 3662005
1 3662161
1 3662228
1 3662672
1 3662816
1 3662856
1 3663012
1 3663044
1 3663100
1 3663374
1 3663632
1 3663741
1 3663849
1 3663974
1 3664041
1 3664228
1 3664380
1 3664597
1 3664909
1 3664945
1 3665044
1 3665084
1 3665227
1 3665347
1 3665490
1 3665535
1 3665549
1 3665669
1 3665693
1 3665711
1 3665718
1 3665795
1 3665922
1 3665976
1 3666022
1 3666111
1 3666133
1 3666345
1 3666366
1 3666368
1 3666509
1 3666730
1 3666787
1 3666791
1 3666858
1 3666888
1 3666889
1 3666892
1 3666954
1 3667130
1 3667468
1 3667932
1 3668102
1 3668529
1 3668686
1 3669655
1 3669678
1 3669821
1 3669867
1 3669891
1 3669947
1 3670034
1 3670037
1 3670070
1 3670079
1 3670139
1 3670169
1 3670424
1 3670442
1 3670457
1 3670481
1 3670508
1 3670541
1 3670549
1 3670664
1 3670675
1 3670716
1 3670794
1 3670814
1 3670820
1 3670826
1 3671503
1 3671512
1 3671812
1 3671813
1 3671837
1 3671883
1 3671977
1 3672334
1 3672412
1 3672644
1 3672657
1 3672683
1 3672794
1 3672826
1 3672885
1 3672934
1 3672974
1 3673040
1 3673042
1 3673116
1 3673215
1 3673232
1 3673521
1 3673537
1 3673696
1 3673747
1 3673777
1 3674003
1 3674091
1 3674133
1 3674162
1 3674174
1 3674242
1 3674401
1 3674550
1 3674592
1 3674603
1 3674618
1 3674628
1 3674659
1 3675231
1 3675538
1 3675618
1 3675731
1 3676182
1 3676292
1 3676343
1 3676610
1 3676652
1 3676750
1 3677192
1 3677217
1 3677239
1 3677343
1 3677396
1 3677594
1 3678086
1 3678132
1 3678469
1 3678564
1 3678575
1 3678586
1 3678682
1 3678869
1 3679387
1 3679479
1 3679621
1 3679697
1 3679721
1 3679996
1 3680031
1 3680107
1 3680117
1 3680118
1 3680251
1 3680369
1 3680431
1 3680696
1 3680750
1 3680824
1 3681332
1 3681354
1 3684943
1 3684967
1 3687775
1 3690352
1 3692046
1 3692097
1 3692284
1 3692542
1 3694036
1 3695551
1 3695635
1 3696037
1 3696210
1 3696317
1 3696450
1 3696583
1 3696982
1 3697024
1 3697287
1 3697312
1 3697523
1 3697618
1 3697619
1 3697621
1 3697642
1 3697714
1 3697820
1 3697872
1 3698597
1 3698619
1 3698877
1 3698966
1 3698995
1 3699043
1 3699405
1 3699427
1 3699473
1 3699516
1 3699608
1 3699674
1 3699757
1 3699765
1 3699852
1 3700059
1 3700203
1 3700372
1 3700423
1 3704542
1 3706062
1 3706171
1 3706935
1 3708263
1 3709027
1 3709133
1 3710176
1 3710686
1 3712478
1 3712537
1 3713507
1 3713775
1 3715841
1 3715866
1 3715887
1 3715918
1 3715936
1 3716428
1 3716548
1 3716736
1 3717029
1 3717054
1 3717099
1 3717179
1 3717237
1 3717311
1 3717360
1 3717367
1 3717684
1 3718102
1 3718127
1 3718427
1 3720285
1 3720424
1 3720484
1 3720532
1 3720593
1 3720842
1 3720890
1 3720891
1 3720894
1 3720898
1 3720930
1 3720957
1 3721029
1 3721099
1 3721250
1 3721280
1 3721439
1 3721541
1 3721566
1 3721737
1 3721775
1 3721790
1 3721803
1 3721805
1 3721824
1 3721931
1 3722084
1 3722149
1 3722253
1 3722281
1 3722511
1 3722525
1 3722558
1 3722695
1 3722719
1 3722874
1 3722875
1 3722946
1 3723159
1 3723179
1 3723219
1 3723297
1 3723323
1 3723421
1 3723501
1 3723578
1 3723594
1 3723906
1 3724769
1 3724859
1 3725025
1 3725237
1 3725283
1 3725424
1 3725427
1 3725581
1 3725582
1 3725644
1 3726216
1 3726237
1 3726265
1 3726285
1 3726302
1 3726575
1 3726698
1 3726705
1 3726709
1 3726736
1 3727006
1 3727405
1 3727465
1 3727477
1 3727560
1 3727653
1 3727700
1 3727851
1 3727855
1 3728231
1 3728420
1 3728425
1 3728488
1 3728521
1 3728578
1 3728636
1 3728711
1 3729383
1 3729401
1 3729404
1 3729607
1 3729682
1 3729788
1 3729794
1 3730065
1 3730161
1 3730187
1 3730213
1 3730278
1 3730419
1 3730474
1 3730527
1 3730574
1 3730721
1 3730740
1 3730771
1 3730838
1 3730876
1 3730897
1 3730951
1 3730963
1 3730997
1 3731158
1 3731782
1 3731835
1 3731944
1 3731989
1 3732012
1 3732041
1 3732086
1 3732088
1 3732468
1 3732535
1 3732542
1 3733367
1 3733794
1 3734508
1 3734569
1 3734571
1 3734578
1 3734606
1 3734876
1 3734890
1 3734925
1 3734931
1 3735036
1 3735076
1 3735170
1 3735192
1 3735562
1 3735630
1 3735632
1 3736999
1 3738107
1 3738772
1 3738862
1 3739758
1 3739896
1 3740157
1 3740201
1 3740214
1 3740852
1 3740957
1 3741405
1 3741830
1 3742016
1 3743338
1 3743757
1 3744309
1 3744343
1 3749389
1 3750139
1 3751048
1 3751170
1 3752175
1 3752847
1 3753308
1 3753344
1 3753413
1 3753626
1 3753734
1 3753735
1 3754786
1 3754977
1 3755154
1 3755533
1 3756365
1 3757624
1 3758623
1 3759886
1 3762243
1 3763781
1 3764339
1 3764384
1 3764580
1 3765148
1 3765281
1 3765778
1 3766015
1 3767122
1 3767422
1 3767526
1 3770375
1 3771480
1 3772482
1 3772540
1 3773277
1 3776497
1 3778895
1 3779533
1 3781865
1 3782042
1 3783244
1 3784519
1 3786908
1 3788135
1 3788787
1 3789033
1 3791723
1 3792844
1 3793278
1 3794035
1 3794438
1 3798582
1 3801930
1 3804043
1 3804049
1 3804846
1 3806056
1 3806512
1 3808195
1 3808785
1 3811313
1 3812828
1 3813184
1 3813256
1 3813443
1 3814742
1 3814919
1 3816630
1 3816643
1 3817515
1 3817654
1 3820838
1 3821039
1 3821184
1 3821502
1 3821588
1 3823886
1 3824531
1 3825269
1 3825598
1 3826157
1 3826564
1 3826765
1 3826873
1 3827829
1 3828013
1 3828056
1 3828185
1 3828331
1 3828654
1 3830162
1 3830514
1 3832038
1 3832118
1 3833482
1 3833664
1 3835773
1 3837940
1 3840041
1 3842411
1 3844444
1 3844799
1 3847053
1 3847112
1 3847284
1 3847497
1 3847974
1 3848035
1 3848037
1 3848431
1 3849223
1 3849247
1 3849256
1 3849812
1 3849847
1 3849905
1 3850093
1 3850175
1 3850470
1 3850474
1 3850585
1 3850918
1 3851297
1 3852065
1 3852079
1 3852194
1 3852198
1 3852312
1 3852634
1 3853082
1 3853593
1 3854218
1 3854672
1 3855070
1 3857100
1 3857119
1 3857145
1 3857209
1 3857388
1 3857437
1 3858897
1 3858988
1 3859008
1 3859027
1 3859054
1 3859229
1 3859233
1 3859238
1 3859240
1 3859270
1 3859332
1 3859370
1 3859406
1 3859505
1 3859622
1 3859676
1 3859741
1 3860005
1 3860238
1 3860407
1 3860669
1 3860695
1 3860730
1 3860826
1 3860898
1 3861356
1 3861458
1 3861464
1 3861950
1 3862231
1 3862258
1 3862675
1 3862928
1 3862932
1 3862960
1 3863214
1 3863453
1 3863728
1 3864132
1 3864167
1 3865380
1 3865463
1 3865467
1 3865712
1 3865713
1 3865818
1 3866163
1 3866175
1 3866537
1 3867488
1 3868096
1 3868138
1 3868266
1 3868297
1 3868318
1 3868401
1 3872662
1 3873904
1 3874979
1 3875501
1 3875854
1 3876193
1 3879265
1 3879286
1 3879357
1 3879358
1 3879364
1 3879670
1 3879673
1 3879934
1 3880239
1 3880344
1 3880362
1 3880600
1 3880626
1 3881359
1 3881721
1 3881798
1 3881914
1 3882075
1 3882091
1 3882116
1 3882553
1 3882554
1 3883614
1 3883695
1 3883786
1 3883829
1 3883847
1 3883909
1 3883975
1 3884034
1 3884201
1 3885432
1 3885651
1 3885678
1 3885688
1 3885798
1 3885801
1 3885823
1 3885895
1 3885963
1 3886102
1 3886459
1 3886532
1 3886593
1 3886649
1 3886654
1 3886809
1 3887264
1 3887278
1 3887350
1 3887474
1 3887499
1 3887658
1 3887740
1 3887743
1 3887762
1 3887792
1 3887799
1 3887804
1 3887825
1 3887839
1 3887919
1 3887992
1 3888019
1 3888020
1 3888198
1 3888283
1 3888755
1 3888762
1 3888764
1 3888768
1 3888857
1 3888987
1 3888988
1 3889249
1 3889263
1 3889264
1 3889268
1 3889290
1 3889296
1 3889445
1 3889797
1 3889925
1 3889941
1 3890193
1 3890203
1 3890250
1 3890263
1 3890622
1 3890630
1 3890654
1 3891265
1 3891333
1 3891429
1 3891437
1 3892013
1 3892251
1 3892353
1 3892387
1 3892678
1 3892780
1 3892787
1 3893041
1 3893071
1 3893094
1 3893102
1 3893104
1 3893304
1 3893413
1 3893417
1 3893418
1 3893554
1 3893604
1 3893669
1 3893680
1 3893708
1 3893768
1 3893822
1 3893941
1 3894007
1 3894030
1 3894039
1 3894227
1 3895031
1 3895036
1 3895053
1 3895066
1 3895085
1 3895187
1 3895206
1 3895212
1 3895266
1 3895329
1 3895337
1 3895358
1 3895421
1 3895483
1 3895495
1 3895496
1 3895511
1 3895539
1 3895540
1 3895541
1 3895572
1 3895587
1 3895611
1 3895719
1 3895726
1 3895921
1 3895955
1 3895978
1 3896165
1 3896186
1 3896289
1 3896307
1 3896329
1 3896330
1 3896343
1 3896472
1 3896549
1 3896788
1 3896888
1 3896955
1 3896956
1 3896959
1 3896996
1 3897381
1 3897426
1 3897506
1 3897529
1 3897565
1 3897566
1 3897571
1 3897661
1 3897668
1 3897677
1 3897707
1 3897739
1 3897784
1 3897895
1 3897900
1 3897961
1 3897967
1 3898017
1 3898035
1 3898083
1 3898102
1 3898185
1 3898211
1 3898226
1 3898239
1 3898298
1 3898314
1 3898359
1 3898388
1 3898402
1 3898412
1 3898508
1 3898754
1 3899060
1 3899135
1 3899194
1 3899197
1 3899245
1 3899292
1 3899329
1 3899387
1 3899404
1 3899692
1 3899868
1 3899906
1 3900094
1 3900160
1 3900161
1 3900656
1 3900689
1 3900691
1 3900692
1 3900774
1 3900900
1 3901491
1 3901721
1 3901784
1 3902196
1 3902207
1 3902262
1 3902317
1 3902385
1 3902528
1 3902538
1 3902602
1 3902619
1 3902686
1 3902700
1 3902722
1 3902997
1 3903257
1 3903690
1 3903825
1 3903833
1 3903840
1 3903986
1 3903992
1 3904023
1 3904090
1 3904106
1 3904128
1 3904132
1 3904173
1 3904245
1 3904303
1 3904308
1 3904323
1 3904335
1 3904520
1 3904522
1 3904534
1 3904553
1 3904554
1 3904619
1 3904636
1 3904638
1 3904665
1 3904671
1 3904789
1 3904792
1 3904793
1 3904864
1 3904888
1 3904900
1 3904930
1 3904942
1 3904943
1 3904966
1 3904990
1 3906298
1 3906302
1 3906466
1 3906471
1 3906780
1 3907398
1 3907411
1 3908027
1 3908050
1 3908092
1 3908871
1 3908964
1 3909108
1 3909170
1 3909196
1 3909209
1 3909333
1 3909504
1 3909821
1 3910195
1 3910360
1 3910490
1 3910864
1 3911304
1 3911386
1 3911475
1 3911484
1 3911519
1 3911556
1 3911585
1 3911630
1 3911738
1 3911912
1 3912009
1 3912022
1 3912044
1 3912053
1 3912102
1 3912377
1 3912448
1 3912749
1 3912915
1 3913003
1 3913006
1 3913159
1 3913212
1 3913223
1 3913253
1 3913254
1 3913264
1 3913265
1 3913286
1 3913334
1 3913391
1 3913466
1 3913490
1 3913614
1 3913648
1 3913695
1 3913829
1 3913892
1 3913913
1 3913967
1 3914032
1 3916416
1 3916462
1 3916469
1 3916494
1 3916504
1 3916670
1 3917459
1 3917477
1 3917490
1 3917506
1 3917507
1 3917629
1 3917652
1 3917737
1 3917769
1 3917774
1 3917785
1 3917791
1 3917797
1 3917810
1 3917823
1 3917893
1 3917949
1 3918098
1 3918170
1 3918221
1 3918333
1 3918339
1 3918347
1 3918411
1 3918455
1 3918470
1 3918484
1 3918554
1 3918586
1 3918651
1 3918714
1 3918748
1 3918801
1 3918802
1 3918803
1 3918830
1 3919019
1 3919348
1 3920995
1 3921066
1 3921079
1 3921136
1 3921137
1 3921161
1 3921173
1 3921723
1 3922168
1 3922422
1 3922491
1 3922568
1 3922607
1 3922622
1 3922657
1 3922676
1 3922734
1 3922902
1 3923046
1 3923501
1 3923684
1 3924722
1 3925231
1 3926636
1 3926880
1 3927541
1 3927542
1 3927596
1 3927625
1 3927628
1 3927858
1 3927916
1 3928123
1 3928307
1 3928389
1 3928417
1 3928443
1 3928581
1 3928604
1 3928609
1 3928659
1 3928730
1 3928736
1 3928822
1 3928901
1 3928908
1 3929083
1 3929178
1 3929308
1 3929350
1 3929354
1 3929356
1 3929357
1 3929486
1 3929498
1 3929500
1 3929506
1 3929534
1 3929671
1 3929713
1 3929714
1 3929731
1 3929757
1 3929760
1 3929948
1 3929969
1 3930014
1 3930015
1 3930184
1 3930419
1 3930676
1 3930699
1 3930811
1 3930813
1 3930876
1 3931086
1 3931333
1 3931415
1 3931423
1 3931537
1 3931586
1 3931899
1 3931919
1 3931964
1 3932003
1 3932034
1 3932361
1 3932392
1 3932400
1 3932430
1 3936686
1 3936729
1 3938752
1 3938804
1 3938833
1 3939016
1 3939069
1 3939110
1 3939118
1 3939147
1 3939169
1 3939344
1 3939758
1 3939846
1 3939939
1 3939984
1 3940247
1 3940249
1 3940263
1 3940267
1 3940272
1 3940752
1 3940756
1 3940778
1 3940892
1 3941415
1 3942772
1 3942783
1 3942827
1 3942831
1 3942949
1 3943254
1 3943509
1 3944003
1 3944136
1 3944175
1 3946757
1 3946983
1 3947854
1 3948337
1 3948394
1 3948456
1 3948539
1 3948611
1 3948647
1 3948745
1 3949056
1 3949101
1 3949155
1 3949197
1 3949210
1 3949296
1 3949468
1 3949494
1 3949511
1 3949518
1 3949720
1 3949744
1 3949814
1 3949878
1 3949899
1 3949914
1 3949973
1 3949986
1 3950000
1 3950012
1 3950017
1 3950104
1 3950604
1 3950605
1 3950804
1 3951032
1 3951131
1 3951224
1 3951260
1 3951317
1 3951449
1 3951463
1 3951578
1 3953561
1 3953962
1 3954054
1 3954188
1 3954371
1 3954394
1 3954508
1 3954552
1 3954644
1 3954771
1 3954790
1 3954805
1 3954829
1 3954855
1 3954975
1 3955240
1 3955388
1 3955475
1 3955502
1 3955659
1 3955720
1 3955983
1 3956030
1 3956036
1 3956107
1 3956402
1 3956475
1 3956497
1 3956561
1 3956668
1 3956717
1 3956816
1 3956837
1 3957059
1 3957104
1 3957156
1 3957261
1 3957328
1 3957516
1 3957524
1 3957590
1 3957672
1 3957767
1 3957780
1 3957896
1 3957932
1 3958324
1 3958375
1 3958549
1 3958556
1 3958604
1 3958700
1 3958736
1 3958867
1 3958912
1 3959067
1 3959289
1 3959541
1 3959624
1 3959657
1 3959689
1 3959804
1 3959925
1 3960180
1 3960413
1 3960470
1 3960497
1 3960518
1 3960818
1 3960901
1 3960941
1 3960990
1 3961216
1 3961242
1 3961275
1 3961296
1 3961633
1 3961647
1 3962111
1 3962146
1 3962356
1 3962458
1 3962632
1 3962704
1 3962979
1 3963036
1 3963564
1 3963645
1 3963991
1 3964038
1 3964080
1 3964154
1 3964189
1 3965011
1 3965225
1 3965846
1 3966256
1 3966425
1 3966914
1 3966959
1 3967250
1 3967715
1 3967772
1 3968340
1 3968729
1 3968803
1 3968847
1 3969176
1 3969392
1 3969444
1 3969577
1 3969610
1 3969980
1 3970120
1 3970253
1 3970324
1 3970335
1 3970674
1 3970693
1 3970797
1 3970996
1 3971110
1 3971349
1 3972079
1 3972142
1 3973178
1 3973403
1 3973519
1 3973786
1 3973794
1 3974191
1 3974802
1 3975130
1 3975160
1 3975161
1 3975254
1 3978254
1 3978652
1 3979028
1 3979115
1 3979538
1 3979843
1 3980075
1 3981119
1 3981319
1 3981965
1 3982660
1 3982708
1 3983838
1 3983839
1 3983917
1 3985098
1 3985486
1 3985705
1 3987262
1 3987279
1 3987453
1 3987886
1 3987921
1 3988019
1 3988027
1 3988887
1 3989378
1 3989688
1 3989772
1 3990410
1 3990810
1 3990916
1 3992048
1 3992069
1 3992246
1 3992426
1 3992458
1 3994191
1 3994455
1 3994557
1 3994953
1 3994986
1 3995181
1 3995377
1 3998532
1 3998884
1 3998990
1 3998999
1 3999470
1 3999637
1 3999783
1 3999827
1 4000208
1 4000363
1 4000406
1 4000514
1 4000563
1 4000929
1 4001051
1 4001116
1 4001142
1 4001153
1 4001357
1 4001598
1 4004509
1 4004532
1 4004550
1 4004958
1 4005351
1 4005583
1 4005882
1 4007852
1 4007962
1 4008329
1 4009598
1 4009888
1 4010013
1 4010167
1 4010178
1 4013035
1 4013047
1 4013315
1 4013782
1 4013918
1 4014332
1 4014378
1 4014710
1 4014926
1 4015088
1 4015276
1 4015674
1 4016033
1 4016162
1 4016251
1 4016375
1 4016410
1 4016636
1 4016964
1 4017195
1 4017257
1 4017368
1 4017681
1 4017738
1 4017853
1 4017952
1 4018059
1 4018105
1 4018144
1 4018467
1 4019402
1 4019557
1 4019598
1 4019636
1 4019655
1 4019688
1 4019753
1 4019758
1 4019760
1 4019782
1 4019976
1 4020035
1 4020129
1 4020130
1 4020169
1 4020330
1 4020453
1 4020583
1 4020621
1 4020624
1 4020629
1 4021054
1 4021401
1 4021794
1 4021961
1 4021970
1 4022028
1 4022359
1 4022460
1 4022477
1 4022497
1 4022574
1 4022603
1 4022608
1 4023001
1 4023109
1 4023296
1 4024231
1 4024232
1 4024289
1 4024294
1 4024451
1 4024542
1 4024584
1 4024596
1 4024638
1 4024655
1 4024677
1 4024682
1 4024754
1 4024777
1 4024820
1 4024953
1 4024989
1 4025018
1 4025091
1 4025119
1 4025246
1 4025258
1 4025743
1 4025919
1 4025968
1 4025986
1 4025994
1 4026243
1 4026259
1 4026349
1 4026387
1 4026523
1 4026547
1 4026616
1 4026680
1 4026928
1 4027028
1 4027057
1 4027108
1 4027140
1 4027255
1 4027291
1 4027476
1 4027510
1 4027625
1 4027628
1 4027681
1 4028052
1 4029521
1 4030044
1 4030087
1 4030115
1 4030177
1 4030250
1 4030257
1 4030296
1 4030326
1 4030747
1 4030766
1 4030919
1 4030930
1 4031055
1 4031161
1 4031216
1 4031221
1 4031334
1 4031401
1 4031438
1 4031455
1 4031620
1 4031665
1 4032080
1 4032126
1 4032213
1 4032259
1 4032267
1 4032384
1 4032443
1 4032447
1 4032692
1 4032725
1 4032786
1 4032863
1 4033037
1 4033061
1 4033069
1 4033099
1 4033261
1 4033560
1 4033832
1 4033842
1 4033848
1 4033921
1 4033948
1 4033975
1 4034283
1 4034325
1 4034414
1 4034640
1 4034696
1 4034711
1 4034888
1 4035067
1 4035084
1 4035145
1 4035172
1 4035173
1 4035182
1 4035282
1 4035300
1 4035325
1 4035342
1 4035354
1 4035420
1 4035810
1 4035867
1 4035982
1 4035983
1 4036026
1 4036043
1 4036295
1 4036389
1 4036445
1 4036485
1 4036493
1 4036661
1 4036753
1 4036758
1 4036791
1 4036889
1 4037169
1 4037173
1 4037319
1 4037327
1 4037402
1 4037596
1 4037808
1 4038239
1 4038264
1 4038269
1 4038298
1 4038489
1 4039567
1 4039665
1 4039694
1 4039713
1 4039730
1 4039733
1 4039760
1 4039990
1 4039991
1 4040014
1 4040362
1 4040412
1 4040475
1 4040551
1 4040596
1 4040880
1 4040928
1 4040957
1 4040966
1 4040967
1 4040970
1 4040981
1 4040982
1 4040990
1 4041044
1 4041145
1 4041186
1 4041193
1 4041277
1 4041280
1 4041418
1 4041430
1 4041781
1 4041828
1 4041926
1 4041937
1 4042022
1 4042023
1 4042184
1 4042222
1 4042301
1 4042312
1 4042345
1 4042433
1 4042585
1 4042604
1 4042626
1 4042651
1 4042668
1 4043063
1 4043064
1 4043094
1 4043285
1 4043297
1 4043316
1 4043545
1 4043730
1 4043762
1 4043816
1 4043902
1 4043903
1 4044017
1 4044086
1 4044182
1 4044223
1 4044310
1 4044357
1 4044380
1 4044391
1 4044535
1 4044584
1 4044620
1 4044633
1 4044770
1 4044805
1 4044821
1 4044864
1 4044913
1 4044979
1 4045034
1 4045092
1 4045152
1 4045207
1 4045338
1 4045498
1 4045508
1 4045563
1 4045609
1 4045729
1 4045747
1 4045771
1 4045772
1 4045778
1 4045918
1 4045933
1 4045960
1 4045993
1 4046114
1 4046163
1 4046164
1 4046391
1 4046477
1 4046548
1 4046572
1 4046640
1 4046736
1 4046830
1 4046983
1 4046993
1 4047048
1 4047088
1 4047170
1 4047217
1 4047281
1 4047327
1 4047333
1 4047334
1 4047367
1 4047472
1 4047593
1 4047634
1 4047636
1 4047639
1 4048235
1 4048367
1 4048394
1 4048477
1 4048685
1 4048755
1 4048885
1 4048887
1 4048932
1 4048936
1 4048996
1 4049043
1 4049097
1 4049152
1 4049478
1 4049534
1 4049544
1 4049550
1 4049590
1 4049597
1 4049602
1 4049639
1 4049680
1 4049702
1 4049703
1 4049710
1 4049712
1 4049716
1 4049800
1 4049939
1 4050031
1 4050033
1 4050273
1 4050352
1 4050364
1 4050406
1 4050559
1 4050611
1 4050620
1 4050625
1 4050627
1 4050630
1 4050679
1 4050915
1 4050928
1 4050972
1 4051098
1 4051182
1 4051300
1 4051301
1 4051309
1 4051338
1 4051393
1 4051509
1 4051555
1 4051586
1 4051975
1 4052002
1 4052045
1 4052172
1 4052328
1 4052365
1 4052397
1 4052432
1 4052451
1 4052515
1 4052547
1 4052558
1 4052808
1 4052809
1 4052810
1 4052862
1 4053569
1 4054254
1 4054282
1 4054299
1 4054325
1 4054333
1 4054349
1 4054482
1 4054552
1 4054639
1 4054690
1 4054790
1 4054841
1 4054909
1 4054919
1 4055009
1 4055052
1 4055056
1 4055122
1 4055179
1 4055426
1 4055443
1 4055474
1 4055769
1 4055949
1 4056182
1 4056206
1 4056603
1 4056727
1 4057065
1 4057079
1 4057120
1 4057547
1 4057640
1 4057742
1 4058289
1 4058384
1 4058575
1 4058698
1 4058825
1 4060320
1 4060619
1 4060697
1 4060788
1 4061178
1 4061732
1 4062572
1 4063014
1 4063759
1 4063950
1 4064335
1 4065572
1 4065585
1 4065988
1 4066573
1 4066600
1 4066636
1 4066890
1 4066911
1 4068503
1 4068659
1 4068714
1 4068876
1 4069042
1 4069062
1 4069134
1 4069246
1 4069459
1 4069477
1 4069508
1 4069598
1 4069608
1 4069609
1 4070186
1 4070299
1 4070428
1 4071246
1 4071473
1 4072101
1 4072108
1 4072124
1 4072161
1 4072303
1 4072312
1 4072448
1 4074366
1 4074397
1 4074465
1 4074483
1 4074712
1 4075040
1 4075299
1 4075359
1 4075391
1 4075820
1 4077059
1 4077206
1 4077265
1 4077273
1 4077498
1 4077527
1 4077528
1 4077552
1 4078703
1 4078765
1 4078768
1 4080378
1 4080744
1 4081073
1 4081248
1 4081648
1 4081787
1 4082918
1 4083018
1 4083093
1 4083536
1 4083670
1 4084356
1 4084561
1 4084890
1 4085363
1 4085777
1 4086403
1 4087212
1 4087848
1 4088121
1 4088245
1 4088507
1 4089261
1 4089524
1 4089706
1 4089718
1 4089888
1 4090590
1 4090595
1 4090849
1 4091909
1 4094875
1 4095285
1 4095493
1 4095571
1 4095711
1 4095979
1 4096200
1 4096805
1 4097301
1 4097347
1 4097627
1 4098276
1 4098600
1 4099115
1 4101047
1 4101230
1 4101328
1 4101375
1 4101606
1 4102180
1 4102407
1 4102663
1 4102789
1 4103137
1 4103885
1 4103892
1 4103928
1 4104180
1 4104528
1 4105215
1 4105281
1 4105765
1 4106005
1 4106072
1 4106732
1 4108060
1 4109069
1 4109354
1 4109520
1 4110257
1 4110327
1 4111424
1 4111431
1 4111434
1 4111559
1 4111693
1 4112557
1 4113357
1 4114528
1 4114721
1 4114767
1 4114969
1 4114970
1 4115735
1 4115789
1 4115865
1 4115880
1 4115908
1 4115934
1 4115981
1 4115982
1 4116010
1 4116072
1 4116099
1 4116167
1 4116172
1 4116218
1 4116247
1 4116256
1 4116272
1 4116328
1 4116415
1 4116422
1 4116647
1 4116688
1 4116933
1 4117013
1 4117014
1 4117047
1 4117085
1 4117293
1 4117338
1 4117406
1 4117409
1 4117475
1 4117497
1 4117637
1 4117643
1 4117942
1 4117947
1 4117949
1 4117953
1 4117961
1 4117980
1 4117984
1 4118191
1 4118791
1 4118983
1 4119202
1 4119449
1 4119502
1 4119575
1 4119738
1 4119743
1 4120212
1 4120477
1 4120720
1 4121215
1 4121216
1 4121342
1 4121965
1 4122023
1 4122032
1 4122058
1 4122059
1 4122064
1 4122095
1 4122103
1 4122239
1 4122291
1 4122322
1 4122432
1 4122513
1 4122968
1 4123388
1 4123406
1 4123517
1 4123578
1 4123622
1 4123841
1 4123995
1 4123996
1 4124091
1 4124143
1 4124261
1 4126080
1 4126508
1 4126717
1 4126779
1 4127250
1 4127655
1 4127981
1 4128195
1 4128297
1 4128519
1 4129221
1 4129226
1 4129261
1 4129339
1 4129340
1 4129346
1 4129472
1 4129604
1 4129637
1 4129782
1 4129850
1 4129921
1 4130249
1 4130269
1 4130704
1 4135017
1 4135171
1 4136883
1 4137062
1 4137115
1 4137126
1 4137127
1 4138025
1 4138556
1 4138631
1 4138706
1 4138765
1 4138997
1 4139013
1 4139068
1 4139455
1 4139631
1 4139672
1 4139735
1 4139738
1 4139825
1 4139978
1 4140270
1 4140421
1 4140494
1 4140813
1 4141338
1 4141424
1 4141430
1 4141570
1 4141657
1 4141693
1 4141831
1 4142043
1 4142056
1 4142326
1 4142478
1 4142522
1 4142673
1 4142718
1 4142970
1 4144338
1 4144553
1 4144968
1 4145237
1 4145955
1 4146364
1 4146639
1 4147360
1 4148425
1 4148464
1 4148547
1 4148641
1 4148670
1 4148699
1 4148707
1 4148753
1 4148822
1 4149366
1 4149437
1 4149604
1 4149784
1 4150344
1 4150634
1 4150942
1 4150961
1 4151181
1 4151947
1 4152936
1 4153014
1 4153074
1 4153082
1 4153133
1 4153257
1 4153515
1 4153763
1 4153937
1 4153981
1 4153982
1 4154207
1 4154927
1 4155009
1 4155040
1 4155222
1 4155224
1 4155236
1 4155299
1 4155345
1 4155595
1 4155613
1 4155630
1 4155821
1 4155858
1 4155915
1 4155917
1 4156064
1 4156065
1 4156248
1 4156258
1 4156348
1 4156729
1 4156939
1 4157201
1 4157232
1 4157273
1 4157675
1 4157822
1 4157829
1 4158073
1 4158178
1 4158195
1 4158230
1 4158246
1 4158351
1 4158488
1 4158520
1 4158568
1 4159018
1 4159105
1 4159848
1 4160271
1 4160928
1 4160998
1 4161136
1 4161521
1 4161579
1 4162070
1 4162154
1 4162243
1 4162290
1 4162383
1 4162888
1 4162897
1 4163125
1 4163501
1 4163523
1 4163771
1 4164410
1 4164411
1 4164601
1 4164667
1 4164935
1 4165406
1 4165451
1 4165462
1 4165498
1 4165500
1 4165507
1 4165617
1 4165621
1 4166325
1 4166615
1 4166745
1 4167744
1 4168036
1 4168040
1 4168130
1 4168247
1 4168309
1 4168637
1 4168650
1 4168685
1 4168705
1 4168787
1 4168808
1 4168933
1 4168938
1 4168976
1 4169031
1 4169218
1 4169226
1 4169244
1 4169265
1 4169355
1 4169855
1 4169960
1 4170006
1 4170137
1 4170151
1 4170177
1 4170328
1 4170477
1 4170496
1 4170553
1 4170567
1 4170910
1 4171112
1 4171350
1 4171393
1 4171962
1 4172251
1 4172252
1 4172405
1 4172993
1 4173109
1 4173260
1 4173347
1 4173782
1 4173797
1 4174234
1 4174282
1 4174668
1 4174778
1 4174782
1 4174909
1 4174942
1 4175183
1 4175257
1 4175366
1 4175373
1 4175392
1 4175399
1 4175608
1 4175617
1 4175795
1 4176345
1 4177057
1 4177180
1 4177202
1 4177385
1 4177405
1 4177426
1 4177516
1 4177576
1 4177600
1 4178890
1 4179722
1 4179837
1 4179874
1 4179892
1 4180264
1 4180277
1 4180355
1 4180366
1 4180389
1 4180396
1 4180451
1 4180462
1 4180705
1 4180706
1 4180714
1 4180749
1 4180793
1 4180841
1 4180871
1 4180971
1 4181006
1 4181012
1 4181036
1 4181040
1 4181059
1 4181067
1 4181097
1 4181140
1 4181156
1 4181236
1 4181258
1 4181260
1 4181307
1 4181371
1 4181471
1 4181538
1 4181551
1 4181558
1 4181650
1 4181660
1 4181687
1 4181702
1 4181720
1 4181734
1 4181759
1 4181839
1 4181919
1 4181940
1 4182192
1 4182321
1 4182354
1 4182355
1 4182373
1 4182377
1 4182410
1 4182440
1 4182492
1 4182575
1 4182576
1 4182616
1 4182669
1 4182702
1 4182810
1 4182858
1 4182935
1 4182955
1 4183091
1 4183102
1 4183158
1 4183179
1 4183350
1 4183446
1 4183475
1 4183507
1 4183517
1 4183552
1 4183693
1 4183963
1 4183966
1 4183967
1 4184227
1 4184374
1 4184630
1 4185795
1 4185886
1 4186085
1 4186109
1 4186117
1 4186162
1 4186319
1 4186328
1 4186907
1 4187299
1 4187466
1 4187577
1 4187646
1 4188232
1 4188368
1 4188690
1 4188727
1 4188767
1 4189359
1 4189446
1 4189461
1 4189539
1 4189593
1 4189634
1 4189697
1 4189720
1 4190169
1 4190363
1 4190587
1 4190762
1 4191079
1 4191168
1 4191180
1 4191194
1 4191494
1 4191620
1 4191655
1 4191669
1 4191746
1 4191846
1 4191976
1 4191993
1 4192087
1 4192345
1 4192376
1 4192505
1 4192536
1 4192620
1 4193062
1 4193075
1 4193849
1 4194040
1 4194230
1 4194293
1 4194297
1 4194334
1 4194415
1 4194761
1 4194949
1 4195214
1 4195262
1 4195375
1 4195406
1 4195416
1 4195655
1 4195742
1 4195743
1 4195744
1 4195885
1 4195900
1 4196094
1 4196131
1 4196132
1 4196194
1 4196316
1 4196604
1 4196752
1 4196787
1 4196816
1 4196898
1 4197435
1 4197853
1 4198464
1 4198674
1 4198703
1 4198874
1 4198947
1 4199378
1 4199509
1 4199997
1 4200128
1 4200714
1 4201259
1 4201521
1 4201999
1 4202003
1 4202078
1 4202136
1 4202221
1 4202234
1 4202235
1 4202253
1 4202373
1 4202575
1 4202588
1 4202712
1 4202819
1 4202828
1 4202892
1 4203096
1 4203104
1 4203192
1 4203211
1 4203449
1 4203460
1 4203467
1 4203490
1 4203499
1 4203501
1 4203535
1 4204146
1 4204183
1 4204277
1 4204295
1 4205100
1 4205151
1 4205599
1 4205716
1 4205760
1 4206240
1 4206278
1 4206347
1 4206357
1 4206407
1 4206567
1 4206758
1 4206816
1 4206959
1 4206993
1 4207014
1 4207020
1 4207173
1 4207337
1 4207492
1 4207520
1 4207558
1 4207579
1 4207657
1 4207752
1 4207760
1 4207872
1 4207881
1 4208152
1 4208911
1 4209157
1 4209269
1 4209613
1 4209955
1 4210188
1 4210277
1 4210357
1 4210412
1 4210428
1 4211059
1 4211162
1 4211516
1 4212409
1 4212537
1 4213005
1 4213026
1 4213512
1 4213570
1 4213793
1 4213799
1 4213814
1 4214223
1 4214451
1 4214457
1 4214467
1 4214959
1 4215177
1 4215312
1 4215421
1 4215427
1 4215430
1 4215501
1 4215652
1 4215726
1 4215889
1 4216107
1 4216550
1 4217835
1 4217976
1 4218031
1 4218085
1 4218602
1 4218607
1 4218608
1 4218661
1 4218681
1 4218815
1 4218855
1 4218893
1 4218904
1 4218956
1 4219044
1 4219066
1 4219134
1 4219215
1 4219382
1 4219476
1 4219576
1 4219808
1 4219863
1 4219935
1 4220501
1 4221046
1 4221277
1 4221284
1 4222411
1 4222435
1 4222672
1 4222891
1 4223628
1 4223809
1 4224834
1 4225279
1 4225363
1 4225420
1 4225573
1 4226349
1 4226693
1 4226959
1 4227084
1 4227592
1 4227605
1 4227968
1 4228823
1 4229213
1 4229225
1 4229408
1 4229590
1 4229687
1 4229738
1 4229755
1 4229793
1 4229800
1 4230005
1 4230232
1 4230342
1 4230367
1 4230368
1 4230370
1 4230960
1 4230976
1 4231029
1 4231044
1 4231138
1 4231177
1 4231330
1 4231470
1 4231514
1 4231851
1 4231951
1 4231977
1 4231985
1 4232118
1 4232356
1 4232549
1 4232574
1 4232588
1 4232613
1 4232698
1 4232721
1 4232860
1 4232939
1 4232961
1 4232969
1 4233014
1 4233094
1 4233127
1 4233289
1 4233316
1 4233361
1 4233370
1 4233575
1 4233576
1 4233634
1 4233705
1 4233718
1 4233824
1 4233839
1 4233858
1 4233999
1 4234047
1 4234149
1 4234214
1 4234735
1 4234737
1 4234872
1 4234976
1 4235150
1 4235410
1 4235440
1 4235538
1 4236434
1 4236642
1 4237105
1 4237540
1 4237851
1 4238192
1 4238490
1 4238943
1 4239568
1 4239606
1 4239676
1 4239991
1 4240269
1 4241185
1 4245349
1 4245840
1 4246118
1 4246864
1 4247707
1 4248304
1 4249163
1 4250046
1 4250280
1 4253002
1 4253432
1 4253903
1 4253950
1 4253954
1 4254044
1 4254684
1 4254712
1 4254827
1 4255398
1 4255859
1 4256145
1 4256560
1 4256696
1 4256917
1 4256965
1 4257224
1 4257670
1 4258193
1 4258823
1 4259015
1 4259335
1 4259549
1 4261501
1 4261708
1 4262054
1 4262137
1 4262190
1 4262660
1 4262718
1 4262719
1 4262722
1 4262975
1 4262981
1 4263258
1 4264025
1 4264035
1 4264171
1 4264312
1 4264865
1 4265387
1 4265852
1 4265954
1 4266154
1 4266740
1 4266887
1 4267089
1 4267482
1 4267934
1 4268166
1 4268425
1 4268714
1 4268715
1 4268813
1 4269018
1 4269377
1 4270633
1 4271225
1 4271334
1 4271637
1 4271638
1 4272715
1 4273123
1 4273151
1 4273452
1 4274317
1 4274528
1 4274863
1 4274918
1 4275139
1 4275358
1 4275547
1 4275601
1 4275653
1 4276065
1 4276574
1 4276668
1 4276819
1 4276888
1 4278523
1 4280536
1 4281772
1 4281788
1 4282243
1 4282314
1 4282406
1 4282665
1 4282756
1 4283101
1 4285426
1 4285629
1 4285969
1 4286108
1 4286126
1 4286263
1 4287030
1 4287074
1 4287117
1 4287648
1 4287725
1 4288204
1 4288740
1 4289010
1 4289405
1 4289445
1 4289583
1 4289760
1 4290838
1 4290839
1 4290867
1 4291078
1 4291159
1 4291490
1 4291533
1 4291782
1 4291863
1 4291935
1 4292102
1 4292163
1 4292170
1 4292261
1 4292579
1 4292743
1 4292772
1 4293047
1 4293072
1 4293210
1 4293299
1 4293303
1 4293447
1 4293462
1 4293501
1 4293506
1 4293589
1 4293620
1 4293657
1 4293692
1 4293738
1 4293806
1 4293831
1 4293840
1 4293855
1 4293939
1 4293955
1 4293982
1 4293993
1 4294021
1 4294028
1 4294124
1 4294140
1 4294159
1 4294187
1 4294237
1 4294241
1 4294248
1 4294398
1 4294487
1 4294549
1 4294641
1 4294685
1 4294917
1 4295072
1 4295115
1 4295162
1 4295182
1 4295226
1 4295230
1 4295247
1 4295363
1 4295412
1 4295413
1 4295461
1 4295477
1 4295538
1 4295589
1 4295648
1 4295649
1 4295691
1 4295746
1 4295802
1 4295830
1 4295831
1 4295874
1 4295928
1 4295947
1 4295977
1 4296028
1 4296054
1 4296166
1 4296168
1 4296226
1 4296303
1 4296319
1 4296355
1 4296384
1 4296399
1 4296428
1 4296500
1 4296529
1 4296530
1 4296546
1 4296553
1 4296561
1 4296605
1 4296610
1 4296617
1 4296620
1 4296640
1 4296693
1 4296704
1 4296739
1 4296744
1 4296835
1 4296895
1 4297012
1 4297052
1 4297055
1 4297113
1 4297186
1 4297210
1 4297396
1 4297397
1 4297434
1 4297602
1 4297821
1 4297837
1 4297875
1 4297884
1 4297930
1 4297992
1 4298017
1 4298084
1 4298107
1 4298151
1 4298297
1 4298301
1 4298499
1 4298508
1 4298591
1 4298693
1 4298901
1 4298915
1 4299069
1 4299608
1 4299801
1 4299835
1 4300104
1 4300108
1 4300123
1 4300148
1 4300255
1 4300349
1 4300383
1 4300402
1 4300508
1 4300875
1 4300921
1 4301294
1 4301321
1 4301339
1 4301373
1 4301375
1 4301844
1 4301852
1 4301857
1 4301913
1 4301990
1 4302223
1 4302233
1 4302244
1 4302261
1 4302265
1 4302307
1 4302315
1 4302357
1 4302489
1 4302494
1 4302700
1 4302704
1 4302707
1 4302728
1 4302798
1 4302842
1 4302912
1 4303001
1 4303145
1 4303240
1 4303244
1 4303375
1 4303376
1 4303397
1 4303400
1 4303465
1 4303565
1 4303901
1 4304688
1 4304722
1 4305024
1 4305169
1 4305469
1 4305567
1 4305607
1 4305893
1 4306082
1 4306312
1 4306348
1 4306349
1 4306635
1 4306641
1 4306715
1 4306765
1 4306907
1 4306910
1 4307054
1 4307181
1 4307240
1 4307441
1 4307516
1 4307549
1 4307583
1 4307591
1 4307892
1 4307896
1 4308122
1 4308612
1 4308732
1 4308733
1 4309014
1 4309042
1 4309180
1 4309185
1 4309205
1 4309380
1 4309388
1 4309479
1 4309513
1 4309536
1 4309553
1 4309554
1 4309671
1 4309869
1 4309883
1 4309908
1 4309951
1 4310012
1 4310037
1 4310043
1 4310044
1 4310062
1 4310066
1 4310067
1 4310173
1 4310305
1 4310312
1 4310324
1 4310353
1 4310672
1 4310715
1 4310716
1 4310764
1 4310811
1 4311003
1 4311004
1 4311005
1 4311108
1 4311119
1 4311149
1 4311465
1 4311932
1 4312347
1 4312487
1 4312597
1 4312670
1 4312806
1 4312898
1 4312914
1 4312951
1 4313041
1 4313104
1 4313115
1 4313160
1 4313172
1 4313192
1 4313218
1 4313309
1 4313311
1 4313345
1 4313546
1 4314022
1 4314168
1 4314695
1 4314740
1 4314801
1 4314871
1 4314910
1 4315063
1 4315138
1 4315874
1 4316216
1 4316327
1 4316516
1 4316635
1 4317168
1 4317181
1 4317541
1 4317578
1 4317699
1 4317704
1 4317708
1 4317758
1 4317814
1 4317833
1 4317841
1 4317858
1 4317963
1 4318155
1 4318626
1 4318639
1 4318690
1 4318775
1 4318790
1 4319005
1 4319056
1 4319160
1 4321134
1 4321135
1 4321186
1 4321545
1 4321786
1 4321820
1 4322003
1 4322302
1 4322757
1 4322811
1 4322870
1 4322883
1 4322908
1 4322963
1 4322990
1 4323165
1 4323288
1 4323366
1 4323371
1 4323575
1 4323631
1 4323719
1 4325218
1 4325998
1 4327083
1 4328010
1 4328277
1 4328307
1 4328339
1 4328381
1 4329429
1 4329456
1 4329544
1 4329632
1 4329760
1 4330199
1 4331171
1 4331347
1 4331553
1 4331584
1 4332063
1 4332636
1 4333021
1 4333528
1 4334263
1 4334276
1 4334902
1 4335187
1 4335252
1 4335721
1 4335921
1 4335926
1 4335929
1 4336188
1 4336240
1 4336280
1 4336318
1 4337416
1 4337424
1 4337509
1 4337620
1 4337643
1 4337698
1 4337702
1 4337842
1 4339367
1 4340633
1 4340931
1 4341561
1 4341656
1 4341713
1 4341746
1 4341791
1 4341847
1 4342181
1 4342334
1 4342415
1 4342494
1 4344294
1 4344482
1 4344514
1 4344738
1 4345209
1 4346700
1 4347296
1 4347432
1 4349595
1 4349615
1 4349652
1 4349915
1 4350706
1 4350915
1 4351088
1 4351423
1 4351555
1 4351623
1 4352063
1 4352555
1 4352578
1 4352937
1 4352988
1 4353474
1 4353503
1 4353556
1 4354275
1 4354299
1 4354481
1 4354482
1 4355601
1 4356081
1 4356522
1 4357479
1 4357492
1 4358393
1 4358789
1 4358890
1 4359001
1 4359002
1 4359504
1 4359592
1 4359701
1 4359721
1 4359732
1 4359944
1 4359984
1 4360138
1 4360151
1 4360159
1 4360489
1 4360633
1 4361098
1 4361203
1 4361309
1 4361335
1 4361407
1 4361559
1 4361888
1 4362108
1 4363011
1 4364102
1 4364196
1 4364300
1 4364706
1 4364911
1 4364919
1 4364932
1 4364964
1 4366222
1 4366274
1 4367932
1 4369635
1 4369972
1 4370292
1 4370354
1 4370413
1 4370419
1 4370456
1 4370514
1 4370523
1 4370823
1 4371069
1 4371157
1 4371319
1 4371567
1 4371587
1 4371836
1 4371902
1 4372301
1 4372370
1 4372509
1 4372601
1 4372745
1 4372804
1 4373035
1 4373074
1 4373126
1 4373206
1 4373327
1 4373367
1 4373478
1 4373621
1 4373630
1 4373738
1 4373799
1 4373824
1 4373889
1 4373901
1 4374272
1 4374319
1 4374483
1 4374711
1 4374712
1 4374725
1 4374771
1 4375187
1 4375870
1 4376123
1 4376385
1 4376515
1 4376623
1 4376678
1 4376759
1 4376798
1 4377183
1 4377452
1 4377853
1 4378890
1 4379083
1 4379143
1 4379500
1 4379651
1 4379663
1 4380210
1 4380457
1 4380506
1 4380515
1 4381919
1 4383164
1 4383321
1 4383785
1 4384486
1 4385032
1 4385406
1 4385619
1 4386059
1 4387329
1 4387349
1 4388071
1 4388141
1 4388356
1 4388638
1 4388859
1 4388922
1 4388979
1 4389507
1 4389570
1 4391319
1 4392363
1 4392638
1 4392959
1 4394051
1 4394161
1 4394936
1 4395947
1 4396276
1 4397093
1 4398325
1 4399925
1 4400250
1 4401022
1 4402456
1 4403135
1 4403606
1 4404100
1 4404131
1 4404390
1 4404481
1 4404582
1 4404825
1 4405376
1 4405544
1 4406297
1 4406337
1 4406527
1 4407154
1 4410826
1 4412924
1 4414729
1 4415077
1 4415916
1 4416118
1 4418222
1 4418299
1 4418392
1 4418475
1 4419297
1 4419511
1 4419928
1 4419945
1 4419986
1 4420034
1 4420061
1 4420122
1 4420318
1 4420319
1 4420327
1 4420346
1 4420456
1 4420660
1 4421097
1 4421313
1 4421489
1 4421750
1 4421970
1 4422652
1 4422864
1 4422957
1 4423204
1 4423205
1 4423237
1 4423343
1 4423801
1 4424308
1 4424448
1 4425196
1 4425263
1 4425610
1 4425708
1 4426048
1 4426757
1 4427145
1 4427165
1 4427170
1 4427234
1 4427435
1 4427479
1 4427837
1 4428507
1 4428587
1 4428596
1 4428677
1 4428777
1 4428811
1 4428813
1 4428937
1 4429078
1 4429192
1 4429245
1 4429318
1 4429656
1 4429706
1 4429824
1 4429880
1 4429981
1 4430813
1 4430871
1 4431863
1 4432205
1 4432327
1 4433464
1 4433495
1 4433812
1 4433912
1 4433976
1 4434014
1 4434078
1 4434485
1 4434611
1 4434734
1 4435729
1 4435842
1 4436138
1 4436169
1 4436419
1 4436566
1 4436589
1 4436751
1 4436841
1 4436847
1 4437090
1 4437099
1 4437236
1 4438077
1 4438095
1 4438154
1 4438499
1 4438791
1 4439122
1 4439144
1 4439196
1 4439237
1 4439524
1 4439632
1 4439726
1 4439731
1 4439741
1 4439938
1 4440076
1 4440123
1 4440231
1 4440389
1 4440417
1 4440492
1 4440505
1 4440539
1 4440549
1 4440625
1 4440672
1 4442151
1 4442734
1 4442802
1 4443282
1 4443323
1 4443440
1 4443469
1 4443507
1 4443584
1 4443623
1 4443639
1 4443710
1 4443966
1 4444056
1 4444109
1 4444683
1 4444686
1 4444713
1 4444808
1 4444899
1 4444935
1 4444971
1 4444973
1 4445136
1 4445466
1 4445625
1 4445664
1 4445706
1 4445737
1 4445750
1 4445779
1 4445780
1 4445781
1 4445793
1 4445803
1 4446089
1 4447621
1 4447691
1 4447754
1 4447860
1 4448398
1 4448498
1 4448911
1 4448930
1 4449229
1 4449249
1 4449499
1 4449584
1 4450896
1 4450970
1 4454670
1 4454981
1 4455143
1 4455605
1 4456173
1 4456976
1 4457066
1 4458583
1 4458855
1 4460695
1 4461722
1 4461783
1 4461876
1 4462099
1 4462127
1 4463113
1 4463598
1 4463867
1 4464537
1 4464664
1 4464857
1 4466127
1 4466398
1 4466797
1 4466949
1 4467213
1 4467636
1 4468979
1 4469403
1 4471862
1 4471951
1 4472177
1 4472651
1 4472722
1 4472994
1 4472999
1 4473016
1 4473033
1 4473044
1 4473211
1 4473245
1 4473259
1 4473388
1 4473396
1 4473410
1 4473421
1 4473430
1 4473467
1 4473586
1 4473638
1 4473825
1 4473827
1 4474343
1 4474472
1 4474473
1 4474478
1 4474516
1 4474529
1 4474568
1 4474585
1 4474595
1 4474644
1 4474993
1 4475006
1 4475089
1 4475261
1 4475334
1 4475514
1 4475601
1 4475667
1 4475687
1 4475761
1 4475812
1 4475929
1 4476000
1 4476018
1 4476024
1 4476057
1 4476158
1 4476175
1 4476259
1 4479239
1 4479270
1 4480688
1 4481123
1 4481158
1 4481165
1 4481204
1 4481293
1 4481334
1 4481341
1 4481491
1 4481501
1 4481523
1 4481529
1 4481531
1 4481540
1 4481548
1 4481559
1 4481587
1 4481665
1 4481800
1 4482006
1 4482228
1 4482639
1 4482671
1 4482695
1 4483137
1 4483213
1 4483235
1 4483245
1 4483258
1 4483307
1 4483310
1 4483359
1 4483367
1 4484199
1 4484226
1 4484584
1 4484645
1 4484659
1 4484807
1 4484808
1 4484890
1 4484975
1 4485198
1 4486141
1 4486208
1 4486277
1 4486390
1 4486470
1 4486486
1 4487030
1 4487053
1 4487096
1 4487113
1 4487150
1 4487233
1 4487841
1 4487961
1 4487990
1 4488362
1 4488383
1 4488789
1 4488980
1 4489039
1 4489190
1 4489211
1 4489431
1 4489440
1 4490010
1 4490340
1 4490341
1 4490384
1 4490430
1 4490480
1 4493691
1 4493784
1 4493788
1 4493879
1 4493985
1 4494007
1 4494049
1 4494255
1 4494319
1 4494321
1 4494349
1 4494482
1 4494501
1 4494845
1 4494937
1 4494977
1 4495101
1 4495152
1 4495258
1 4495296
1 4495405
1 4495870
1 4495896
1 4495916
1 4495920
1 4495955
1 4496000
1 4496147
1 4496166
1 4496233
1 4496303
1 4496431
1 4496463
1 4496543
1 4496578
1 4496637
1 4496686
1 4496706
1 4496851
1 4497010
1 4497018
1 4497163
1 4497221
1 4497532
1 4497556
1 4497790
1 4497794
1 4497905
1 4497978
1 4498073
1 4498299
1 4498357
1 4498383
1 4498422
1 4498540
1 4498574
1 4498583
1 4498598
1 4498644
1 4499087
1 4499092
1 4499238
1 4499247
1 4499260
1 4499274
1 4499320
1 4499344
1 4499377
1 4499382
1 4499405
1 4499463
1 4499469
1 4499550
1 4499555
1 4500179
1 4500199
1 4500211
1 4500233
1 4500256
1 4500412
1 4500437
1 4500439
1 4500658
1 4500668
1 4500740
1 4500761
1 4500878
1 4501357
1 4501997
1 4502998
1 4503056
1 4503244
1 4503247
1 4503638
1 4503695
1 4504043
1 4504112
1 4504170
1 4504864
1 4505092
1 4505132
1 4506150
1 4506632
1 4507260
1 4507602
1 4507685
1 4508467
1 4508695
1 4508896
1 4508912
1 4508942
1 4509506
1 4509871
1 4511652
1 4511802
1 4511913
1 4512029
1 4512679
1 4514668
1 4514717
1 4514974
1 4515631
1 4515895
1 4515957
1 4516343
1 4516347
1 4518651
1 4519247
1 4520001
1 4520039
1 4520533
1 4520810
1 4521090
1 4521519
1 4521859
1 4525211
1 4525322
1 4525425
1 4526450
1 4527343
1 4527807
1 4527958
1 4528285
1 4528764
1 4529022
1 4529440
1 4529922
1 4529994
1 4530141
1 4530143
1 4530219
1 4530222
1 4530236
1 4530787
1 4531403
1 4531442
1 4531463
1 4532495
1 4532533
1 4532604
1 4533047
1 4533566
1 4533661
1 4533864
1 4533965
1 4534492
1 4534845
1 4535915
1 4536169
1 4537124
1 4537641
1 4537838
1 4538290
1 4538293
1 4538349
1 4538350
1 4539802
1 4540040
1 4540210
1 4540777
1 4541545
1 4541682
1 4541894
1 4542229
1 4543411
1 4543518
1 4543943
1 4544195
1 4544203
1 4544240
1 4544749
1 4544965
1 4546215
1 4546568
1 4546765
1 4546907
1 4547170
1 4547357
1 4547419
1 4547659
1 4547697
1 4548651
1 4549098
1 4549695
1 4549920
1 4550101
1 4551006
1 4551834
1 4551934
1 4552039
1 4552065
1 4552230
1 4552467
1 4552630
1 4552705
1 4553223
1 4553418
1 4553759
1 4553784
1 4554039
1 4554450
1 4554798
1 4554823
1 4558784
1 4559285
1 4560043
1 4560569
1 4561136
1 4561500
1 4561809
1 4562420
1 4562867
1 4563449
1 4563569
1 4563764
1 4564035
1 4565223
1 4565420
1 4565622
1 4565739
1 4566223
1 4566225
1 4566765
1 4566821
1 4567018
1 4567024
1 4567141
1 4567228
1 4567261
1 4567405
1 4567457
1 4567490
1 4567509
1 4567553
1 4567799
1 4567926
1 4568132
1 4568242
1 4569141
1 4569300
1 4569331
1 4569468
1 4570100
1 4570120
1 4570298
1 4570388
1 4570433
1 4570481
1 4570537
1 4570593
1 4570601
1 4570617
1 4570676
1 4570709
1 4570723
1 4571345
1 4571357
1 4571394
1 4571573
1 4571596
1 4571717
1 4571744
1 4571807
1 4571924
1 4571947
1 4571975
1 4572015
1 4572035
1 4572147
1 4572157
1 4572182
1 4572259
1 4572402
1 4572404
1 4572483
1 4572549
1 4572695
1 4572836
1 4572933
1 4573151
1 4573365
1 4573444
1 4573540
1 4573672
1 4573710
1 4573814
1 4573858
1 4574098
1 4574102
1 4574141
1 4574161
1 4574343
1 4574369
1 4574373
1 4574393
1 4574394
1 4574462
1 4574474
1 4574475
1 4574478
1 4574504
1 4574516
1 4574598
1 4574668
1 4574729
1 4574825
1 4575119
1 4575219
1 4575288
1 4575295
1 4575302
1 4575376
1 4575428
1 4575577
1 4575630
1 4575685
1 4575825
1 4575831
1 4575873
1 4575918
1 4575946
1 4575968
1 4575980
1 4576554
1 4576634
1 4576720
1 4576752
1 4576846
1 4576892
1 4577033
1 4577268
1 4577381
1 4577483
1 4577523
1 4577672
1 4577674
1 4577690
1 4577711
1 4577761
1 4577777
1 4577788
1 4577841
1 4579017
1 4579019
1 4579121
1 4579130
1 4579137
1 4579150
1 4579470
1 4579592
1 4580275
1 4580770
1 4580829
1 4580905
1 4580933
1 4582176
1 4582189
1 4582214
1 4582439
1 4582615
1 4582637
1 4582722
1 4582727
1 4582801
1 4583096
1 4583259
1 4583398
1 4583442
1 4583484
1 4583502
1 4583789
1 4584093
1 4584123
1 4584500
1 4584561
1 4584582
1 4586231
1 4586232
1 4586267
1 4586490
1 4586848
1 4586900
1 4586915
1 4587129
1 4588156
1 4588223
1 4588528
1 4588539
1 4588647
1 4588649
1 4589551
1 4589712
1 4590431
1 4590706
1 4590934
1 4591155
1 4591192
1 4591315
1 4591754
1 4591959
1 4594081
1 4594129
1 4594201
1 4594262
1 4594272
1 4594291
1 4594554
1 4594571
1 4594575
1 4594578
1 4594684
1 4594723
1 4594726
1 4594845
1 4594850
1 4594973
1 4595672
1 4597322
1 4598147
1 4598273
1 4598591
1 4598809
1 4599633
1 4599935
1 4600104
1 4600376
1 4600922
1 4601399
1 4601998
1 4601999
1 4602004
1 4602483
1 4602530
1 4603346
1 4603646
1 4603876
1 4603924
1 4604309
1 4604322
1 4604990
1 4605501
1 4605799
1 4606155
1 4606418
1 4608421
1 4609042
1 4609113
1 4609139
1 4610849
1 4612271
1 4612540
1 4613673
1 4613863
1 4614075
1 4614103
1 4614541
1 4614703
1 4614989
1 4615014
1 4615022
1 4615149
1 4615165
1 4615525
1 4617072
1 4618410
1 4618802
1 4619283
1 4619341
1 4619968
1 4621271
1 4621321
1 4621369
1 4621788
1 4622356
1 4622796
1 4622902
1 4623067
1 4623254
1 4623780
1 4624342
1 4624439
1 4625252
1 4625900
1 4626008
1 4626278
1 4626587
1 4626695
1 4626873
1 4626992
1 4627000
1 4627033
1 4627160
1 4627162
1 4627168
1 4627348
1 4627745
1 4627815
1 4627852
1 4628621
1 4628769
1 4628937
1 4629071
1 4629339
1 4629623
1 4629743
1 4629780
1 4629957
1 4629978
1 4630061
1 4630117
1 4630371
1 4630372
1 4630447
1 4631108
1 4632013
1 4632248
1 4633216
1 4634163
1 4634574
1 4634637
1 4635018
1 4635132
1 4635797
1 4635986
1 4637952
1 4639192
1 4640456
1 4640898
1 4640910
1 4640974
1 4641360
1 4642199
1 4642500
1 4642663
1 4642784
1 4643187
1 4643415
1 4643724
1 4644288
1 4644981
1 4645189
1 4645446
1 4645885
1 4646339
1 4646414
1 4646677
1 4647092
1 4647833
1 4651884
1 4651991
1 4652483
1 4652742
1 4653113
1 4653371
1 4655310
1 4655702
1 4656007
1 4657174
1 4657188
1 4657216
1 4657217
1 4657370
1 4657518
1 4657636
1 4657642
1 4657766
1 4657790
1 4657833
1 4658524
1 4658938
1 4659104
1 4659598
1 4659789
1 4660450
1 4661060
1 4662124
1 4662852
1 4664373
1 4664663
1 4664813
1 4665141
1 4665162
1 4665293
1 4665397
1 4665481
1 4665643
1 4665755
1 4665835
1 4665932
1 4666082
1 4666122
1 4666516
1 4666527
1 4666914
1 4667133
1 4667530
1 4667770
1 4667786
1 4668306
1 4671056
1 4672106
1 4672276
1 4672307
1 4673431
1 4673828
1 4673903
1 4674240
1 4674574
1 4674866
1 4674893
1 4675730
1 4676136
1 4676468
1 4676824
1 4678184
1 4678321
1 4679143
1 4679185
1 4679210
1 4679211
1 4679244
1 4680085
1 4680427
1 4680559
1 4680684
1 4680773
1 4680778
1 4680873
1 4681579
1 4681646
1 4681688
1 4681839
1 4681887
1 4682490
1 4682523
1 4682965
1 4683163
1 4683443
1 4683468
1 4683504
1 4684031
1 4684166
1 4684502
1 4684546
1 4684858
1 4685163
1 4685256
1 4685807
1 4685808
1 4685810
1 4685820
1 4685852
1 4685883
1 4686103
1 4686298
1 4686302
1 4686307
1 4686719
1 4687022
1 4687209
1 4687269
1 4687804
1 4687926
1 4687929
1 4688099
1 4688535
1 4688660
1 4691880
1 4692127
1 4692799
1 4693032
1 4693205
1 4694372
1 4694458
1 4694459
1 4696446
1 4696542
1 4697689
1 4697764
1 4697877
1 4698278
1 4698330
1 4698836
1 4699600
1 4699829
1 4699859
1 4699970
1 4700056
1 4700156
1 4703627
1 4703644
1 4703713
1 4705020
1 4705119
1 4705159
1 4708027
1 4708245
1 4708497
1 4708714
1 4708715
1 4709068
1 4709147
1 4709542
1 4709585
1 4709591
1 4709608
1 4709678
1 4709698
1 4709756
1 4709792
1 4709876
1 4710094
1 4710318
1 4710799
1 4710906
1 4710950
1 4711073
1 4711173
1 4711312
1 4711317
1 4711352
1 4712353
1 4713475
1 4714641
1 4714670
1 4714742
1 4715293
1 4716299
1 4716301
1 4716408
1 4716471
1 4716642
1 4716649
1 4717057
1 4717345
1 4717438
1 4717518
1 4717746
1 4717859
1 4717901
1 4717981
1 4717993
1 4718089
1 4718159
1 4718250
1 4718286
1 4718504
1 4718523
1 4718548
1 4718564
1 4718809
1 4719078
1 4719408
1 4719632
1 4723497
1 4723681
1 4724488
1 4724491
1 4724616
1 4724675
1 4724879
1 4724895
1 4724904
1 4724967
1 4725212
1 4725231
1 4725299
1 4725315
1 4725371
1 4726084
1 4726321
1 4726370
1 4726647
1 4726660
1 4726808
1 4726892
1 4726979
1 4727027
1 4727034
1 4727067
1 4727180
1 4727181
1 4727408
1 4727432
1 4727538
1 4727560
1 4727571
1 4727644
1 4727924
1 4728086
1 4728193
1 4729079
1 4729108
1 4729344
1 4729436
1 4729489
1 4729547
1 4729672
1 4729686
1 4729705
1 4729973
1 4730307
1 4730515
1 4730610
1 4730913
1 4730922
1 4731028
1 4731039
1 4731070
1 4731123
1 4731197
1 4731648
1 4732066
1 4732371
1 4732727
1 4732731
1 4733717
1 4734157
1 4734213
1 4734409
1 4734424
1 4734500
1 4734857
1 4735115
1 4735188
1 4735221
1 4735443
1 4736583
1 4736782
1 4736833
1 4736895
1 4736909
1 4737485
1 4737922
1 4737964
1 4738438
1 4738683
1 4738825
1 4739087
1 4739291
1 4739380
1 4739551
1 4739698
1 4739845
1 4739921
1 4739954
1 4740117
1 4740415
1 4740532
1 4740547
1 4740833
1 4740844
1 4740962
1 4740984
1 4741029
1 4741112
1 4741159
1 4742928
1 4743285
1 4743293
1 4743381
1 4743473
1 4743703
1 4743717
1 4743734
1 4743744
1 4743764
1 4743777
1 4743850
1 4743883
1 4743917
1 4743999
1 4744046
1 4744113
1 4744306
1 4744307
1 4744417
1 4744471
1 4744512
1 4744519
1 4744529
1 4744611
1 4744634
1 4744642
1 4744658
1 4744717
1 4744775
1 4744803
1 4744872
1 4745263
1 4745362
1 4745429
1 4745644
1 4745721
1 4746107
1 4746178
1 4746179
1 4746481
1 4746811
1 4747211
1 4747381
1 4748096
1 4748924
1 4749085
1 4749906
1 4749974
1 4750144
1 4750287
1 4750461
1 4750627
1 4750650
1 4750681
1 4750802
1 4751681
1 4752088
1 4752169
1 4752259
1 4752262
1 4752435
1 4752478
1 4752549
1 4752622
1 4752694
1 4752825
1 4752840
1 4752844
1 4752857
1 4752904
1 4752971
1 4753024
1 4753189
1 4753191
1 4753283
1 4753293
1 4753309
1 4753385
1 4753481
1 4753540
1 4753572
1 4753597
1 4753648
1 4753649
1 4753654
1 4753746
1 4753957
1 4753962
1 4754066
1 4754165
1 4754281
1 4754576
1 4754742
1 4754877
1 4755050
1 4755764
1 4755890
1 4755894
1 4756099
1 4757017
1 4757067
1 4757966
1 4757967
1 4758292
1 4758315
1 4758423
1 4758574
1 4758591
1 4759166
1 4759252
1 4759289
1 4759422
1 4759459
1 4759709
1 4759884
1 4760127
1 4760139
1 4760192
1 4760347
1 4760410
1 4760549
1 4760572
1 4760709
1 4761122
1 4761142
1 4761284
1 4761344
1 4761504
1 4761520
1 4761618
1 4761655
1 4761908
1 4761935
1 4762230
1 4762231
1 4762605
1 4762761
1 4762773
1 4762801
1 4763053
1 4763236
1 4763302
1 4763306
1 4763347
1 4763384
1 4763593
1 4763966
1 4764002
1 4764121
1 4764283
1 4764330
1 4764409
1 4764898
1 4765032
1 4765040
1 4765082
1 4765113
1 4765166
1 4765174
1 4765257
1 4765258
1 4765527
1 4765536
1 4765537
1 4765647
1 4765970
1 4765990
1 4766126
1 4766189
1 4766586
1 4766760
1 4767250
1 4767342
1 4767476
1 4767872
1 4767964
1 4768009
1 4768088
1 4768264
1 4768421
1 4768855
1 4769600
1 4770137
1 4770335
1 4770434
1 4770449
1 4770809
1 4770936
1 4771148
1 4771226
1 4771627
1 4773079
1 4773086
1 4773213
1 4774772
1 4775377
1 4775732
1 4775872
1 4775970
1 4776536
1 4777673
1 4777692
1 4777968
1 4777969
1 4778076
1 4778232
1 4779492
1 4780464
1 4781312
1 4781618
1 4781783
1 4782096
1 4782107
1 4782372
1 4782464
1 4782505
1 4782594
1 4783231
1 4783410
1 4783940
1 4785074
1 4785167
1 4789059
1 4789229
1 4790427
1 4790936
1 4791304
1 4792857
1 4793340
1 4793458
1 4794571
1 4796089
1 4797189
1 4797329
1 4797597
1 4797707
1 4798883
1 4799147
1 4799178
1 4800132
1 4801390
1 4801981
1 4802089
1 4802145
1 4803679
1 4803762
1 4804250
1 4804677
1 4804685
1 4804971
1 4805417
1 4805518
1 4805934
1 4805983
1 4806059
1 4808480
1 4808755
1 4808876
1 4809343
1 4810048
1 4819513
1 4819532
1 4820086
1 4820533
1 4820545
1 4821513
1 4821519
1 4822050
1 4822838
1 4824207
1 4824902
1 4825481
1 4825578
1 4825733
1 4826078
1 4826258
1 4826337
1 4826659
1 4826737
1 4827193
1 4827397
1 4829911
1 4829958
1 4830120
1 4830808
1 4831911
1 4832054
1 4832095
1 4832173
1 4834534
1 4835064
1 4847631
1 4850478
1 4850963
1 4870414
1 4870663
1 4870806
1 4870839
1 4871226
1 4872534
1 4879250
1 4879449
1 4879578
1 4879637
1 4879730
1 4879737
1 4879857
1 4879871
1 4882859
1 4882928
1 4882941
1 4883008
1 4883110
1 4883116
1 4883136
1 4883150
1 4883176
1 4883262
1 4883560
1 4883584
1 4883671
1 4883738
1 4883739
1 4883752
1 4883867
1 4883934
1 4884029
1 4884065
1 4884310
1 4884344
1 4884565
1 4884719
1 4885070
1 4885072
1 4885110
1 4885134
1 4885271
1 4885783
1 4886057
1 4886241
1 4886260
1 4886430
1 4886433
1 4887150
1 4887239
1 4891503
1 4891898
1 4892481
1 4893262
1 4893307
1 4896306
1 4905329
1 4917659
1 4917727
1 4917869
1 4927169
1 4927368
1 4935170
1 4936261
1 4936600
1 4940674
1 4941451
1 4943105
1 4945206
1 4945425
1 4950418
1 4953328
1 4956891
1 4956916
1 4961110
1 4961653
1 4962371
1 4962528
1 4962937
1 4964137
1 4964384
1 4965101
1 4965413
1 4965596
1 4966092
1 4966793
1 4966837
1 4966838
1 4967497
1 4967533
1 4967623
1 4967768
1 4968073
1 4968806
1 4968967
1 4969741
1 4969887
1 4969970
1 4970756
1 4972122
1 4972288
1 4972631
1 4972769
1 4972819
1 4973033
1 4973049
1 4973235
1 4973367
1 4973415
1 4973456
1 4973670
1 4974181
1 4975206
1 4976268
1 4976454
1 4977245
1 4978691
1 4980387
1 4980683
1 4980770
1 4982194
1 4982195
1 4982596
1 4982601
1 4982682
1 4982930
1 4983038
1 4983123
1 4983226
1 4984331
1 4984439
1 4985051
1 4985920
1 4986559
1 4986846
1 4986984
1 4987332
1 4987907
1 4988424
1 4988425
1 4988993
1 4989542
1 4990078
1 4990228
1 4990317
1 4990339
1 4990582
1 4991120
1 4991168
1 4991552
1 4991864
1 4993341
1 4993565
1 4994242
1 4995907
1 4996131
1 4996248
1 4996526
1 4997712
1 4997713
1 4998358
1 4998633
1 4998979
1 4999475
1 4999498
1 4999850
1 5001001
1 5001013
1 5002705
1 5002753
1 5004458
1 5004818
1 5004916
1 5005268
1 5005280
1 5005347
1 5005353
1 5005408
1 5005410
1 5005414
1 5005506
1 5005732
1 5005958
1 5007373
1 5007374
1 5007520
1 5007720
1 5007741
1 5007792
1 5008353
1 5009479
1 5009644
1 5009745
1 5009889
1 5009971
1 5010095
1 5010652
1 5010794
1 5010932
1 5011499
1 5012080
1 5012536
1 5015685
1 5017290
1 5017375
1 5017591
1 5018040
1 5018289
1 5018888
1 5019677
1 5020536
1 5020587
1 5020624
1 5020649
1 5020735
1 5021429
1 5022795
1 5026584
1 5026814
1 5027682
1 5027887
1 5028882
1 5028923
1 5029492
1 5029818
1 5030179
1 5031179
1 5031346
1 5031621
1 5032739
1 5034616
1 5034702
1 5034788
1 5035145
1 5035952
1 5036086
1 5036293
1 5036619
1 5036943
1 5038168
1 5038310
1 5038585
1 5038655
1 5039154
1 5039221
1 5039265
1 5039704
1 5039887
1 5041175
1 5041712
1 5042055
1 5042092
1 5042114
1 5043098
1 5043379
1 5043577
1 5044732
1 5044864
1 5044902
1 5044963
1 5045090
1 5045491
1 5046617
1 5046676
1 5046700
1 5046976
1 5046979
1 5047101
1 5047296
1 5047461
1 5047701
1 5047719
1 5047755
1 5047883
1 5048080
1 5048459
1 5048600
1 5048748
1 5049223
1 5049276
1 5050047
1 5050190
1 5050620
1 5050815
1 5051926
1 5051967
1 5052545
1 5052546
1 5052627
1 5053077
1 5053085
1 5053141
1 5053471
1 5053592
1 5053651
1 5053854
1 5054046
1 5054303
1 5054432
1 5054623
1 5054639
1 5055109
1 5055404
1 5055574
1 5055624
1 5055761
1 5055964
1 5056391
1 5056426
1 5056627
1 5057087
1 5057091
1 5057287
1 5057735
1 5057978
1 5058311
1 5058314
1 5058407
1 5058523
1 5058691
1 5058871
1 5058901
1 5058939
1 5059219
1 5059299
1 5059901
1 5060063
1 5061470
1 5061916
1 5062481
1 5062519
1 5062606
1 5064065
1 5064181
1 5064423
1 5064707
1 5065165
1 5065184
1 5065525
1 5066125
1 5066621
1 5066737
1 5066982
1 5067271
1 5067525
1 5067568
1 5067840
1 5067883
1 5068045
1 5068057
1 5068391
1 5068524
1 5068656
1 5068852
1 5068998
1 5069105
1 5069132
1 5069453
1 5069692
1 5070088
1 5070152
1 5070442
1 5070649
1 5070650
1 5070690
1 5070700
1 5070981
1 5071360
1 5071495
1 5071543
1 5071623
1 5071670
1 5071677
1 5071741
1 5071864
1 5071905
1 5071928
1 5072031
1 5073341
1 5073438
1 5073446
1 5073538
1 5073698
1 5074147
1 5074238
1 5074367
1 5074471
1 5074669
1 5074879
1 5074898
1 5074906
1 5075810
1 5075821
1 5076065
1 5076094
1 5076177
1 5076281
1 5076348
1 5078015
1 5078146
1 5078172
1 5078383
1 5078395
1 5078735
1 5079012
1 5079071
1 5079270
1 5079463
1 5079505
1 5079594
1 5079718
1 5079731
1 5079782
1 5079814
1 5080144
1 5080190
1 5080318
1 5080337
1 5080477
1 5080712
1 5080806
1 5080858
1 5080967
1 5081017
1 5081564
1 5083060
1 5083062
1 5083137
1 5083202
1 5083307
1 5083419
1 5083922
1 5084129
1 5084232
1 5084508
1 5084757
1 5084782
1 5085196
1 5085278
1 5085377
1 5085448
1 5085500
1 5085579
1 5085597
1 5085785
1 5085791
1 5085973
1 5086023
1 5086088
1 5086108
1 5086146
1 5086376
1 5086408
1 5086434
1 5086519
1 5086588
1 5086595
1 5086743
1 5086770
1 5086786
1 5086963
1 5087164
1 5087170
1 5087206
1 5087212
1 5087227
1 5087244
1 5087322
1 5087454
1 5087649
1 5087741
1 5087890
1 5088139
1 5088143
1 5088177
1 5088944
1 5089044
1 5089229
1 5089266
1 5089453
1 5090943
1 5090968
1 5091625
1 5091722
1 5091824
1 5091973
1 5092035
1 5092091
1 5092161
1 5092178
1 5092181
1 5092328
1 5092329
1 5092337
1 5093444
1 5093482
1 5093507
1 5093597
1 5093642
1 5093755
1 5094003
1 5094004
1 5094013
1 5094343
1 5094352
1 5094362
1 5094416
1 5094422
1 5094431
1 5094509
1 5094516
1 5094542
1 5094664
1 5094694
1 5094769
1 5094789
1 5094798
1 5094868
1 5095214
1 5095225
1 5095236
1 5095338
1 5095415
1 5095580
1 5095586
1 5095646
1 5095684
1 5095782
1 5095890
1 5095899
1 5095926
1 5095927
1 5095969
1 5096184
1 5096243
1 5096270
1 5096284
1 5097147
1 5097186
1 5097315
1 5097381
1 5097470
1 5097535
1 5097701
1 5097928
1 5097965
1 5098072
1 5098183
1 5098247
1 5098372
1 5098376
1 5098400
1 5098476
1 5098539
1 5098717
1 5098722
1 5098767
1 5098798
1 5098806
1 5098865
1 5099009
1 5099108
1 5099206
1 5099207
1 5099230
1 5099302
1 5099454
1 5099512
1 5099785
1 5099882
1 5099944
1 5099981
1 5100046
1 5100123
1 5100187
1 5100224
1 5100560
1 5100616
1 5100663
1 5100703
1 5100808
1 5100984
1 5100990
1 5102775
1 5102804
1 5102831
1 5102838
1 5103952
1 5104298
1 5105304
1 5105407
1 5105435
1 5105460
1 5105664
1 5105690
1 5105695
1 5105784
1 5105800
1 5105864
1 5105987
1 5106482
1 5106506
1 5106564
1 5106575
1 5106580
1 5106603
1 5106735
1 5106879
1 5107232
1 5107341
1 5107629
1 5107699
1 5107711
1 5107763
1 5107771
1 5107811
1 5107822
1 5107836
1 5107916
1 5108034
1 5108058
1 5108061
1 5108098
1 5108165
1 5108178
1 5108210
1 5108490
1 5108613
1 5108871
1 5109512
1 5109519
1 5110228
1 5112881
1 5117447
1 5117708
1 5117814
1 5118008
1 5118079
1 5118155
1 5118156
1 5118400
1 5118958
1 5119014
1 5119198
1 5119218
1 5119294
1 5121387
1 5121552
1 5121861
1 5122163
1 5126647
1 5126768
1 5126979
1 5127369
1 5127545
1 5128098
1 5128214
1 5129534
1 5130053
1 5130532
1 5130996
1 5131477
1 5131717
1 5131718
1 5131916
1 5131961
1 5132459
1 5133443
1 5135801
1 5136591
1 5136642
1 5137367
1 5139200
1 5140723
1 5141039
1 5141258
1 5141778
1 5142578
1 5142725
1 5143086
1 5143087
1 5143093
1 5143145
1 5143214
1 5143219
1 5143377
1 5143415
1 5143612
1 5143629
1 5143712
1 5143912
1 5144605
1 5144633
1 5144969
1 5145271
1 5145382
1 5145727
1 5146193
1 5146471
1 5146882
1 5147058
1 5147855
1 5147933
1 5149891
1 5155415
1 5155758
1 5155786
1 5155815
1 5156196
1 5156737
1 5157129
1 5157469
1 5157587
1 5157827
1 5158362
1 5158437
1 5159515
1 5162111
1 5162623
1 5164568
1 5165133
1 5165269
1 5166014
1 5167697
1 5167825
1 5167931
1 5167938
1 5168394
1 5168410
1 5168495
1 5170645
1 5171437
1 5171456
1 5171467
1 5173047
1 5173639
1 5175041
1 5175091
1 5177130
1 5177348
1 5178107
1 5178177
1 5181529
1 5181541
1 5181702
1 5181964
1 5181965
1 5182127
1 5182255
1 5182659
1 5183065
1 5183202
1 5184578
1 5184616
1 5185561
1 5185894
1 5185909
1 5186213
1 5186214
1 5186495
1 5186570
1 5187696
1 5188084
1 5188439
1 5189230
1 5189732
1 5189988
1 5190629
1 5190659
1 5190754
1 5190789
1 5191850
1 5191967
1 5192307
1 5192590
1 5195521
1 5195683
1 5195884
1 5196028
1 5196068
1 5199295
1 5199322
1 5199347
1 5199979
1 5200007
1 5200365
1 5201193
1 5202015
1 5203309
1 5204022
1 5205925
1 5207889
1 5207981
1 5208016
1 5209483
1 5209510
1 5209817
1 5210646
1 5210666
1 5210683
1 5211480
1 5211668
1 5212029
1 5212578
1 5212658
1 5213009
1 5214507
1 5214829
1 5214841
1 5215336
1 5215761
1 5216157
1 5216256
1 5217215
1 5217359
1 5217450
1 5217466
1 5217560
1 5217586
1 5217598
1 5217624
1 5218172
1 5218624
1 5218667
1 5219552
1 5219965
1 5219981
1 5220273
1 5220504
1 5221235
1 5221266
1 5224154
1 5224416
1 5224527
1 5225476
1 5225541
1 5225732
1 5226009
1 5226038
1 5227427
1 5228070
1 5228648
1 5228698
1 5228816
1 5229350
1 5229566
1 5229618
1 5230498
1 5230510
1 5230543
1 5230885
1 5231300
1 5231968
1 5231996
1 5232228
1 5232923
1 5232941
1 5233267
1 5233268
1 5233753
1 5233901
1 5234091
1 5234135
1 5234386
1 5234767
1 5234888
1 5237591
1 5237603
1 5237605
1 5238203
1 5238250
1 5238257
1 5238394
1 5238472
1 5238482
1 5238511
1 5238512
1 5238824
1 5239009
1 5239060
1 5239070
1 5239130
1 5239368
1 5239421
1 5239485
1 5289216
1 5295556
1 5300551
1 5304508
1 5304516
1 5304552
1 5304609
1 5305416
1 5305558
1 5305809
1 5305825
1 5305983
1 5305992
1 5306031
1 5306056
1 5306122
1 5308087
1 5308123
1 5308245
1 5308267
1 5308357
1 5308359
1 5308552
1 5308676
1 5309186
1 5310537
1 5311605
1 5312037
1 5313086
1 5313773
1 5315236
1 5316202
1 5316474
1 5317814
1 5318680
1 5318756
1 5318779
1 5319424
1 5320865
1 5321049
1 5321320
1 5321487
1 5322335
1 5322997
1 5323054
1 5324492
1 5325320
1 5326272
1 5326751
1 5327361
1 5327486
1 5329148
1 5329186
1 5330181
1 5330361
1 5330382
1 5330726
1 5331034
1 5331057
1 5331343
1 5331841
1 5332003
1 5332050
1 5332317
1 5332441
1 5332803
1 5332804
1 5332815
1 5333171
1 5333730
1 5333930
1 5333979
1 5334103
1 5334157
1 5335542
1 5335679
1 5335840
1 5335923
1 5336159
1 5338218
1 5338517
1 5338588
1 5338725
1 5338825
1 5338892
1 5338970
1 5339001
1 5339139
1 5339245
1 5339316
1 5339380
1 5340117
1 5340446
1 5341164
1 5341484
1 5341576
1 5342710
1 5342882
1 5343351
1 5343369
1 5343406
1 5344101
1 5344102
1 5344233
1 5344286
1 5344368
1 5344578
1 5344914
1 5345551
1 5345895
1 5346035
1 5346221
1 5346545
1 5346760
1 5346998
1 5347027
1 5347144
1 5348278
1 5348337
1 5348504
1 5349075
1 5349116
1 5349183
1 5349280
1 5349488
1 5349790
1 5349808
1 5349822
1 5350038
1 5350134
1 5350483
1 5350835
1 5350872
1 5351077
1 5351401
1 5351670
1 5351672
1 5351766
1 5351778
1 5351832
1 5351879
1 5351911
1 5351926
1 5352018
1 5352318
1 5352498
1 5353202
1 5354157
1 5354574
1 5354608
1 5354891
1 5356313
1 5356846
1 5356870
1 5356910
1 5356977
1 5357027
1 5357028
1 5357033
1 5357040
1 5357075
1 5357098
1 5357102
1 5357135
1 5357145
1 5357175
1 5357398
1 5357403
1 5357443
1 5357490
1 5357566
1 5357570
1 5357580
1 5357688
1 5357762
1 5357775
1 5357778
1 5357792
1 5357844
1 5357959
1 5358562
1 5358646
1 5358770
1 5358851
1 5358858
1 5358914
1 5358961
1 5359288
1 5359399
1 5361568
1 5361753
1 5362062
1 5362127
1 5362354
1 5362358
1 5362532
1 5362944
1 5362949
1 5363117
1 5363248
1 5363363
1 5363391
1 5363403
1 5363696
1 5363830
1 5363899
1 5364311
1 5364353
1 5364407
1 5364426
1 5364495
1 5364547
1 5364573
1 5364634
1 5364669
1 5364693
1 5364698
1 5364823
1 5364828
1 5364885
1 5364924
1 5365167
1 5365257
1 5365259
1 5365355
1 5366450
1 5366537
1 5366547
1 5366689
1 5366752
1 5366854
1 5366857
1 5366866
1 5366900
1 5366961
1 5366962
1 5366969
1 5366978
1 5367015
1 5367047
1 5367143
1 5367193
1 5367230
1 5367309
1 5367350
1 5367370
1 5368384
1 5368461
1 5368639
1 5368761
1 5368861
1 5368872
1 5368945
1 5369030
1 5369118
1 5369135
1 5369159
1 5369167
1 5369244
1 5369253
1 5369287
1 5369402
1 5369938
1 5369944
1 5370154
1 5370159
1 5370178
1 5370208
1 5370217
1 5370328
1 5370460
1 5370626
1 5370715
1 5370720
1 5370758
1 5370791
1 5371003
1 5371129
1 5371172
1 5371191
1 5371263
1 5371267
1 5371277
1 5371378
1 5371386
1 5371424
1 5371425
1 5371427
1 5371444
1 5371564
1 5371687
1 5371728
1 5371962
1 5372112
1 5372113
1 5372487
1 5372494
1 5372590
1 5372683
1 5372737
1 5372740
1 5373882
1 5374075
1 5374280
1 5374665
1 5374795
1 5374917
1 5374979
1 5375367
1 5375411
1 5375453
1 5375616
1 5375748
1 5375777
1 5377590
1 5377614
1 5377652
1 5377752
1 5377753
1 5377754
1 5377811
1 5377907
1 5377956
1 5377981
1 5378785
1 5378933
1 5379002
1 5379665
1 5379756
1 5379867
1 5379876
1 5380491
1 5380871
1 5384326
1 5384340
1 5384710
1 5386289
1 5386381
1 5386456
1 5386459
1 5386741
1 5386766
1 5386959
1 5386965
1 5386996
1 5387095
1 5387116
1 5387120
1 5387306
1 5387312
1 5387499
1 5387579
1 5387643
1 5387704
1 5387705
1 5387718
1 5387745
1 5388124
1 5388440
1 5388531
1 5388621
1 5388633
1 5388640
1 5388676
1 5388696
1 5388699
1 5388718
1 5388808
1 5388809
1 5388819
1 5388850
1 5388906
1 5389276
1 5389281
1 5389366
1 5389476
1 5389646
1 5389782
1 5389898
1 5389962
1 5390302
1 5390376
1 5390387
1 5390490
1 5390553
1 5390574
1 5390604
1 5390768
1 5390858
1 5390892
1 5391054
1 5391202
1 5391304
1 5391645
1 5391649
1 5391844
1 5391909
1 5392071
1 5392214
1 5392759
1 5393103
1 5393306
1 5393359
1 5393423
1 5393510
1 5393523
1 5393855
1 5393983
1 5394180
1 5394291
1 5394360
1 5394368
1 5394536
1 5394733
1 5395158
1 5395181
1 5395210
1 5395212
1 5395412
1 5395601
1 5395642
1 5395660
1 5395709
1 5395711
1 5395849
1 5395857
1 5396004
1 5396023
1 5396221
1 5396385
1 5396394
1 5396504
1 5396530
1 5396552
1 5396593
1 5396841
1 5396990
1 5397196
1 5397543
1 5397779
1 5397879
1 5398006
1 5398119
1 5398457
1 5398497
1 5398605
1 5398731
1 5398836
1 5399035
1 5399109
1 5399138
1 5399206
1 5399230
1 5399543
1 5400187
1 5400392
1 5400405
1 5400432
1 5400443
1 5400508
1 5400510
1 5400530
1 5400537
1 5400814
1 5400875
1 5401008
1 5401521
1 5401555
1 5401586
1 5404529
1 5404540
1 5405012
1 5405226
1 5405339
1 5405347
1 5405625
1 5405673
1 5405729
1 5406298
1 5406388
1 5406426
1 5406927
1 5407005
1 5408408
1 5408707
1 5408915
1 5409243
1 5411831
1 5411869
1 5411870
1 5411942
1 5412079
1 5412475
1 5415774
1 5416197
1 5416233
1 5416446
1 5417237
1 5417332
1 5419015
1 5419309
1 5419323
1 5419325
1 5419333
1 5419443
1 5419586
1 5419617
1 5419726
1 5419745
1 5419791
1 5419793
1 5419844
1 5420159
1 5420215
1 5420239
1 5420289
1 5420316
1 5420357
1 5421524
1 5421685
1 5422097
1 5423576
1 5425439
1 5425440
1 5425631
1 5426553
1 5426570
1 5426576
1 5426693
1 5426817
1 5426955
1 5427084
1 5427172
1 5427194
1 5427506
1 5427583
1 5427774
1 5428046
1 5428167
1 5428171
1 5428224
1 5428370
1 5428396
1 5428429
1 5429312
1 5429609
1 5429764
1 5430443
1 5431356
1 5432289
1 5434150
1 5434168
1 5434181
1 5434187
1 5435129
1 5435132
1 5435181
1 5435349
1 5435534
1 5435535
1 5435775
1 5436274
1 5436439
1 5437142
1 5437556
1 5437758
1 5437943
1 5437982
1 5438656
1 5442410
1 5442531
1 5442611
1 5442619
1 5442768
1 5442891
1 5442920
1 5443199
1 5443224
1 5444067
1 5444396
1 5444599
1 5445137
1 5445331
1 5445758
1 5445848
1 5446144
1 5446160
1 5446471
1 5446520
1 5446532
1 5446553
1 5446593
1 5446679
1 5446808
1 5447083
1 5447352
1 5447535
1 5447565
1 5447780
1 5448710
1 5449250
1 5450657
1 5450687
1 5450772
1 5451171
1 5451338
1 5451466
1 5451562
1 5451672
1 5451919
1 5452107
1 5452108
1 5452189
1 5452519
1 5452670
1 5453124
1 5453549
1 5453766
1 5454303
1 5454512
1 5455146
1 5455215
1 5455703
1 5455746
1 5456529
1 5456530
1 5456604
1 5456869
1 5457205
1 5457327
1 5457346
1 5458049
1 5458133
1 5458351
1 5458643
1 5458694
1 5458750
1 5458752
1 5458897
1 5458905
1 5459179
1 5459309
1 5459330
1 5459653
1 5459713
1 5459814
1 5459889
1 5460142
1 5460789
1 5460871
1 5461078
1 5461106
1 5461248
1 5461291
1 5461353
1 5461507
1 5461508
1 5461801
1 5462129
1 5462172
1 5462610
1 5462936
1 5463800
1 5464438
1 5464442
1 5464610
1 5464660
1 5465020
1 5465055
1 5465096
1 5465662
1 5465678
1 5465968
1 5466292
1 5466489
1 5467172
1 5467180
1 5467262
1 5467266
1 5467356
1 5467385
1 5467419
1 5467809
1 5468017
1 5468027
1 5468115
1 5468885
1 5468986
1 5469092
1 5469093
1 5469138
1 5469464
1 5469527
1 5469628
1 5469705
1 5469721
1 5470488
1 5470637
1 5470714
1 5471196
1 5471288
1 5471631
1 5471917
1 5471922
1 5472218
1 5472245
1 5472506
1 5472512
1 5472693
1 5473545
1 5474192
1 5474586
1 5474761
1 5475277
1 5475434
1 5475576
1 5475989
1 5476062
1 5476753
1 5476819
1 5476996
1 5477568
1 5477590
1 5477596
1 5478390
1 5478394
1 5478485
1 5478834
1 5481285
1 5481539
1 5481613
1 5481948
1 5482005
1 5483108
1 5486459
1 5486717
1 5486848
1 5486874
1 5486892
1 5487018
1 5488791
1 5488868
1 5488869
1 5488968
1 5488969
1 5489209
1 5489345
1 5489558
1 5489676
1 5489691
1 5490044
1 5490084
1 5490114
1 5490120
1 5490151
1 5490172
1 5490460
1 5490495
1 5490516
1 5490519
1 5490593
1 5490762
1 5491074
1 5493732
1 5494519
1 5494539
1 5494577
1 5494600
1 5494777
1 5495267
1 5495288
1 5495330
1 5495337
1 5496489
1 5496499
1 5496682
1 5497306
1 5497508
1 5497538
1 5497567
1 5497711
1 5497886
1 5497961
1 5498244
1 5498487
1 5498554
1 5498569
1 5498761
1 5498992
1 5499252
1 5499479
1 5499756
1 5500114
1 5500419
1 5500778
1 5500784
1 5500839
1 5500857
1 5500860
1 5500882
1 5500921
1 5500930
1 5500944
1 5500998
1 5501092
1 5501132
1 5501152
1 5501195
1 5501241
1 5501302
1 5501687
1 5501922
1 5501962
1 5501978
1 5501982
1 5501990
1 5502041
1 5502047
1 5502065
1 5502083
1 5502109
1 5502158
1 5502159
1 5502246
1 5502248
1 5502266
1 5502298
1 5502886
1 5503066
1 5503170
1 5503223
1 5503297
1 5503726
1 5503964
1 5504738
1 5505122
1 5505319
1 5505329
1 5505449
1 5505527
1 5505768
1 5505791
1 5505804
1 5506138
1 5506526
1 5506653
1 5506772
1 5506878
1 5506931
1 5507423
1 5507490
1 5507529
1 5507539
1 5507573
1 5507629
1 5507837
1 5507872
1 5508084
1 5508167
1 5508327
1 5508545
1 5508592
1 5508827
1 5509132
1 5509876
1 5510034
1 5510131
1 5510618
1 5510878
1 5511014
1 5511089
1 5511129
1 5511256
1 5511409
1 5511419
1 5511437
1 5511543
1 5511703
1 5511718
1 5511745
1 5511862
1 5512398
1 5513546
1 5513674
1 5513877
1 5514052
1 5514094
1 5514211
1 5514401
1 5514465
1 5515255
1 5515434
1 5515602
1 5515829
1 5516033
1 5516108
1 5516125
1 5516268
1 5516770
1 5516773
1 5516855
1 5516944
1 5517123
1 5517129
1 5517164
1 5517246
1 5517310
1 5517910
1 5518090
1 5518283
1 5518475
1 5518548
1 5518610
1 5518739
1 5519107
1 5519231
1 5519630
1 5519783
1 5520544
1 5520616
1 5520643
1 5520644
1 5520703
1 5520787
1 5520866
1 5521019
1 5521133
1 5521138
1 5521140
1 5521449
1 5521565
1 5521822
1 5522378
1 5522399
1 5522405
1 5522467
1 5522807
1 5523121
1 5523179
1 5523277
1 5523383
1 5523392
1 5523501
1 5523529
1 5523586
1 5523722
1 5523770
1 5523968
1 5524048
1 5524153
1 5525440
1 5525485
1 5525497
1 5525698
1 5525755
1 5525886
1 5525973
1 5526159
1 5526247
1 5526334
1 5526347
1 5526348
1 5526481
1 5526624
1 5526789
1 5528062
1 5528123
1 5528379
1 5528385
1 5528523
1 5528572
1 5529169
1 5529300
1 5529474
1 5529766
1 5529818
1 5529959
1 5529960
1 5530154
1 5530708
1 5530718
1 5530742
1 5530851
1 5531030
1 5531053
1 5531140
1 5531370
1 5531503
1 5531558
1 5531596
1 5531610
1 5531700
1 5531753
1 5531792
1 5531876
1 5532110
1 5532131
1 5532216
1 5532224
1 5532613
1 5532629
1 5532831
1 5534475
1 5534501
1 5534513
1 5534585
1 5534639
1 5534652
1 5534657
1 5534716
1 5534821
1 5535146
1 5536435
1 5536451
1 5536863
1 5537051
1 5537064
1 5537183
1 5537201
1 5537244
1 5537250
1 5537275
1 5537330
1 5537450
1 5537451
1 5537534
1 5537607
1 5538564
1 5539390
1 5539459
1 5539585
1 5540156
1 5540262
1 5540533
1 5541068
1 5541262
1 5542049
1 5542057
1 5542098
1 5542318
1 5542457
1 5542458
1 5542627
1 5542949
1 5542953
1 5543223
1 5543283
1 5543656
1 5543845
1 5543915
1 5544223
1 5544308
1 5544342
1 5544758
1 5544777
1 5544927
1 5544979
1 5544987
1 5545101
1 5545358
1 5545392
1 5545484
1 5545935
1 5545979
1 5546041
1 5546232
1 5546275
1 5546354
1 5546591
1 5547002
1 5547388
1 5547520
1 5547896
1 5547905
1 5547927
1 5547998
1 5548006
1 5548064
1 5548066
1 5548292
1 5549024
1 5549320
1 5549362
1 5549415
1 5549681
1 5550058
1 5550099
1 5550157
1 5550445
1 5550567
1 5550766
1 5550796
1 5551074
1 5551075
1 5551094
1 5551171
1 5551283
1 5551328
1 5551416
1 5551507
1 5551692
1 5553445
1 5554461
1 5554464
1 5554629
1 5554673
1 5555057
1 5555167
1 5555173
1 5555722
1 5555873
1 5555919
1 5556006
1 5556193
1 5556214
1 5556215
1 5556246
1 5556449
1 5556533
1 5556554
1 5556797
1 5556819
1 5557216
1 5557225
1 5557366
1 5557403
1 5557517
1 5557822
1 5557902
1 5558224
1 5558296
1 5558297
1 5558408
1 5558474
1 5558498
1 5558517
1 5558790
1 5558873
1 5558892
1 5559083
1 5559091
1 5559126
1 5559134
1 5559215
1 5559323
1 5559401
1 5559404
1 5559422
1 5559558
1 5559653
1 5559668
1 5559694
1 5559711
1 5559784
1 5559822
1 5559836
1 5559977
1 5560078
1 5560101
1 5560107
1 5560117
1 5560131
1 5560182
1 5560190
1 5560240
1 5560258
1 5560327
1 5560333
1 5560488
1 5560499
1 5560592
1 5560649
1 5560728
1 5560913
1 5561402
1 5561535
1 5561595
1 5561667
1 5561699
1 5561759
1 5561859
1 5561880
1 5562059
1 5562141
1 5562248
1 5562283
1 5562412
1 5562437
1 5562463
1 5562574
1 5562600
1 5562663
1 5562697
1 5562707
1 5562730
1 5562781
1 5562808
1 5562846
1 5562860
1 5562874
1 5562942
1 5562993
1 5563002
1 5563205
1 5563355
1 5563457
1 5563466
1 5563860
1 5564296
1 5564298
1 5564323
1 5564328
1 5564530
1 5564590
1 5564625
1 5564639
1 5564657
1 5564712
1 5564779
1 5564784
1 5564812
1 5565145
1 5565253
1 5565321
1 5565359
1 5565487
1 5565492
1 5565621
1 5565652
1 5565653
1 5565658
1 5565974
1 5566070
1 5566071
1 5566075
1 5566116
1 5566117
1 5566134
1 5566179
1 5566196
1 5566232
1 5566244
1 5566245
1 5566261
1 5566333
1 5566410
1 5566699
1 5566751
1 5566814
1 5567127
1 5567146
1 5567252
1 5567295
1 5567603
1 5567698
1 5567738
1 5567764
1 5567778
1 5567796
1 5568198
1 5568389
1 5568428
1 5568600
1 5568664
1 5568829
1 5568928
1 5569013
1 5569070
1 5569142
1 5569151
1 5569167
1 5569280
1 5569312
1 5569423
1 5569675
1 5569725
1 5569755
1 5569765
1 5569777
1 5569831
1 5569894
1 5570074
1 5570137
1 5570176
1 5570178
1 5570484
1 5570564
1 5571278
1 5571552
1 5571558
1 5573390
1 5573588
1 5573657
1 5573661
1 5573890
1 5574042
1 5574753
1 5574789
1 5575064
1 5575075
1 5575076
1 5575147
1 5575161
1 5575256
1 5575657
1 5575674
1 5575708
1 5575855
1 5575861
1 5576051
1 5576134
1 5576173
1 5576275
1 5576898
1 5576946
1 5577517
1 5577677
1 5577706
1 5578023
1 5578125
1 5578156
1 5578216
1 5578217
1 5578297
1 5578348
1 5578395
1 5578458
1 5578550
1 5578552
1 5578562
1 5578705
1 5578930
1 5578962
1 5578981
1 5579002
1 5579032
1 5579238
1 5579398
1 5580105
1 5580211
1 5580304
1 5580307
1 5580342
1 5580381
1 5580495
1 5580581
1 5581021
1 5581385
1 5581459
1 5581508
1 5582416
1 5582539
1 5582877
1 5582882
1 5583050
1 5583335
1 5583575
1 5583600
1 5583688
1 5583791
1 5583834
1 5583887
1 5585524
1 5586506
1 5586844
1 5586956
1 5586974
1 5587085
1 5587717
1 5587823
1 5587841
1 5587974
1 5588007
1 5588272
1 5588276
1 5588279
1 5588307
1 5588344
1 5588383
1 5588398
1 5588402
1 5588435
1 5588436
1 5588485
1 5588517
1 5588550
1 5588557
1 5588621
1 5588652
1 5588669
1 5588772
1 5589013
1 5589032
1 5589118
1 5589134
1 5589282
1 5589339
1 5589342
1 5589490
1 5589539
1 5589568
1 5589595
1 5589619
1 5589629
1 5589662
1 5589743
1 5589863
1 5589966
1 5590431
1 5590610
1 5593610
1 5593964
1 5594126
1 5594178
1 5594214
1 5594577
1 5594686
1 5594943
1 5595271
1 5595277
1 5595301
1 5595733
1 5595735
1 5596970
1 5597702
1 5597939
1 5598500
1 5598666
1 5599919
1 5600342
1 5600676
1 5600955
1 5601590
1 5601750
1 5601781
1 5601793
1 5601862
1 5601884
1 5601977
1 5602126
1 5602297
1 5602322
1 5602413
1 5602564
1 5603333
1 5603894
1 5603897
1 5603909
1 5604286
1 5604402
1 5604416
1 5604535
1 5604554
1 5604555
1 5604596
1 5604677
1 5604688
1 5604770
1 5604846
1 5604879
1 5604890
1 5604896
1 5604952
1 5605027
1 5605188
1 5605236
1 5605298
1 5605316
1 5605347
1 5605516
1 5605563
1 5605625
1 5605738
1 5605905
1 5606029
1 5606174
1 5606385
1 5606402
1 5606547
1 5606559
1 5606927
1 5606956
1 5606988
1 5607131
1 5607154
1 5607371
1 5607373
1 5607376
1 5607476
1 5607477
1 5607780
1 5607812
1 5607852
1 5607862
1 5607868
1 5607889
1 5607936
1 5608055
1 5608058
1 5608062
1 5608090
1 5608110
1 5608354
1 5608460
1 5608615
1 5609792
1 5611007
1 5611028
1 5611075
1 5611177
1 5611192
1 5611214
1 5611227
1 5612484
1 5612533
1 5612747
1 5612783
1 5613032
1 5613083
1 5613114
1 5613123
1 5613214
1 5613693
1 5613713
1 5613857
1 5613951
1 5614060
1 5614312
1 5614438
1 5614636
1 5614638
1 5614706
1 5614753
1 5615120
1 5615412
1 5615492
1 5615636
1 5615642
1 5615684
1 5615880
1 5615926
1 5615960
1 5615966
1 5616031
1 5616109
1 5616267
1 5616332
1 5616336
1 5616567
1 5616680
1 5616969
1 5617091
1 5617119
1 5617230
1 5617315
1 5617524
1 5618367
1 5618619
1 5619405
1 5619744
1 5619772
1 5623775
1 5624433
1 5625944
1 5625973
1 5626123
1 5626332
1 5626379
1 5626443
1 5626487
1 5626711
1 5626749
1 5626860
1 5626939
1 5627038
1 5627162
1 5627379
1 5627949
1 5627968
1 5628002
1 5628143
1 5628196
1 5628238
1 5628908
1 5629126
1 5629162
1 5629341
1 5629376
1 5629509
1 5629565
1 5629760
1 5629852
1 5629935
1 5629939
1 5630045
1 5630046
1 5630208
1 5630252
1 5630261
1 5630888
1 5630909
1 5630995
1 5631017
1 5631048
1 5631140
1 5631255
1 5631565
1 5632248
1 5632577
1 5632599
1 5632607
1 5632724
1 5632949
1 5634522
1 5634623
1 5634668
1 5634780
1 5634877
1 5635066
1 5635793
1 5636288
1 5636387
1 5636764
1 5636973
1 5637380
1 5638125
1 5638231
1 5638415
1 5638958
1 5639038
1 5639270
1 5639475
1 5639683
1 5640278
1 5640389
1 5640559
1 5641600
1 5641634
1 5641698
1 5641754
1 5641972
1 5642279
1 5642457
1 5642607
1 5642612
1 5642635
1 5642665
1 5642836
1 5642859
1 5642891
1 5642904
1 5642913
1 5643145
1 5643201
1 5643272
1 5644465
1 5644553
1 5644654
1 5644715
1 5644837
1 5644843
1 5644872
1 5644941
1 5644995
1 5645018
1 5645048
1 5645059
1 5645138
1 5645243
1 5645267
1 5645302
1 5645303
1 5645532
1 5645661
1 5645663
1 5645722
1 5645732
1 5645753
1 5645792
1 5645850
1 5645908
1 5645990
1 5646007
1 5646071
1 5646102
1 5646113
1 5646286
1 5646599
1 5647409
1 5647499
1 5647501
1 5647643
1 5647659
1 5647661
1 5647722
1 5647750
1 5647758
1 5647767
1 5647802
1 5647818
1 5647849
1 5647928
1 5647967
1 5647971
1 5648008
1 5648009
1 5648018
1 5648074
1 5648075
1 5648229
1 5648247
1 5648447
1 5648685
1 5648686
1 5648756
1 5649313
1 5649609
1 5649617
1 5649815
1 5649823
1 5649858
1 5650354
1 5650527
1 5650603
1 5650706
1 5652815
1 5652991
1 5653430
1 5653669
1 5654282
1 5654388
1 5654764
1 5654982
1 5655086
1 5655323
1 5656207
1 5656435
1 5656726
1 5656764
1 5656842
1 5656971
1 5657072
1 5657231
1 5657505
1 5657863
1 5657876
1 5657883
1 5657889
1 5657904
1 5657943
1 5657951
1 5658072
1 5658363
1 5658394
1 5658782
1 5658800
1 5661809
1 5661867
1 5661879
1 5662110
1 5662192
1 5662457
1 5662501
1 5662534
1 5662573
1 5662606
1 5662723
1 5662796
1 5662955
1 5662996
1 5663026
1 5663031
1 5663092
1 5663151
1 5663237
1 5663285
1 5663434
1 5663530
1 5663685
1 5663695
1 5664084
1 5664141
1 5664221
1 5664269
1 5664484
1 5664534
1 5664552
1 5664616
1 5664695
1 5664743
1 5664834
1 5665211
1 5665430
1 5665433
1 5665463
1 5665681
1 5665902
1 5666059
1 5666192
1 5666240
1 5666257
1 5666304
1 5666541
1 5666605
1 5666675
1 5666736
1 5666799
1 5666824
1 5667103
1 5667112
1 5667147
1 5667256
1 5667265
1 5667360
1 5667462
1 5667492
1 5667546
1 5667674
1 5667754
1 5667823
1 5667906
1 5667942
1 5667945
1 5668009
1 5668056
1 5668122
1 5668141
1 5668216
1 5668423
1 5668435
1 5668550
1 5668586
1 5669035
1 5669353
1 5669483
1 5669599
1 5669614
1 5669741
1 5669782
1 5670067
1 5670079
1 5670082
1 5670240
1 5670373
1 5670537
1 5670823
1 5670825
1 5670826
1 5670944
1 5670971
1 5670972
1 5671038
1 5671059
1 5671165
1 5671236
1 5671736
1 5672116
1 5672155
1 5672401
1 5672446
1 5672539
1 5672573
1 5672638
1 5673455
1 5673542
1 5673563
1 5673587
1 5673660
1 5673983
1 5674039
1 5674771
1 5675017
1 5675160
1 5675456
1 5675649
1 5679165
1 5679692
1 5679867
1 5681073
1 5682143
1 5682471
1 5683875
1 5684079
1 5684298
1 5685431
1 5685742
1 5686101
1 5686522
1 5686980
1 5687008
1 5687009
1 5687361
1 5687566
1 5687614
1 5687636
1 5687765
1 5688482
1 5688509
1 5688570
1 5688653
1 5689012
1 5689023
1 5689078
1 5689150
1 5689242
1 5689249
1 5689271
1 5689692
1 5689701
1 5689702
1 5689731
1 5689754
1 5689799
1 5689804
1 5689825
1 5689899
1 5690132
1 5690254
1 5690355
1 5690401
1 5691661
1 5691731
1 5692380
1 5692392
1 5693640
1 5693643
1 5693808
1 5694193
1 5694392
1 5694510
1 5694756
1 5694950
1 5695227
1 5695436
1 5695846
1 5695882
1 5695986
1 5695998
1 5696012
1 5696028
1 5696037
1 5696050
1 5696052
1 5696351
1 5696587
1 5696606
1 5696629
1 5696633
1 5696646
1 5696647
1 5696663
1 5696687
1 5696804
1 5696993
1 5697006
1 5697254
1 5697310
1 5697344
1 5697474
1 5697488
1 5697603
1 5697952
1 5697953
1 5697973
1 5698081
1 5698100
1 5698131
1 5698239
1 5698283
1 5698434
1 5698600
1 5698618
1 5698634
1 5698838
1 5698896
1 5698970
1 5698988
1 5699284
1 5699469
1 5699802
1 5699812
1 5699957
1 5699973
1 5700079
1 5700259
1 5700541
1 5700555
1 5700591
1 5700652
1 5700783
1 5700901
1 5700930
1 5700993
1 5701151
1 5701195
1 5701209
1 5701229
1 5701284
1 5701292
1 5701349
1 5701412
1 5701453
1 5701494
1 5701508
1 5701530
1 5701545
1 5701553
1 5701604
1 5701707
1 5701768
1 5707971
1 5707989
1 5708060
1 5708147
1 5708193
1 5708241
1 5708442
1 5708579
1 5708681
1 5708765
1 5708926
1 5709002
1 5709070
1 5709080
1 5709142
1 5709191
1 5709397
1 5709466
1 5709746
1 5709813
1 5709960
1 5710222
1 5710366
1 5710380
1 5710386
1 5710565
1 5710771
1 5710791
1 5710945
1 5711148
1 5711149
1 5711388
1 5711604
1 5711766
1 5712083
1 5712611
1 5712647
1 5712665
1 5712916
1 5712946
1 5713286
1 5713319
1 5713394
1 5713464
1 5713572
1 5713578
1 5713584
1 5714422
1 5714667
1 5715143
1 5715209
1 5716026
1 5716343
1 5716523
1 5716990
1 5717034
1 5717142
1 5717445
1 5718418
1 5718493
1 5719869
1 5720949
1 5721207
1 5722679
1 5722721
1 5723116
1 5723123
1 5723150
1 5723552
1 5723577
1 5723863
1 5723998
1 5724077
1 5724264
1 5724722
1 5724735
1 5725362
1 5725448
1 5725567
1 5725834
1 5726378
1 5726481
1 5726866
1 5727383
1 5727452
1 5727653
1 5728137
1 5728158
1 5728696
1 5728822
1 5730232
1 5730242
1 5730277
1 5730458
1 5730517
1 5730545
1 5730607
1 5730655
1 5731275
1 5731324
1 5731651
1 5731666
1 5731725
1 5732013
1 5732133
1 5732165
1 5732414
1 5732517
1 5733763
1 5734299
1 5734325
1 5734471
1 5735087
1 5735333
1 5735511
1 5735558
1 5735691
1 5735928
1 5736009
1 5736147
1 5736148
1 5736298
1 5736369
1 5736455
1 5736468
1 5736472
1 5736543
1 5736551
1 5736613
1 5736621
1 5736739
1 5736743
1 5736748
1 5736846
1 5737125
1 5737156
1 5737316
1 5737324
1 5737443
1 5737444
1 5737538
1 5737752
1 5737758
1 5737918
1 5737938
1 5738146
1 5738371
1 5738393
1 5738405
1 5738411
1 5738419
1 5738532
1 5738533
1 5738607
1 5738875
1 5738906
1 5738923
1 5739453
1 5739458
1 5739682
1 5739915
1 5739972
1 5740117
1 5740259
1 5740475
1 5740596
1 5740652
1 5740653
1 5740656
1 5740702
1 5741163
1 5741250
1 5741282
1 5741438
1 5741480
1 5741592
1 5741672
1 5741702
1 5741886
1 5742606
1 5742922
1 5743068
1 5743109
1 5743154
1 5743194
1 5743277
1 5743566
1 5743599
1 5743859
1 5744123
1 5744421
1 5744544
1 5744703
1 5744729
1 5744744
1 5744884
1 5745061
1 5745123
1 5745213
1 5745330
1 5745797
1 5746420
1 5746565
1 5746586
1 5746601
1 5746725
1 5746736
1 5746865
1 5746976
1 5746996
1 5747217
1 5747264
1 5747385
1 5747447
1 5747524
1 5747636
1 5747731
1 5747742
1 5747814
1 5747824
1 5747852
1 5747856
1 5747928
1 5747967
1 5748087
1 5748230
1 5748279
1 5748439
1 5748607
1 5748704
1 5749057
1 5749354
1 5749555
1 5749728
1 5750054
1 5750139
1 5750235
1 5750267
1 5750459
1 5750483
1 5750586
1 5750635
1 5750999
1 5751520
1 5751600
1 5751988
1 5753019
1 5753055
1 5753288
1 5753664
1 5754036
1 5754206
1 5754796
1 5754834
1 5755609
1 5755610
1 5755643
1 5755646
1 5756213
1 5756449
1 5757159
1 5758228
1 5759193
1 5759873
1 5759973
1 5761166
1 5761411
1 5762366
1 5762390
1 5762497
1 5762558
1 5762691
1 5762977
1 5764053
1 5764057
1 5764058
1 5764074
1 5764302
1 5764375
1 5764425
1 5764533
1 5764630
1 5764859
1 5765071
1 5765114
1 5765243
1 5765285
1 5765784
1 5766440
1 5767854
1 5768224
1 5768579
1 5768796
1 5769544
1 5770045
1 5770051
1 5771474
1 5771637
1 5772717
1 5773335
1 5774444
1 5774614
1 5775768
1 5775884
1 5776074
1 5776122
1 5776590
1 5776633
1 5776640
1 5776899
1 5777074
1 5777164
1 5777217
1 5777318
1 5777325
1 5777412
1 5777570
1 5777571
1 5777582
1 5777679
1 5777841
1 5777881
1 5777887
1 5777890
1 5777933
1 5778146
1 5778250
1 5778563
1 5778564
1 5779230
1 5780002
1 5780208
1 5780354
1 5780391
1 5780428
1 5780546
1 5780842
1 5781105
1 5782980
1 5783421
1 5783994
1 5784654
1 5785615
1 5787968
1 5789354
1 5789672
1 5790263
1 5790799
1 5790915
1 5791430
1 5791684
1 5792112
1 5792161
1 5792266
1 5792310
1 5792726
1 5792762
1 5793007
1 5793018
1 5793448
1 5793614
1 5793668
1 5793759
1 5794119
1 5794340
1 5794514
1 5794590
1 5794632
1 5794743
1 5795423
1 5795483
1 5795755
1 5795819
1 5795887
1 5795914
1 5795942
1 5795978
1 5796404
1 5796500
1 5796665
1 5796899
1 5797394
1 5797532
1 5797586
1 5798045
1 5798186
1 5798213
1 5798219
1 5798337
1 5798416
1 5801073
1 5801343
1 5801655
1 5801934
1 5802371
1 5802694
1 5803071
1 5803981
1 5804054
1 5804914
1 5805708
1 5807234
1 5807624
1 5807881
1 5808107
1 5808286
1 5808334
1 5808371
1 5808437
1 5808767
1 5809004
1 5809277
1 5809321
1 5809546
1 5809571
1 5809877
1 5809997
1 5810444
1 5810758
1 5810812
1 5810821
1 5811100
1 5811243
1 5812942
1 5812993
1 5813037
1 5813703
1 5817227
1 5817592
1 5820092
1 5820380
1 5820509
1 5820515
1 5820919
1 5821084
1 5821169
1 5821214
1 5821348
1 5821839
1 5821870
1 5822047
1 5822048
1 5822079
1 5822102
1 5822311
1 5822389
1 5822399
1 5822446
1 5822495
1 5822581
1 5822684
1 5822765
1 5822775
1 5822824
1 5822862
1 5822863
1 5822914
1 5822946
1 5822962
1 5822976
1 5822992
1 5823051
1 5823120
1 5823249
1 5823271
1 5823287
1 5823322
1 5823350
1 5823519
1 5823585
1 5823673
1 5823755
1 5823800
1 5823829
1 5823865
1 5824131
1 5824140
1 5824316
1 5824404
1 5824709
1 5824722
1 5824731
1 5824733
1 5824824
1 5824922
1 5824933
1 5824965
1 5824970
1 5825079
1 5825111
1 5825180
1 5825191
1 5825331
1 5825378
1 5825689
1 5825720
1 5825762
1 5825829
1 5825830
1 5825860
1 5825862
1 5825885
1 5825931
1 5825937
1 5825940
1 5825943
1 5825944
1 5825950
1 5826059
1 5826232
1 5826278
1 5826299
1 5826321
1 5826404
1 5826432
1 5826441
1 5826446
1 5826739
1 5827119
1 5827152
1 5827242
1 5827284
1 5827547
1 5827581
1 5828380
1 5828484
1 5828641
1 5828666
1 5829821
1 5829876
1 5830269
1 5831641
1 5831922
1 5832623
1 5832759
1 5833988
1 5834595
1 5834915
1 5835160
1 5835543
1 5835600
1 5836009
1 5836217
1 5836233
1 5836408
1 5836426
1 5836436
1 5836446
1 5836450
1 5836491
1 5836507
1 5836679
1 5836872
1 5837168
1 5837202
1 5837236
1 5837245
1 5837266
1 5837332
1 5837339
1 5837416
1 5837428
1 5837432
1 5837481
1 5837574
1 5837600
1 5837870
1 5837992
1 5838143
1 5838200
1 5838536
1 5838537
1 5838634
1 5838736
1 5838745
1 5838746
1 5838919
1 5838920
1 5838940
1 5838956
1 5839064
1 5839072
1 5839091
1 5839157
1 5839264
1 5839400
1 5839565
1 5839594
1 5839606
1 5839609
1 5839998
1 5840089
1 5840248
1 5840318
1 5840564
1 5840732
1 5840823
1 5840975
1 5841153
1 5841176
1 5841225
1 5841241
1 5841242
1 5841271
1 5841275
1 5841609
1 5841643
1 5841736
1 5841749
1 5841933
1 5841968
1 5842078
1 5842084
1 5842179
1 5842271
1 5842417
1 5842456
1 5842546
1 5842641
1 5842804
1 5843063
1 5843266
1 5843592
1 5844060
1 5844098
1 5844213
1 5844682
1 5845238
1 5847059
1 5847104
1 5847249
1 5848086
1 5848645
1 5849016
1 5849987
1 5850339
1 5850657
1 5851264
1 5851366
1 5851376
1 5851523
1 5851545
1 5851670
1 5851675
1 5851740
1 5851864
1 5852607
1 5852694
1 5852869
1 5852880
1 5853133
1 5853574
1 5853578
1 5853638
1 5853672
1 5853841
1 5853990
1 5854086
1 5854102
1 5856401
1 5856429
1 5859324
1 5859447
1 5859528
1 5859603
1 5859609
1 5859629
1 5859805
1 5860063
1 5860138
1 5860214
1 5860261
1 5861028
1 5861124
1 5861275
1 5861480
1 5862365
1 5862436
1 5862529
1 5862823
1 5863009
1 5863365
1 5863535
1 5863692
1 5863695
1 5864067
1 5864077
1 5864174
1 5864375
1 5864490
1 5864701
1 5864797
1 5864816
1 5864983
1 5865190
1 5865334
1 5865378
1 5865629
1 5865844
1 5865927
1 5865967
1 5866110
1 5866427
1 5866607
1 5866692
1 5866765
1 5866893
1 5866932
1 5866938
1 5867052
1 5867055
1 5867289
1 5867574
1 5867877
1 5868169
1 5868270
1 5868299
1 5868327
1 5868338
1 5868341
1 5868347
1 5868406
1 5868486
1 5868593
1 5868627
1 5868628
1 5868786
1 5868927
1 5869441
1 5869471
1 5869603
1 5871062
1 5871288
1 5871590
1 5871620
1 5873134
1 5875261
1 5875500
1 5875657
1 5877570
1 5877579
1 5878252
1 5878461
1 5879456
1 5880233
1 5880909
1 5882239
1 5883711
1 5883911
1 5883938
1 5883985
1 5884484
1 5884517
1 5884578
1 5884603
1 5884629
1 5884812
1 5885820
1 5885849
1 5885884
1 5885993
1 5886791
1 5886833
1 5886847
1 5886870
1 5886933
1 5887006
1 5887079
1 5887257
1 5887279
1 5887312
1 5887446
1 5887447
1 5887461
1 5887505
1 5887920
1 5887939
1 5887983
1 5888100
1 5888183
1 5888232
1 5888247
1 5888340
1 5888368
1 5888372
1 5888421
1 5888608
1 5888626
1 5888630
1 5888725
1 5888758
1 5888766
1 5888771
1 5888932
1 5888963
1 5888972
1 5889009
1 5889173
1 5889216
1 5889358
1 5889469
1 5889518
1 5889611
1 5889845
1 5889931
1 5890338
1 5890392
1 5890491
1 5890512
1 5890740
1 5890822
1 5890885
1 5890897
1 5890913
1 5890916
1 5891064
1 5891095
1 5891168
1 5891211
1 5891221
1 5891270
1 5891348
1 5891585
1 5891596
1 5891673
1 5891676
1 5891708
1 5891803
1 5892006
1 5892253
1 5892266
1 5892278
1 5892391
1 5892480
1 5892494
1 5892831
1 5892833
1 5892846
1 5893444
1 5893474
1 5893479
1 5893585
1 5893625
1 5893640
1 5893694
1 5893708
1 5893717
1 5893740
1 5893803
1 5893839
1 5893856
1 5893861
1 5893863
1 5893865
1 5893879
1 5893885
1 5893917
1 5893947
1 5893973
1 5893974
1 5894030
1 5894048
1 5894057
1 5894069
1 5894076
1 5894118
1 5894206
1 5894325
1 5894335
1 5894404
1 5894506
1 5894509
1 5894552
1 5894556
1 5894831
1 5895315
1 5895321
1 5895499
1 5895515
1 5895593
1 5895640
1 5895678
1 5895679
1 5895717
1 5895902
1 5895953
1 5896004
1 5896019
1 5896323
1 5896377
1 5896457
1 5896565
1 5896781
1 5896874
1 5897003
1 5897004
1 5897147
1 5897175
1 5897179
1 5897426
1 5897463
1 5897473
1 5897635
1 5897799
1 5897907
1 5897932
1 5898044
1 5898626
1 5898956
1 5899027
1 5900005
1 5900086
1 5900768
1 5900841
1 5900937
1 5901162
1 5901250
1 5901327
1 5901795
1 5901988
1 5902297
1 5902613
1 5902792
1 5903367
1 5903368
1 5903804
1 5904065
1 5904207
1 5904468
1 5904645
1 5904832
1 5905217
1 5905439
1 5905550
1 5906142
1 5906756
1 5907113
1 5907344
1 5908345
1 5909446
1 5909634
1 5909919
1 5910046
1 5910298
1 5910464
1 5910988
1 5911175
1 5912141
1 5914840
1 5915370
1 5915533
1 5915568
1 5915704
1 5915769
1 5915776
1 5915816
1 5915833
1 5915839
1 5915968
1 5915972
1 5916121
1 5916169
1 5916182
1 5916206
1 5916268
1 5916329
1 5916347
1 5916348
1 5916349
1 5916375
1 5916434
1 5916474
1 5916527
1 5916680
1 5916736
1 5916858
1 5916860
1 5916877
1 5916888
1 5917370
1 5917496
1 5917792
1 5917944
1 5918037
1 5918220
1 5918693
1 5918785
1 5919130
1 5919160
1 5919178
1 5919245
1 5919325
1 5919373
1 5919774
1 5920664
1 5921977
1 5922016
1 5922932
1 5923051
1 5923168
1 5923292
1 5923293
1 5923461
1 5924575
1 5924686
1 5925185
1 5925804
1 5925887
1 5926293
1 5926859
1 5926861
1 5926986
1 5927127
1 5927190
1 5927250
1 5927527
1 5927690
1 5927791
1 5927852
1 5927859
1 5927956
1 5927962
1 5928051
1 5928072
1 5928101
1 5928110
1 5928177
1 5928437
1 5928475
1 5928491
1 5928506
1 5928562
1 5928677
1 5929156
1 5929171
1 5929480
1 5929744
1 5929803
1 5929852
1 5929894
1 5929917
1 5929959
1 5929965
1 5930107
1 5930376
1 5930466
1 5930489
1 5930550
1 5930610
1 5930927
1 5931294
1 5931702
1 5931720
1 5931912
1 5931970
1 5932117
1 5932124
1 5932163
1 5932712
1 5932856
1 5932883
1 5932901
1 5932981
1 5933093
1 5933299
1 5933598
1 5933622
1 5933883
1 5933960
1 5934109
1 5934124
1 5934166
1 5934195
1 5934226
1 5934283
1 5934291
1 5934317
1 5934320
1 5934329
1 5934768
1 5934779
1 5934842
1 5934883
1 5934891
1 5935000
1 5935005
1 5935133
1 5935151
1 5935201
1 5935222
1 5935234
1 5935242
1 5935256
1 5935259
1 5935294
1 5935336
1 5935429
1 5935431
1 5935560
1 5935575
1 5935580
1 5938099
1 5938257
1 5938284
1 5938350
1 5938375
1 5938585
1 5938594
1 5938652
1 5938734
1 5938874
1 5938877
1 5938944
1 5938967
1 5939337
1 5939365
1 5939460
1 5939467
1 5939471
1 5939563
1 5939970
1 5940120
1 5940802
1 5940925
1 5940939
1 5940945
1 5941650
1 5941957
1 5942409
1 5942410
1 5942423
1 5942837
1 5943417
1 5943583
1 5944073
1 5944139
1 5944207
1 5944244
1 5944256
1 5944268
1 5944499
1 5944741
1 5945781
1 5945788
1 5945833
1 5945889
1 5945899
1 5945907
1 5945947
1 5945986
1 5945995
1 5946141
1 5946178
1 5946280
1 5946358
1 5946478
1 5946536
1 5946551
1 5946643
1 5946651
1 5946671
1 5946687
1 5946693
1 5946909
1 5946910
1 5946980
1 5946981
1 5947025
1 5947028
1 5947145
1 5947168
1 5947190
1 5947283
1 5947458
1 5947678
1 5947706
1 5947800
1 5947922
1 5948065
1 5948205
1 5952542
1 5952879
1 5952969
1 5953223
1 5953621
1 5953756
1 5953943
1 5954008
1 5954159
1 5954463
1 5954509
1 5954543
1 5954687
1 5955094
1 5955268
1 5955339
1 5955719
1 5956084
1 5956148
1 5956177
1 5956326
1 5956365
1 5956664
1 5956793
1 5957064
1 5957082
1 5957367
1 5957463
1 5957466
1 5957475
1 5957516
1 5957551
1 5957555
1 5957602
1 5957603
1 5957882
1 5957971
1 5958112
1 5958121
1 5958123
1 5958152
1 5958155
1 5958378
1 5958589
1 5958592
1 5958594
1 5958599
1 5959373
1 5959457
1 5959820
1 5960163
1 5960238
1 5960326
1 5960798
1 5960974
1 5961168
1 5961404
1 5961484
1 5961527
1 5961833
1 5961979
1 5962290
1 5966709
1 5966868
1 5967094
1 5967569
1 5967774
1 5967797
1 5968211
1 5968558
1 5968632
1 5968998
1 5969049
1 5969066
1 5969075
1 5969640
1 5969914
1 5969946
1 5970057
1 5970276
1 5970396
1 5970417
1 5970476
1 5970510
1 5970550
1 5970617
1 5970728
1 5970846
1 5971083
1 5971091
1 5971116
1 5971163
1 5971326
1 5971628
1 5971880
1 5972000
1 5972080
1 5972192
1 5972511
1 5972712
1 5972732
1 5972797
1 5972860
1 5972939
1 5972960
1 5973496
1 5973568
1 5974070
1 5974114
1 5974164
1 5974165
1 5974174
1 5974418
1 5974647
1 5974648
1 5974666
1 5974685
1 5974754
1 5974779
1 5974818
1 5974855
1 5974893
1 5974940
1 5974960
1 5975142
1 5975158
1 5975225
1 5975245
1 5975256
1 5975265
1 5975282
1 5975347
1 5975435
1 5975492
1 5975519
1 5975532
1 5975551
1 5975565
1 5975652
1 5975675
1 5975698
1 5976171
1 5976221
1 5976281
1 5976289
1 5976430
1 5976588
1 5976593
1 5976671
1 5976804
1 5976821
1 5976842
1 5976903
1 5977217
1 5977300
1 5977339
1 5977549
1 5977864
1 5978147
1 5978275
1 5978358
1 5978464
1 5978478
1 5978561
1 5978598
1 5978697
1 5979046
1 5979118
1 5979223
1 5979368
1 5980256
1 5980397
1 5980436
1 5980511
1 5980515
1 5980516
1 5980520
1 5980529
1 5980534
1 5980583
1 5980592
1 5980599
1 5980618
1 5980711
1 5980795
1 5980817
1 5980842
1 5980867
1 5980882
1 5981038
1 5981186
1 5981344
1 5981504
1 5981774
1 5982732
1 5982762
1 5982843
1 5982911
1 5983018
1 5983061
1 5983079
1 5983291
1 5983425
1 5983601
1 5983793
1 5983887
1 5984302
1 5984307
1 5984309
1 5984320
1 5984421
1 5984579
1 5984943
1 5985024
1 5985038
1 5985253
1 5985743
1 5985763
1 5985802
1 5985805
1 5985816
1 5985971
1 5986074
1 5986385
1 5986645
1 5986754
1 5986783
1 5987139
1 5987213
1 5987236
1 5987867
1 5987871
1 5988144
1 5988244
1 5988317
1 5988435
1 5988665
1 5988694
1 5988725
1 5988728
1 5988770
1 5988774
1 5988818
1 5988894
1 5989073
1 5989136
1 5989594
1 5989715
1 5989718
1 5989807
1 5989813
1 5989870
1 5989884
1 5989935
1 5990079
1 5990087
1 5990098
1 5990099
1 5990121
1 5990185
1 5990191
1 5990202
1 5990215
1 5990216
1 5990234
1 5990358
1 5990833
1 5990857
1 5991427
1 5991683
1 5991957
1 5991971
1 5992119
1 5992575
1 5992841
1 5993447
1 5993837
1 5993952
1 5994217
1 5994552
1 5994652
1 5995015
1 5995101
1 5995310
1 5995395
1 5995401
1 5995698
1 5999061
1 5999106
1 5999329
1 5999401
1 5999813
1 5999913
1 5999942
1 6000010
1 6001128
1 6002488
1 6002953
1 6003020
1 6003148
1 6003449
1 6003771
1 6003842
1 6004309
1 6005022
1 6005023
1 6005044
1 6005212
1 6005317
1 6005965
1 6007372
1 6007373
1 6007425
1 6007436
1 6007633
1 6007650
1 6007837
1 6008265
1 6008341
1 6008521
1 6008538
1 6009317
1 6011272
1 6011322
1 6011484
1 6011769
1 6012052
1 6013066
1 6013773
1 6014134
1 6014323
1 6014400
1 6014507
1 6014605
1 6014748
1 6015080
1 6015185
1 6015210
1 6015275
1 6015281
1 6015389
1 6015476
1 6015561
1 6015591
1 6015655
1 6016139
1 6016439
1 6016673
1 6025391
1 6025407
1 6025408
1 6025468
1 6026559
1 6026718
1 6026830
1 6027572
1 6027780
1 6028205
1 6028601
1 6032136
1 6032343
1 6032360
1 6032371
1 6032441
1 6032544
1 6032968
1 6033371
1 6033538
1 6033540
1 6033564
1 6033609
1 6034009
1 6034176
1 6034525
1 6034777
1 6034998
1 6035090
1 6035291
1 6035306
1 6035326
1 6035361
1 6035387
1 6035583
1 6035587
1 6035954
1 6036067
1 6036082
1 6036147
1 6036258
1 6036457
1 6036583
1 6036589
1 6036737
1 6036865
1 6037029
1 6037786
1 6038199
1 6038223
1 6038491
1 6038527
1 6038752
1 6038808
1 6039170
1 6039314
1 6039416
1 6039888
1 6041570
1 6041611
1 6042004
1 6042061
1 6045529
1 6045649
1 6045650
1 6045654
1 6045683
1 6045727
1 6045954
1 6045963
1 6045999
1 6046132
1 6046256
1 6046630
1 6046699
1 6046890
1 6046895
1 6047098
1 6047412
1 6047524
1 6047534
1 6047615
1 6047919
1 6047940
1 6048015
1 6048036
1 6048037
1 6048080
1 6048093
1 6048172
1 6048225
1 6048240
1 6048354
1 6048475
1 6048616
1 6048666
1 6048742
1 6048759
1 6048761
1 6048922
1 6049015
1 6049119
1 6049255
1 6049398
1 6049417
1 6049422
1 6049428
1 6049798
1 6049968
1 6049970
1 6050381
1 6050639
1 6051581
1 6051836
1 6051877
1 6052015
1 6052470
1 6052872
1 6053644
1 6054009
1 6054538
1 6054551
1 6055741
1 6056058
1 6056107
1 6056516
1 6056732
1 6057053
1 6058235
1 6058292
1 6060650
1 6060854
1 6060878
1 6060961
1 6061006
1 6061367
1 6062518
1 6062699
1 6063531
1 6063547
1 6064213
1 6064371
1 6064372
1 6064886
1 6065193
1 6065398
1 6065556
1 6065834
1 6066213
1 6066438
1 6066440
1 6066482
1 6066512
1 6066542
1 6066812
1 6066884
1 6067308
1 6067336
1 6067432
1 6067433
1 6067453
1 6067522
1 6067604
1 6067724
1 6067735
1 6067743
1 6067809
1 6068112
1 6069496
1 6069957
1 6070098
1 6070162
1 6070312
1 6072542
1 6072793
1 6074208
1 6075148
1 6078184
1 6079428
1 6079618
1 6079919
1 6080857
1 6081919
1 6082428
1 6082602
1 6082887
1 6082994
1 6082995
1 6083068
1 6083090
1 6083268
1 6083351
1 6083384
1 6083389
1 6083497
1 6083514
1 6083528
1 6084729
1 6084736
1 6084816
1 6084821
1 6084850
1 6084863
1 6084885
1 6085034
1 6085045
1 6085051
1 6085394
1 6085458
1 6085472
1 6085481
1 6085646
1 6085797
1 6085827
1 6085998
1 6086383
1 6086408
1 6086525
1 6086671
1 6086808
1 6089064
1 6089107
1 6089332
1 6089438
1 6089549
1 6089551
1 6089622
1 6090074
1 6090116
1 6090159
1 6090259
1 6090261
1 6090434
1 6090450
1 6090513
1 6090563
1 6090583
1 6090702
1 6090860
1 6090868
1 6090913
1 6091437
1 6091609
1 6091783
1 6091786
1 6091787
1 6092213
1 6092405
1 6092430
1 6092661
1 6092662
1 6092911
1 6093047
1 6093223
1 6093774
1 6093975
1 6094047
1 6094219
1 6094415
1 6094556
1 6094783
1 6094800
1 6094848
1 6095013
1 6095072
1 6095165
1 6095441
1 6095539
1 6095540
1 6095549
1 6095585
1 6095664
1 6095734
1 6095763
1 6095806
1 6095817
1 6096020
1 6096352
1 6096368
1 6096388
1 6096437
1 6096488
1 6096519
1 6096560
1 6096561
1 6096588
1 6096674
1 6096713
1 6096745
1 6097103
1 6097105
1 6097147
1 6097176
1 6097192
1 6097268
1 6097441
1 6097880
1 6097965
1 6098638
1 6098812
1 6098908
1 6098941
1 6099006
1 6099059
1 6099099
1 6099144
1 6099632
1 6099808
1 6099812
1 6099895
1 6100432
1 6100530
1 6100575
1 6100576
1 6100640
1 6100743
1 6100754
1 6101134
1 6101390
1 6101420
1 6101442
1 6101577
1 6101665
1 6101678
1 6101684
1 6101732
1 6101739
1 6101849
1 6101898
1 6101977
1 6101980
1 6101988
1 6102068
1 6102091
1 6102168
1 6102472
1 6102488
1 6102676
1 6102773
1 6102782
1 6102796
1 6102829
1 6102867
1 6102868
1 6102875
1 6102887
1 6102901
1 6102933
1 6102973
1 6103173
1 6103179
1 6103262
1 6103263
1 6103294
1 6103296
1 6103328
1 6103383
1 6103384
1 6103422
1 6103450
1 6105915
1 6105941
1 6106084
1 6107396
1 6108335
1 6108348
1 6108433
1 6109336
1 6109644
1 6110250
1 6110383
1 6112434
1 6112591
1 6112748
1 6112924
1 6113454
1 6114209
1 6114436
1 6114739
1 6115068
1 6115495
1 6116569
1 6117273
1 6117644
1 6118660
1 6118813
1 6118958
1 6119282
1 6119293
1 6119453
1 6119471
1 6120301
1 6120398
1 6120418
1 6120474
1 6120926
1 6121082
1 6121199
1 6121323
1 6121777
1 6121854
1 6121962
1 6122064
1 6122068
1 6122138
1 6122289
1 6122447
1 6122470
1 6122723
1 6123145
1 6123555
1 6124012
1 6124105
1 6124716
1 6124940
1 6125036
1 6125055
1 6125490
1 6125564
1 6126233
1 6126238
1 6126481
1 6126696
1 6126705
1 6126950
1 6127264
1 6127345
1 6127346
1 6127441
1 6127544
1 6127571
1 6127666
1 6127784
1 6127858
1 6128625
1 6129638
1 6129999
1 6130330
1 6130653
1 6132729
1 6132863
1 6133181
1 6133412
1 6133563
1 6133589
1 6133590
1 6133712
1 6133717
1 6134028
1 6134156
1 6134258
1 6134275
1 6134324
1 6134484
1 6134519
1 6134579
1 6134873
1 6135169
1 6135441
1 6135571
1 6135583
1 6135584
1 6135593
1 6135661
1 6135827
1 6136225
1 6136803
1 6137963
1 6138262
1 6139057
1 6139084
1 6139297
1 6139335
1 6139890
1 6139972
1 6140043
1 6140593
1 6140679
1 6141131
1 6141163
1 6141208
1 6141978
1 6143795
1 6143842
1 6144362
1 6144867
1 6145621
1 6145674
1 6145679
1 6146005
1 6146044
1 6146330
1 6146500
1 6146633
1 6147378
1 6148139
1 6149482
1 6149595
1 6150146
1 6151131
1 6151367
1 6151848
1 6151849
1 6153685
1 6153775
1 6154415
1 6154543
1 6154670
1 6155035
1 6155302
1 6155615
1 6155688
1 6155731
1 6156129
1 6156282
1 6156524
1 6157492
1 6157771
1 6157823
1 6157827
1 6158046
1 6158052
1 6158153
1 6158174
1 6158373
1 6158703
1 6158881
1 6158946
1 6159079
1 6159306
1 6159330
1 6159552
1 6159621
1 6159627
1 6159660
1 6160008
1 6160112
1 6160140
1 6160141
1 6160728
1 6160895
1 6160915
1 6160986
1 6161026
1 6161131
1 6161134
1 6161158
1 6161199
1 6161295
1 6161335
1 6161374
1 6161377
1 6161444
1 6161450
1 6161521
1 6161652
1 6161700
1 6161709
1 6161780
1 6161791
1 6162124
1 6162207
1 6162213
1 6162269
1 6162297
1 6163115
1 6163280
1 6163601
1 6163646
1 6164139
1 6164262
1 6164370
1 6164392
1 6164421
1 6164443
1 6164518
1 6164543
1 6164649
1 6164703
1 6165832
1 6166209
1 6166344
1 6166468
1 6166643
1 6166649
1 6166655
1 6167200
1 6167677
1 6168009
1 6168155
1 6168229
1 6168306
1 6168307
1 6168337
1 6168343
1 6168395
1 6168414
1 6168649
1 6168664
1 6168754
1 6168778
1 6168786
1 6168878
1 6168924
1 6169034
1 6169081
1 6169100
1 6169106
1 6169112
1 6169134
1 6169143
1 6169170
1 6169196
1 6169260
1 6169634
1 6169902
1 6170001
1 6170471
1 6170782
1 6170811
1 6170822
1 6170840
1 6170937
1 6170974
1 6171460
1 6171499
1 6171502
1 6171512
1 6171577
1 6171754
1 6171787
1 6171856
1 6172000
1 6172107
1 6172201
1 6172212
1 6172238
1 6172249
1 6172298
1 6172458
1 6172713
1 6172952
1 6173069
1 6173225
1 6173234
1 6173238
1 6173352
1 6173363
1 6173419
1 6173559
1 6173613
1 6173622
1 6173711
1 6173717
1 6173751
1 6173835
1 6173845
1 6173866
1 6173880
1 6174096
1 6174192
1 6174371
1 6174456
1 6174506
1 6174530
1 6174583
1 6174679
1 6174680
1 6174815
1 6174868
1 6174931
1 6175472
1 6175620
1 6175684
1 6176013
1 6176067
1 6176159
1 6176343
1 6176939
1 6176970
1 6177011
1 6177431
1 6177533
1 6177610
1 6177705
1 6177724
1 6177837
1 6177879
1 6178091
1 6178383
1 6178516
1 6178531
1 6178533
1 6178588
1 6178609
1 6178672
1 6178785
1 6178796
1 6178820
1 6178838
1 6178868
1 6179161
1 6179175
1 6179243
1 6179265
1 6179267
1 6179358
1 6179400
1 6179594
1 6179596
1 6179618
1 6179652
1 6179802
1 6179846
1 6179912
1 6180004
1 6180026
1 6180052
1 6180122
1 6180129
1 6180144
1 6180250
1 6180396
1 6180401
1 6180417
1 6180513
1 6180524
1 6180598
1 6180714
1 6180726
1 6180795
1 6180901
1 6181113
1 6181164
1 6181229
1 6181289
1 6181325
1 6181326
1 6182108
1 6182219
1 6182241
1 6182248
1 6182315
1 6182337
1 6182343
1 6182470
1 6182607
1 6182780
1 6183224
1 6184195
1 6184228
1 6184268
1 6184437
1 6185049
1 6185239
1 6185588
1 6185611
1 6185736
1 6185748
1 6185811
1 6186348
1 6188274
1 6188895
1 6188990
1 6189029
1 6191396
1 6191836
1 6192252
1 6193021
1 6193457
1 6193736
1 6194475
1 6194638
1 6195298
1 6195524
1 6195609
1 6201119
1 6201883
1 6203615
1 6204158
1 6204169
1 6204183
1 6204216
1 6204610
1 6204658
1 6204725
1 6204745
1 6204817
1 6204839
1 6205129
1 6205148
1 6205201
1 6205231
1 6205324
1 6205654
1 6205696
1 6205707
1 6205755
1 6205764
1 6205801
1 6205810
1 6205821
1 6206002
1 6206063
1 6206089
1 6206246
1 6206447
1 6206527
1 6206587
1 6206647
1 6206823
1 6206839
1 6207068
1 6207469
1 6207715
1 6207793
1 6208557
1 6209029
1 6209032
1 6209304
1 6209347
1 6210107
1 6210599
1 6210611
1 6212065
1 6212200
1 6213024
1 6213891
1 6213977
1 6214159
1 6214312
1 6214443
1 6214478
1 6214595
1 6215022
1 6215626
1 6216086
1 6216117
1 6216783
1 6217606
1 6217854
1 6218619
1 6223194
1 6223238
1 6223859
1 6224163
1 6224696
1 6225315
1 6225667
1 6225719
1 6226495
1 6226632
1 6226659
1 6227042
1 6227469
1 6227854
1 6227883
1 6227961
1 6228024
1 6228098
1 6229026
1 6229284
1 6229383
1 6229388
1 6229390
1 6229394
1 6229397
1 6229409
1 6229473
1 6229988
1 6230224
1 6230340
1 6230706
1 6230786
1 6230790
1 6230995
1 6230996
1 6231174
1 6231392
1 6231458
1 6231590
1 6231608
1 6231891
1 6231903
1 6232474
1 6233461
1 6235605
1 6235640
1 6236514
1 6236998
1 6238005
1 6238040
1 6238193
1 6240682
1 6240694
1 6243208
1 6245319
1 6246051
1 6246182
1 6247815
1 6247970
1 6248459
1 6249409
1 6250113
1 6251669
1 6251727
1 6251773
1 6252396
1 6253479
1 6254181
1 6254345
1 6257216
1 6257720
1 6257748
1 6258562
1 6259569
1 6259629
1 6260576
1 6260796
1 6261125
1 6261228
1 6261563
1 6261803
1 6261908
1 6262083
1 6262677
1 6262760
1 6262785
1 6262881
1 6263794
1 6264459
1 6264518
1 6264645
1 6264753
1 6265017
1 6265619
1 6265817
1 6266602
1 6266832
1 6266925
1 6266941
1 6267154
1 6267350
1 6267834
1 6267894
1 6267975
1 6268988
1 6269050
1 6269053
1 6269221
1 6269230
1 6269253
1 6269256
1 6269409
1 6269455
1 6269536
1 6269762
1 6269808
1 6269921
1 6270567
1 6270844
1 6271001
1 6271044
1 6271134
1 6271315
1 6271331
1 6271403
1 6271682
1 6271690
1 6271696
1 6273295
1 6274384
1 6274562
1 6274608
1 6276457
1 6276618
1 6276886
1 6277295
1 6277639
1 6279437
1 6279891
1 6281017
1 6282640
1 6282671
1 6283042
1 6285025
1 6285974
1 6286117
1 6288440
1 6289988
1 6290224
1 6291847
1 6293159
1 6293458
1 6294929
1 6295582
1 6295708
1 6296795
1 6300156
1 6300267
1 6300329
1 6300381
1 6301686
1 6301709
1 6304494
1 6304555
1 6305395
1 6306686
1 6307216
1 6308020
1 6308053
1 6308064
1 6309285
1 6309561
1 6310708
1 6311167
1 6311218
1 6311233
1 6311350
1 6311367
1 6311406
1 6311636
1 6311663
1 6311668
1 6311819
1 6313149
1 6313202
1 6313335
1 6313341
1 6313376
1 6313521
1 6313702
1 6313766
1 6313847
1 6313951
1 6314030
1 6314035
1 6314057
1 6314155
1 6314170
1 6314171
1 6314340
1 6314712
1 6314747
1 6314893
1 6314912
1 6314924
1 6315070
1 6315178
1 6315260
1 6315448
1 6315505
1 6315567
1 6315627
1 6315710
1 6315861
1 6315964
1 6316566
1 6316567
1 6316611
1 6316613
1 6316857
1 6316875
1 6316893
1 6316955
1 6316990
1 6317277
1 6317377
1 6317385
1 6317399
1 6317414
1 6317485
1 6317672
1 6317701
1 6317780
1 6317835
1 6317842
1 6317843
1 6318013
1 6318145
1 6318339
1 6318440
1 6318834
1 6318866
1 6319167
1 6319193
1 6319262
1 6319434
1 6321382
1 6321515
1 6321616
1 6321666
1 6321687
1 6321751
1 6321830
1 6321897
1 6321919
1 6321938
1 6321942
1 6322359
1 6322497
1 6322513
1 6322578
1 6322630
1 6322637
1 6323136
1 6327252
1 6327611
1 6328001
1 6328458
1 6329904
1 6330506
1 6331302
1 6331556
1 6332074
1 6332267
1 6332483
1 6333072
1 6333920
1 6334008
1 6334684
1 6335484
1 6336929
1 6337244
1 6337316
1 6337520
1 6337632
1 6337706
1 6337863
1 6338013
1 6338844
1 6339047
1 6339570
1 6339602
1 6340891
1 6340935
1 6341867
1 6342032
1 6342434
1 6342524
1 6343020
1 6343927
1 6344403
1 6345026
1 6345478
1 6346345
1 6346751
1 6346841
1 6346943
1 6346999
1 6347105
1 6347116
1 6347159
1 6347337
1 6347351
1 6347432
1 6347575
1 6347594
1 6347694
1 6347730
1 6347946
1 6348219
1 6348372
1 6348386
1 6348392
1 6348404
1 6348433
1 6348482
1 6348535
1 6348619
1 6348653
1 6348711
1 6348727
1 6348767
1 6348797
1 6348850
1 6349019
1 6349075
1 6349117
1 6349148
1 6349157
1 6349166
1 6349167
1 6349399
1 6349450
1 6349861
1 6349961
1 6350379
1 6350882
1 6351384
1 6351423
1 6351931
1 6352107
1 6352112
1 6352957
1 6353796
1 6354120
1 6354852
1 6355340
1 6355839
1 6356045
1 6356593
1 6356753
1 6357269
1 6357840
1 6358492
1 6358502
1 6358702
1 6358833
1 6359240
1 6359794
1 6361581
1 6361766
1 6361781
1 6363482
1 6363546
1 6364603
1 6364646
1 6364799
1 6364871
1 6364895
1 6365278
1 6365404
1 6366984
1 6367266
1 6367453
1 6367503
1 6368756
1 6369008
1 6370846
1 6372838
1 6373485
1 6373501
1 6374256
1 6375330
1 6375527
1 6375557
1 6376729
1 6378702
1 6378762
1 6380020
1 6382819
1 6383048
1 6383618
1 6383651
1 6383736
1 6384167
1 6384491
1 6384709
1 6385185
1 6385231
1 6385254
1 6385351
1 6385376
1 6385708
1 6385811
1 6385839
1 6385879
1 6386391
1 6386427
1 6386544
1 6386557
1 6386587
1 6386592
1 6386608
1 6387471
1 6387551
1 6388249
1 6388253
1 6388837
1 6389260
1 6389409
1 6389756
1 6392119
1 6392258
1 6392575
1 6392619
1 6392825
1 6394461
1 6395716
1 6396037
1 6396771
1 6397162
1 6399781
1 6399883
1 6400339
1 6400533
1 6403240
1 6403955
1 6404933
1 6405561
1 6405789
1 6406024
1 6406502
1 6407481
1 6407786
1 6413686
1 6414145
1 6414832
1 6415856
1 6415953
1 6416409
1 6417701
1 6417815
1 6418085
1 6418375
1 6418903
1 6419504
1 6419538
1 6420290
1 6420406
1 6424526
1 6424561
1 6424939
1 6428505
1 6429650
1 6430017
1 6430081
1 6430449
1 6432628
1 6433015
1 6433127
1 6433743
1 6435193
1 6436052
1 6438565
1 6439642
1 6439718
1 6440092
1 6441509
1 6442222
1 6442794
1 6443722
1 6443810
1 6448831
1 6448833
1 6449041
1 6449104
1 6449298
1 6449488
1 6449589
1 6450733
1 6451625
1 6451870
1 6452307
1 6452462
1 6452985
1 6454625
1 6454645
1 6455343
1 6456161
1 6458468
1 6458481
1 6458783
1 6459928
1 6460864
1 6460901
1 6461834
1 6462736
1 6462887
1 6465276
1 6465994
1 6466186
1 6466333
1 6467218
1 6468113
1 6469344
1 6469360
1 6470676
1 6473546
1 6474115
1 6474122
1 6474620
1 6474774
1 6475871
1 6476785
1 6478561
1 6479141
1 6481171
1 6482306
1 6483442
1 6485268
1 6486542
1 6487419
1 6487445
1 6488920
1 6489376
1 6492114
1 6493638
1 6493889
1 6494401
1 6497355
1 6498668
1 6499040
1 6499047
1 6499951
1 6500009
1 6500351
1 6500649
1 6500752
1 6500881
1 6500949
1 6501000
1 6501061
1 6501084
1 6501115
1 6501478
1 6503750
1 6503774
1 6503789
1 6505627
1 6508016
1 6511201
1 6511655
1 6512061
1 6514853
1 6515239
1 6515548
1 6515826
1 6515919
1 6519668
1 6519974
1 6520120
1 6520153
1 6520516
1 6521075
1 6521769
1 6522764
1 6523007
1 6523689
1 6524006
1 6524355
1 6524594
1 6524774
1 6524786
1 6524821
1 6524868
1 6524879
1 6524895
1 6525506
1 6526502
1 6527988
1 6531525
1 6531881
1 6532259
1 6532260
1 6532676
1 6532864
1 6532926
1 6533030
1 6533838
1 6533975
1 6534088
1 6534539
1 6534553
1 6534714
1 6534788
1 6534865
1 6535028
1 6535229
1 6535247
1 6535614
1 6535924
1 6536314
1 6536358
1 6536580
1 6536676
1 6537154
1 6537222
1 6537422
1 6537434
1 6537448
1 6537886
1 6537899
1 6538128
1 6538920
1 6539248
1 6539650
1 6539655
1 6539709
1 6539710
1 6539721
1 6539948
1 6539967
1 6540389
1 6540404
1 6540646
1 6540762
1 6541924
1 6541939
1 6542857
1 6542917
1 6543043
1 6543111
1 6543940
1 6544164
1 6544525
1 6544855
1 6544942
1 6544972
1 6545165
1 6545271
1 6545757
1 6545853
1 6545880
1 6545974
1 6546051
1 6546392
1 6546610
1 6547565
1 6548882
1 6548930
1 6548955
1 6549262
1 6549765
1 6550166
1 6550321
1 6551518
1 6551915
1 6552341
1 6552883
1 6553390
1 6553629
1 6554108
1 6554624
1 6554871
1 6555301
1 6555749
1 6555819
1 6555879
1 6557785
1 6559648
1 6559834
1 6559905
1 6560283
1 6561396
1 6561528
1 6561640
1 6561652
1 6561682
1 6562395
1 6563124
1 6563519
1 6563871
1 6564063
1 6564269
1 6564448
1 6564498
1 6564672
1 6565231
1 6565793
1 6565816
1 6566332
1 6566395
1 6566485
1 6566543
1 6567234
1 6567843
1 6567895
1 6568154
1 6568614
1 6569181
1 6569686
1 6569764
1 6570626
1 6570792
1 6573236
1 6573556
1 6573969
1 6574021
1 6574154
1 6574170
1 6574237
1 6575328
1 6575329
1 6575936
1 6575964
1 6576290
1 6576378
1 6576433
1 6576495
1 6576634
1 6576681
1 6576756
1 6577043
1 6577044
1 6577076
1 6577221
1 6578141
1 6578419
1 6578441
1 6578916
1 6578919
1 6579099
1 6579299
1 6579898
1 6580011
1 6580221
1 6580258
1 6580370
1 6580402
1 6580508
1 6580830
1 6580991
1 6581233
1 6581237
1 6581802
1 6581931
1 6583399
1 6583496
1 6584136
1 6584159
1 6584388
1 6585830
1 6585898
1 6585909
1 6585977
1 6586087
1 6586169
1 6586256
1 6586273
1 6586357
1 6586469
1 6586566
1 6586912
1 6587051
1 6587071
1 6587193
1 6587222
1 6587232
1 6587237
1 6587240
1 6587385
1 6587434
1 6587644
1 6587649
1 6587712
1 6587772
1 6589036
1 6589064
1 6589074
1 6589288
1 6589426
1 6589646
1 6590184
1 6591395
1 6591734
1 6593307
1 6593661
1 6594512
1 6594527
1 6594554
1 6596762
1 6597379
1 6597391
1 6597461
1 6597463
1 6597519
1 6597997
1 6598218
1 6598219
1 6598276
1 6598297
1 6598546
1 6598635
1 6598656
1 6598700
1 6598731
1 6598774
1 6598935
1 6599035
1 6599580
1 6599965
1 6600024
1 6600450
1 6600452
1 6600462
1 6600903
1 6601130
1 6601173
1 6601485
1 6601521
1 6601672
1 6601698
1 6601753
1 6601818
1 6601873
1 6601928
1 6602218
1 6602244
1 6602480
1 6602724
1 6602767
1 6602826
1 6602854
1 6606499
1 6609168
1 6609257
1 6609259
1 6609557
1 6610364
1 6610382
1 6610700
1 6611012
1 6611167
1 6611199
1 6611544
1 6611782
1 6612021
1 6612050
1 6612110
1 6612229
1 6612231
1 6612240
1 6612503
1 6612693
1 6612860
1 6612896
1 6612981
1 6613075
1 6613134
1 6613196
1 6613426
1 6613432
1 6613468
1 6613745
1 6614026
1 6614176
1 6614222
1 6614476
1 6614479
1 6614509
1 6614724
1 6614786
1 6614895
1 6614905
1 6614906
1 6615090
1 6615112
1 6615183
1 6615273
1 6615364
1 6615436
1 6615499
1 6615560
1 6615815
1 6616071
1 6616089
1 6616186
1 6616214
1 6616398
1 6616662
1 6616786
1 6616868
1 6616881
1 6616960
1 6617277
1 6617596
1 6617636
1 6617643
1 6617876
1 6617888
1 6617896
1 6617974
1 6618740
1 6618741
1 6618914
1 6619215
1 6619270
1 6619584
1 6619658
1 6619708
1 6619863
1 6619894
1 6619987
1 6620021
1 6620030
1 6620047
1 6620397
1 6620414
1 6620510
1 6620533
1 6620563
1 6620617
1 6620736
1 6620851
1 6621118
1 6621249
1 6621295
1 6621354
1 6621394
1 6621474
1 6621479
1 6621505
1 6621509
1 6621517
1 6621533
1 6621621
1 6621771
1 6621787
1 6621796
1 6621858
1 6621891
1 6621960
1 6622175
1 6622183
1 6622196
1 6622206
1 6622250
1 6622336
1 6622337
1 6622371
1 6622375
1 6622378
1 6622528
1 6622589
1 6622699
1 6622700
1 6622714
1 6622806
1 6622842
1 6622863
1 6622880
1 6622881
1 6622905
1 6622941
1 6622948
1 6622973
1 6623001
1 6623193
1 6623439
1 6623444
1 6623638
1 6623649
1 6623714
1 6623867
1 6623911
1 6623919
1 6624081
1 6624301
1 6624500
1 6624565
1 6624635
1 6624688
1 6624740
1 6624770
1 6625013
1 6625054
1 6625081
1 6625110
1 6625111
1 6625210
1 6625257
1 6625321
1 6625420
1 6625425
1 6625452
1 6625453
1 6625515
1 6625519
1 6625573
1 6625625
1 6625635
1 6625649
1 6625658
1 6625699
1 6625708
1 6625766
1 6625789
1 6625829
1 6625843
1 6625898
1 6625923
1 6625935
1 6625953
1 6626033
1 6626058
1 6626123
1 6626137
1 6626205
1 6626317
1 6626319
1 6626321
1 6626382
1 6626442
1 6626472
1 6626505
1 6626510
1 6626516
1 6626538
1 6626554
1 6626556
1 6626839
1 6626855
1 6626876
1 6626993
1 6627017
1 6627033
1 6627141
1 6627173
1 6627207
1 6627214
1 6627234
1 6627242
1 6627258
1 6627277
1 6627302
1 6627314
1 6627398
1 6627446
1 6627448
1 6627466
1 6627591
1 6627672
1 6627682
1 6627715
1 6627764
1 6627765
1 6627818
1 6627820
1 6627859
1 6627869
1 6627968
1 6627993
1 6628075
1 6628148
1 6628168
1 6628181
1 6628229
1 6628239
1 6628267
1 6628306
1 6628311
1 6628407
1 6628414
1 6628448
1 6628463
1 6628470
1 6628521
1 6628544
1 6628548
1 6628729
1 6628758
1 6628819
1 6629208
1 6629209
1 6629219
1 6629309
1 6629323
1 6629362
1 6629442
1 6629447
1 6629497
1 6629530
1 6629553
1 6630046
1 6630302
1 6630423
1 6630436
1 6630625
1 6630854
1 6630878
1 6630957
1 6630960
1 6631130
1 6631395
1 6631450
1 6631477
1 6631766
1 6631830
1 6631850
1 6631938
1 6631944
1 6631945
1 6631988
1 6632124
1 6632236
1 6632274
1 6632418
1 6632647
1 6632655
1 6632971
1 6633014
1 6633053
1 6633146
1 6633210
1 6633222
1 6633317
1 6633323
1 6633333
1 6633364
1 6633410
1 6633494
1 6633497
1 6633515
1 6633732
1 6633743
1 6633847
1 6633928
1 6633930
1 6633987
1 6634500
1 6634555
1 6634577
1 6634586
1 6634597
1 6634652
1 6634689
1 6634748
1 6634916
1 6635108
1 6635115
1 6635516
1 6635591
1 6635773
1 6635851
1 6635918
1 6636085
1 6636142
1 6636198
1 6636263
1 6636299
1 6636402
1 6636415
1 6636424
1 6636485
1 6636547
1 6636738
1 6636745
1 6636931
1 6637101
1 6637129
1 6637203
1 6637236
1 6637370
1 6637420
1 6637430
1 6637861
1 6638065
1 6638108
1 6638174
1 6638260
1 6638393
1 6638576
1 6638608
1 6638827
1 6638877
1 6638968
1 6639018
1 6639021
1 6639092
1 6639144
1 6639160
1 6639161
1 6639183
1 6639253
1 6639405
1 6639422
1 6640687
1 6641349
1 6642319
1 6643362
1 6643567
1 6649471
1 6653703
1 6654156
1 6654569
1 6656130
1 6656234
1 6656742
1 6657334
1 6657388
1 6657397
1 6657634
1 6658155
1 6658289
1 6658378
1 6658412
1 6658446
1 6658685
1 6658697
1 6658871
1 6659142
1 6659412
1 6659413
1 6659441
1 6659459
1 6659460
1 6659714
1 6659785
1 6660449
1 6660679
1 6660955
1 6660961
1 6661019
1 6661020
1 6661172
1 6661283
1 6661338
1 6661359
1 6661466
1 6661610
1 6661611
1 6661662
1 6661671
1 6661683
1 6661687
1 6661734
1 6661790
1 6661800
1 6661860
1 6661906
1 6661952
1 6661957
1 6661967
1 6661981
1 6662000
1 6662019
1 6662113
1 6662238
1 6662394
1 6662631
1 6662645
1 6662898
1 6662919
1 6663430
1 6663728
1 6663766
1 6666182
1 6667767
1 6667989
1 6669099
1 6670414
1 6670963
1 6671924
1 6672488
1 6673411
1 6673419
1 6673542
1 6673583
1 6673953
1 6674658
1 6674773
1 6674822
1 6674879
1 6674880
1 6675534
1 6675539
1 6675628
1 6677300
1 6678156
1 6678833
1 6679235
1 6679253
1 6679407
1 6681320
1 6681676
1 6682444
1 6683297
1 6683341
1 6683705
1 6683921
1 6684216
1 6684490
1 6684516
1 6685708
1 6685803
1 6686869
1 6687119
1 6687364
1 6687413
1 6687540
1 6687949
1 6688280
1 6688520
1 6688787
1 6689218
1 6689428
1 6690055
1 6690115
1 6690518
1 6690705
1 6692099
1 6692878
1 6693556
1 6694424
1 6695131
1 6695664
1 6698386
1 6702113
1 6702441
1 6702579
1 6704094
1 6704751
1 6705542
1 6705706
1 6706888
1 6707563
1 6707794
1 6709447
1 6709490
1 6709789
1 6709800
1 6710249
1 6710397
1 6710661
1 6711227
1 6711872
1 6712326
1 6712471
1 6712491
1 6712544
1 6712550
1 6712644
1 6712679
1 6714193
1 6715129
1 6716256
1 6716636
1 6716696
1 6716765
1 6716961
1 6717096
1 6717134
1 6718419
1 6718913
1 6718945
1 6720279
1 6720363
1 6720460
1 6721360
1 6721411
1 6721500
1 6721519
1 6721585
1 6721871
1 6722062
1 6722202
1 6723203
1 6723222
1 6723239
1 6723491
1 6723748
1 6723846
1 6723977
1 6724285
1 6724453
1 6724746
1 6724870
1 6724901
1 6724922
1 6725095
1 6725204
1 6725230
1 6725439
1 6725442
1 6725448
1 6725488
1 6725519
1 6725520
1 6725812
1 6725987
1 6726080
1 6726248
1 6726396
1 6726445
1 6726447
1 6727142
1 6727274
1 6727346
1 6727511
1 6727614
1 6727666
1 6727803
1 6727999
1 6728022
1 6728323
1 6728684
1 6728891
1 6728934
1 6728968
1 6729429
1 6729473
1 6729517
1 6729608
1 6729636
1 6729675
1 6729838
1 6729869
1 6729877
1 6730178
1 6730292
1 6730501
1 6730541
1 6730623
1 6730659
1 6731271
1 6731563
1 6731678
1 6731851
1 6731902
1 6732826
1 6733207
1 6733820
1 6734038
1 6734331
1 6734385
1 6734420
1 6734433
1 6734475
1 6734688
1 6734771
1 6734985
1 6735153
1 6735200
1 6735324
1 6735738
1 6735780
1 6735866
1 6735961
1 6736686
1 6736823
1 6737045
1 6737052
1 6737376
1 6737814
1 6738138
1 6738247
1 6738526
1 6739191
1 6739356
1 6739399
1 6739596
1 6739666
1 6739763
1 6739804
1 6739818
1 6739866
1 6739973
1 6740025
1 6740092
1 6740166
1 6740319
1 6740371
1 6740388
1 6740430
1 6740498
1 6740618
1 6740664
1 6740869
1 6740961
1 6741002
1 6741492
1 6742502
1 6743011
1 6743608
1 6746634
1 6747243
1 6747416
1 6747428
1 6747574
1 6747754
1 6747884
1 6748071
1 6748127
1 6748203
1 6750601
1 6750619
1 6750857
1 6751306
1 6751555
1 6751836
1 6751860
1 6753977
1 6754227
1 6754235
1 6754340
1 6754377
1 6756494
1 6756621
1 6756681
1 6756749
1 6756801
1 6756975
1 6757181
1 6757677
1 6758162
1 6758279
1 6758311
1 6758380
1 6758411
1 6758427
1 6758454
1 6758468
1 6758472
1 6758493
1 6758495
1 6758505
1 6758514
1 6758794
1 6758806
1 6758867
1 6758997
1 6759072
1 6759188
1 6759262
1 6759524
1 6759572
1 6759606
1 6759754
1 6760657
1 6760704
1 6760762
1 6760829
1 6760842
1 6761138
1 6761725
1 6762010
1 6762139
1 6762338
1 6762649
1 6762729
1 6763269
1 6766798
1 6767774
1 6767857
1 6767923
1 6767977
1 6768576
1 6768602
1 6768720
1 6768800
1 6768841
1 6769191
1 6769275
1 6769303
1 6769366
1 6769394
1 6769405
1 6769411
1 6769474
1 6769496
1 6770315
1 6770347
1 6770382
1 6770404
1 6770599
1 6770834
1 6771180
1 6771207
1 6771244
1 6771637
1 6771910
1 6774021
1 6774129
1 6774383
1 6774721
1 6776349
1 6776619
1 6776919
1 6776994
1 6777062
1 6777189
1 6777429
1 6778058
1 6778118
1 6778264
1 6778740
1 6779127
1 6779136
1 6779213
1 6779259
1 6780345
1 6780535
1 6780636
1 6780825
1 6781004
1 6781222
1 6781489
1 6781827
1 6782076
1 6782508
1 6782954
1 6783536
1 6783587
1 6783611
1 6783890
1 6783910
1 6783928
1 6784109
1 6784163
1 6784397
1 6784504
1 6784582
1 6784585
1 6784762
1 6784822
1 6785626
1 6785697
1 6785868
1 6786138
1 6786243
1 6786664
1 6786769
1 6786852
1 6786924
1 6786934
1 6787058
1 6790162
1 6790794
1 6790801
1 6791078
1 6791164
1 6791369
1 6792225
1 6792277
1 6792407
1 6792630
1 6792807
1 6792809
1 6792812
1 6792920
1 6793082
1 6793115
1 6793377
1 6793729
1 6793983
1 6794062
1 6794538
1 6794752
1 6795404
1 6795902
1 6796063
1 6796330
1 6796350
1 6796723
1 6796738
1 6797565
1 6797577
1 6799040
1 6799812
1 6800315
1 6800683
1 6802259
1 6802351
1 6802957
1 6803796
1 6804423
1 6804806
1 6804889
1 6805200
1 6805578
1 6805947
1 6806529
1 6807678
1 6807843
1 6808132
1 6808818
1 6809156
1 6809450
1 6809931
1 6810320
1 6810593
1 6810857
1 6811086
1 6811706
1 6812013
1 6812164
1 6812800
1 6813154
1 6813575
1 6813724
1 6813730
1 6814220
1 6816263
1 6816595
1 6816711
1 6816743
1 6817022
1 6817395
1 6818161
1 6819078
1 6819325
1 6819540
1 6820165
1 6820232
1 6820324
1 6821281
1 6821688
1 6821698
1 6821876
1 6821923
1 6822153
1 6822450
1 6822931
1 6822968
1 6823006
1 6824034
1 6824275
1 6825145
1 6825805
1 6826864
1 6826944
1 6827081
1 6827691
1 6828059
1 6828475
1 6828508
1 6828510
1 6828989
1 6829041
1 6829110
1 6829633
1 6830134
1 6830922
1 6830948
1 6830965
1 6831479
1 6831689
1 6832081
1 6832408
1 6832418
1 6832482
1 6833523
1 6834015
1 6834079
1 6834237
1 6834281
1 6834582
1 6834838
1 6835060
1 6835247
1 6836001
1 6836853
1 6837184
1 6837626
1 6837942
1 6838314
1 6838580
1 6838840
1 6838855
1 6839047
1 6839104
1 6839575
1 6839898
1 6840572
1 6840902
1 6840905
1 6841278
1 6841486
1 6841520
1 6843166
1 6843339
1 6843947
1 6844536
1 6844784
1 6845263
1 6845808
1 6846469
1 6846712
1 6846763
1 6847757
1 6847767
1 6848895
1 6849256
1 6849262
1 6851593
1 6851945
1 6852315
1 6852364
1 6852698
1 6852934
1 6852950
1 6853058
1 6853978
1 6854288
1 6854370
1 6854663
1 6854802
1 6855144
1 6855335
1 6855461
1 6855828
1 6856676
1 6857545
1 6858612
1 6858810
1 6858952
1 6859731
1 6860158
1 6860707
1 6861339
1 6861357
1 6861641
1 6862144
1 6862188
1 6862219
1 6862735
1 6862846
1 6863004
1 6863015
1 6863064
1 6863397
1 6863748
1 6864076
1 6864130
1 6864736
1 6866449
1 6868809
1 6869138
1 6869660
1 6870917
1 6877974
1 6878019
1 6878299
1 6881323
1 6881571
1 6884336
1 6885251
1 6885478
1 6886818
1 6887035
1 6887554
1 6887728
1 6890356
1 6890398
1 6890526
1 6890900
1 6891075
1 6891125
1 6891616
1 6892236
1 6892390
1 6893254
1 6893873
1 6894618
1 6894886
1 6894977
1 6895072
1 6895111
1 6896038
1 6896079
1 6896131
1 6896225
1 6896300
1 6896721
1 6896792
1 6896874
1 6896945
1 6898213
1 6898256
1 6898433
1 6898831
1 6899688
1 6900017
1 6900889
1 6900995
1 6903319
1 6904683
1 6907463
1 6907571
1 6907730
1 6907749
1 6910179
1 6910481
1 6910759
1 6911113
1 6911486
1 6911583
1 6911626
1 6912332
1 6912685
1 6912695
1 6912722
1 6912764
1 6912894
1 6912942
1 6912943
1 6913039
1 6913381
1 6913476
1 6913818
1 6914022
1 6914217
1 6916482
1 6916622
1 6916721
1 6916732
1 6916821
1 6917239
1 6917287
1 6919240
1 6919504
1 6919524
1 6919633
1 6919709
1 6919978
1 6919995
1 6920021
1 6920202
1 6920305
1 6920451
1 6920453
1 6920479
1 6921084
1 6921129
1 6921197
1 6921847
1 6921912
1 6922729
1 6922789
1 6923025
1 6923080
1 6923153
1 6923411
1 6923772
1 6923831
1 6924640
1 6924915
1 6925093
1 6925236
1 6925264
1 6925280
1 6925674
1 6925858
1 6926027
1 6927010
1 6928528
1 6929678
1 6930351
1 6931215
1 6932143
1 6933766
1 6935704
1 6935976
1 6941391
1 6943900
1 6943902
1 6944329
1 6944621
1 6945029
1 6945458
1 6946224
1 6946776
1 6946844
1 6948192
1 6949650
1 6950479
1 6950549
1 6950978
1 6951074
1 6952436
1 6952754
1 6953319
1 6953392
1 6953475
1 6954311
1 6954386
1 6954536
1 6954582
1 6954727
1 6954891
1 6954903
1 6955744
1 6955908
1 6955928
1 6956711
1 6956761
1 6958096
1 6958765
1 6958828
1 6959541
1 6959542
1 6960148
1 6960422
1 6960474
1 6960582
1 6960793
1 6960835
1 6960849
1 6960855
1 6960865
1 6960953
1 6961105
1 6961112
1 6961116
1 6961122
1 6961132
1 6961241
1 6961331
1 6961484
1 6961492
1 6961493
1 6961518
1 6961520
1 6962661
1 6962663
1 6962889
1 6962953
1 6963003
1 6963077
1 6963133
1 6963238
1 6963340
1 6963461
1 6964106
1 6964117
1 6964152
1 6964187
1 6964196
1 6964223
1 6964418
1 6964490
1 6964582
1 6964723
1 6965316
1 6965434
1 6966818
1 6967520
1 6967611
1 6967668
1 6967695
1 6967779
1 6967948
1 6968006
1 6968225
1 6968472
1 6968606
1 6968966
1 6968995
1 6969016
1 6969022
1 6969035
1 6969066
1 6969499
1 6970088
1 6970194
1 6970310
1 6970403
1 6970799
1 6970819
1 6971007
1 6971221
1 6971245
1 6971246
1 6971385
1 6971511
1 6971736
1 6972201
1 6972748
1 6973146
1 6973250
1 6973755
1 6973860
1 6974106
1 6974483
1 6974782
1 6974847
1 6975063
1 6975273
1 6975612
1 6975698
1 6979374
1 6980278
1 6980367
1 6980399
1 6980575
1 6980713
1 6980946
1 6981160
1 6981214
1 6982081
1 6982085
1 6983251
1 6983568
1 6984647
1 6985136
1 6985746
1 6986338
1 6986412
1 6986780
1 6987131
1 6988117
1 6988578
1 6989188
1 6990056
1 6990099
1 6990464
1 6991241
1 6991680
1 6994362
1 6995281
1 6995354
1 6996675
1 6996735
1 6997528
1 6997761
1 7000228
1 7001816
1 7002185
1 7002472
1 7002533
1 7002644
1 7002990
1 7003918
1 7004882
1 7005928
1 7005998
1 7006072
1 7006538
1 7007357
1 7007550
1 7007675
1 7007780
1 7007970
1 7009877
1 7010242
1 7010407
1 7010431
1 7011207
1 7011838
1 7012179
1 7012419
1 7012506
1 7012738
1 7013172
1 7013240
1 7013712
1 7014289
1 7015040
1 7015082
1 7015524
1 7016467
1 7017413
1 7017540
1 7018222
1 7018810
1 7018948
1 7019606
1 7019708
1 7020195
1 7020350
1 7020439
1 7020517
1 7020725
1 7020726
1 7022169
1 7023069
1 7023264
1 7023615
1 7023664
1 7023817
1 7024269
1 7024285
1 7024286
1 7024337
1 7024390
1 7024416
1 7024420
1 7024423
1 7024598
1 7024614
1 7024697
1 7024852
1 7025053
1 7025074
1 7025450
1 7025484
1 7025512
1 7025544
1 7025587
1 7025739
1 7025789
1 7026145
1 7026153
1 7026154
1 7026308
1 7026934
1 7026988
1 7027095
1 7027229
1 7027324
1 7027570
1 7027624
1 7027644
1 7027764
1 7028126
1 7028580
1 7028595
1 7028652
1 7028712
1 7028741
1 7028814
1 7028874
1 7029414
1 7029547
1 7029564
1 7029575
1 7029585
1 7029630
1 7029667
1 7029682
1 7029766
1 7029778
1 7029793
1 7029805
1 7029810
1 7030035
1 7030039
1 7030069
1 7030133
1 7030141
1 7030386
1 7030474
1 7030477
1 7030478
1 7030548
1 7030785
1 7030796
1 7030821
1 7030897
1 7031501
1 7031639
1 7031648
1 7031668
1 7031853
1 7031997
1 7032012
1 7032204
1 7032366
1 7032369
1 7032532
1 7032579
1 7032752
1 7032815
1 7032891
1 7032978
1 7033002
1 7033113
1 7033151
1 7033163
1 7033238
1 7033243
1 7033249
1 7033252
1 7033387
1 7033404
1 7033537
1 7033568
1 7033809
1 7033853
1 7033856
1 7033900
1 7033988
1 7034084
1 7034121
1 7034267
1 7034715
1 7035042
1 7035075
1 7035115
1 7035198
1 7035519
1 7035540
1 7035565
1 7035648
1 7035725
1 7035737
1 7035808
1 7035811
1 7035815
1 7035838
1 7035863
1 7035911
1 7035949
1 7035978
1 7036001
1 7036069
1 7036075
1 7036155
1 7036297
1 7036377
1 7036520
1 7036547
1 7036601
1 7036685
1 7036728
1 7036907
1 7037040
1 7037159
1 7037217
1 7037225
1 7037229
1 7037441
1 7037442
1 7037506
1 7037719
1 7037871
1 7038175
1 7038754
1 7038879
1 7038913
1 7039640
1 7039728
1 7039782
1 7039867
1 7039955
1 7039964
1 7040327
1 7040329
1 7040566
1 7040795
1 7040827
1 7040866
1 7040867
1 7040944
1 7040992
1 7041021
1 7042015
1 7042099
1 7042231
1 7042269
1 7042296
1 7042947
1 7043010
1 7043108
1 7043131
1 7043429
1 7043490
1 7043543
1 7043727
1 7043768
1 7043981
1 7044114
1 7044286
1 7044409
1 7044410
1 7044451
1 7044494
1 7044501
1 7044544
1 7044593
1 7044685
1 7044787
1 7044970
1 7045090
1 7045099
1 7045102
1 7045252
1 7045253
1 7045285
1 7045536
1 7045545
1 7045588
1 7045670
1 7045716
1 7045797
1 7045802
1 7046788
1 7046997
1 7047019
1 7047020
1 7047046
1 7047544
1 7048098
1 7048307
1 7050722
1 7051605
1 7051892
1 7052029
1 7052979
1 7053742
1 7054247
1 7054579
1 7056104
1 7056512
1 7057302
1 7057363
1 7058284
1 7058392
1 7058881
1 7059240
1 7059775
1 7060190
1 7060402
1 7060690
1 7062501
1 7062653
1 7062781
1 7063331
1 7063345
1 7063399
1 7063866
1 7063989
1 7064962
1 7065013
1 7065069
1 7065763
1 7066707
1 7067422
1 7067564
1 7067614
1 7067797
1 7067903
1 7068550
1 7068698
1 7068722
1 7068953
1 7069313
1 7069418
1 7069458
1 7069582
1 7070040
1 7070216
1 7070552
1 7070934
1 7071121
1 7071200
1 7071472
1 7071785
1 7071813
1 7071954
1 7072010
1 7072056
1 7073005
1 7073282
1 7073413
1 7074193
1 7074273
1 7074296
1 7074448
1 7074462
1 7074463
1 7074713
1 7074938
1 7075159
1 7075380
1 7075503
1 7075785
1 7076090
1 7076179
1 7077483
1 7077548
1 7077686
1 7077743
1 7078141
1 7078142
1 7078163
1 7078226
1 7078483
1 7078533
1 7078660
1 7078707
1 7078716
1 7078809
1 7078967
1 7079033
1 7079070
1 7079359
1 7079440
1 7079489
1 7079734
1 7079769
1 7079814
1 7079860
1 7079867
1 7079889
1 7079994
1 7080047
1 7080133
1 7080189
1 7080238
1 7080409
1 7080647
1 7080780
1 7080880
1 7081201
1 7081285
1 7081375
1 7081445
1 7081469
1 7081492
1 7081868
1 7081882
1 7081906
1 7081957
1 7082007
1 7082175
1 7082586
1 7082785
1 7082809
1 7082842
1 7083047
1 7083256
1 7083414
1 7083422
1 7083618
1 7083621
1 7083706
1 7083816
1 7083825
1 7083877
1 7083993
1 7084260
1 7084408
1 7084432
1 7084486
1 7084514
1 7084673
1 7084674
1 7084732
1 7084967
1 7084973
1 7084992
1 7085610
1 7086143
1 7086217
1 7086223
1 7086240
1 7086285
1 7086343
1 7086402
1 7086474
1 7086765
1 7086781
1 7086927
1 7086984
1 7087001
1 7087038
1 7087102
1 7087127
1 7087242
1 7087342
1 7087399
1 7087502
1 7087670
1 7087693
1 7087761
1 7087790
1 7087885
1 7088003
1 7088014
1 7088031
1 7088050
1 7088068
1 7088100
1 7088125
1 7088160
1 7088304
1 7088414
1 7088433
1 7088451
1 7088460
1 7088478
1 7088574
1 7088643
1 7088826
1 7088948
1 7088979
1 7089045
1 7089200
1 7089354
1 7089671
1 7089710
1 7089811
1 7089835
1 7089874
1 7090066
1 7090124
1 7090147
1 7090173
1 7090197
1 7090230
1 7090257
1 7090262
1 7090278
1 7090359
1 7090395
1 7090527
1 7091000
1 7091012
1 7091178
1 7091272
1 7091382
1 7091405
1 7091440
1 7091441
1 7091473
1 7091493
1 7091533
1 7091539
1 7091673
1 7091746
1 7091868
1 7092123
1 7092152
1 7092192
1 7092292
1 7092293
1 7092417
1 7092513
1 7092527
1 7092809
1 7092889
1 7092997
1 7092998
1 7093001
1 7093002
1 7093116
1 7093122
1 7093132
1 7093174
1 7093175
1 7093219
1 7093863
1 7093917
1 7093938
1 7093958
1 7094114
1 7094301
1 7094317
1 7094334
1 7094493
1 7094700
1 7094748
1 7094876
1 7094886
1 7094910
1 7094924
1 7095022
1 7095356
1 7096305
1 7096306
1 7096326
1 7096331
1 7096499
1 7096783
1 7096798
1 7096806
1 7097205
1 7097259
1 7097351
1 7097910
1 7097948
1 7098126
1 7098152
1 7098218
1 7098222
1 7099005
1 7099128
1 7099522
1 7100193
1 7100511
1 7100686
1 7100970
1 7101380
1 7102005
1 7102166
1 7102651
1 7102858
1 7102880
1 7102892
1 7102937
1 7103090
1 7103264
1 7103698
1 7103767
1 7103913
1 7103947
1 7104513
1 7104571
1 7105508
1 7105673
1 7106226
1 7106304
1 7106606
1 7108873
1 7109068
1 7109618
1 7109663
1 7109753
1 7109807
1 7110149
1 7110979
1 7111060
1 7111296
1 7112693
1 7112791
1 7113118
1 7113347
1 7113933
1 7113990
1 7114057
1 7114227
1 7115073
1 7116449
1 7116848
1 7116970
1 7117053
1 7117122
1 7117460
1 7118368
1 7118426
1 7118427
1 7119081
1 7120768
1 7120802
1 7121165
1 7121316
1 7121420
1 7121448
1 7122211
1 7122501
1 7122553
1 7123464
1 7123554
1 7124490
1 7124551
1 7124596
1 7125075
1 7125173
1 7125233
1 7126272
1 7126496
1 7127066
1 7127476
1 7127704
1 7128274
1 7128372
1 7128382
1 7128577
1 7129981
1 7130354
1 7131192
1 7131267
1 7131402
1 7133267
1 7133476
1 7133526
1 7134004
1 7134557
1 7135850
1 7137198
1 7137470
1 7138213
1 7138736
1 7138992
1 7139055
1 7139515
1 7139591
1 7140199
1 7140544
1 7140647
1 7141868
1 7141900
1 7141941
1 7143820
1 7143841
1 7144866
1 7144946
1 7145151
1 7145241
1 7145350
1 7145866
1 7146959
1 7147453
1 7147673
1 7148453
1 7148730
1 7149509
1 7149701
1 7150386
1 7151792
1 7151960
1 7151994
1 7152184
1 7152352
1 7152762
1 7153028
1 7154262
1 7154601
1 7154713
1 7155303
1 7155316
1 7155482
1 7155564
1 7156281
1 7157151
1 7157399
1 7157488
1 7157499
1 7158432
1 7158811
1 7159045
1 7159284
1 7159731
1 7160057
1 7160957
1 7162180
1 7162285
1 7163154
1 7163182
1 7163653
1 7163823
1 7164078
1 7164618
1 7164742
1 7164808
1 7164857
1 7165279
1 7165411
1 7165426
1 7165966
1 7165971
1 7167775
1 7167802
1 7168099
1 7168507
1 7168698
1 7168715
1 7168902
1 7168974
1 7168994
1 7169803
1 7169846
1 7169869
1 7169899
1 7170006
1 7170690
1 7170902
1 7170967
1 7171516
1 7171524
1 7172057
1 7175068
1 7175596
1 7176187
1 7176204
1 7176313
1 7177221
1 7179323
1 7180226
1 7181640
1 7181697
1 7182302
1 7182622
1 7185168
1 7186073
1 7187070
1 7187221
1 7188604
1 7188907
1 7189811
1 7190750
1 7191058
1 7191141
1 7191187
1 7191225
1 7191251
1 7192050
1 7192225
1 7192297
1 7192436
1 7192902
1 7193392
1 7193913
1 7194333
1 7194511
1 7195241
1 7195473
1 7195677
1 7196299
1 7197116
1 7197202
1 7197292
1 7197310
1 7197506
1 7197776
1 7198045
1 7198107
1 7198423
1 7198527
1 7200976
1 7201158
1 7201902
1 7202141
1 7202401
1 7202514
1 7203378
1 7203831
1 7203977
1 7204538
1 7204892
1 7205127
1 7205222
1 7205897
1 7206487
1 7207066
1 7207384
1 7207430
1 7207723
1 7208199
1 7208722
1 7209736
1 7210445
1 7211257
1 7212039
1 7213200
1 7213250
1 7213500
1 7213771
1 7214201
1 7214229
1 7214505
1 7214714
1 7214964
1 7215472
1 7215724
1 7215757
1 7216236
1 7217002
1 7217422
1 7217783
1 7217807
1 7218946
1 7219203
1 7219530
1 7220166
1 7220883
1 7220982
1 7221835
1 7221836
1 7222214
1 7222372
1 7223339
1 7223370
1 7223709
1 7223776
1 7223794
1 7223842
1 7224160
1 7224321
1 7226503
1 7227087
1 7227534
1 7227659
1 7227694
1 7227718
1 7228203
1 7228308
1 7228556
1 7228654
1 7230240
1 7230514
1 7230626
1 7230715
1 7230900
1 7231274
1 7231369
1 7231543
1 7231589
1 7233610
1 7233923
1 7234413
1 7234418
1 7234557
1 7236054
1 7236139
1 7236157
1 7236206
1 7236340
1 7236516
1 7236649
1 7236772
1 7236813
1 7236861
1 7236870
1 7237073
1 7237111
1 7237199
1 7237305
1 7237569
1 7238870
1 7239153
1 7239704
1 7240070
1 7240132
1 7240192
1 7240449
1 7240528
1 7240638
1 7240680
1 7240740
1 7240916
1 7241043
1 7241103
1 7241114
1 7241372
1 7241564
1 7241573
1 7241843
1 7241876
1 7242155
1 7242655
1 7242704
1 7242960
1 7243028
1 7243059
1 7243072
1 7243137
1 7243440
1 7243442
1 7243500
1 7243562
1 7243609
1 7243725
1 7243907
1 7243975
1 7244010
1 7244063
1 7244123
1 7244153
1 7244209
1 7244212
1 7244213
1 7244226
1 7244408
1 7244442
1 7244564
1 7244628
1 7244629
1 7244802
1 7244948
1 7245050
1 7245054
1 7245147
1 7245179
1 7245233
1 7245234
1 7245235
1 7245242
1 7245713
1 7247007
1 7247174
1 7247514
1 7247518
1 7247558
1 7247671
1 7247767
1 7247924
1 7248065
1 7248078
1 7248113
1 7248114
1 7248116
1 7248128
1 7248133
1 7248134
1 7248153
1 7248213
1 7248222
1 7248327
1 7248384
1 7248413
1 7248476
1 7248497
1 7248507
1 7248508
1 7248509
1 7248531
1 7248639
1 7248693
1 7248757
1 7248817
1 7248867
1 7248875
1 7248905
1 7248948
1 7248996
1 7249120
1 7249141
1 7249160
1 7249166
1 7249172
1 7249179
1 7249195
1 7249222
1 7249266
1 7249277
1 7249306
1 7249512
1 7249537
1 7249586
1 7249907
1 7250015
1 7250045
1 7250046
1 7250053
1 7250097
1 7250098
1 7250139
1 7250345
1 7250358
1 7250551
1 7250775
1 7250777
1 7250801
1 7250802
1 7250849
1 7250874
1 7250884
1 7250949
1 7250950
1 7251362
1 7251411
1 7251419
1 7251464
1 7251471
1 7252532
1 7252534
1 7252906
1 7252923
1 7252986
1 7256139
1 7256180
1 7256230
1 7256239
1 7256497
1 7256665
1 7256687
1 7256716
1 7256725
1 7256739
1 7256745
1 7256919
1 7256922
1 7256953
1 7257904
1 7257913
1 7258033
1 7258049
1 7258058
1 7258099
1 7258296
1 7258354
1 7258373
1 7258798
1 7258842
1 7258847
1 7258943
1 7258949
1 7258950
1 7258955
1 7258995
1 7258996
1 7259234
1 7259379
1 7259397
1 7259443
1 7259544
1 7260058
1 7260081
1 7260110
1 7260139
1 7260253
1 7260665
1 7260698
1 7260706
1 7260808
1 7260939
1 7261024
1 7261053
1 7261087
1 7261090
1 7261212
1 7261231
1 7261245
1 7261286
1 7261369
1 7261392
1 7261426
1 7261427
1 7261593
1 7261816
1 7261851
1 7261862
1 7261894
1 7261937
1 7262002
1 7262159
1 7262362
1 7262409
1 7262479
1 7262480
1 7262632
1 7262943
1 7262968
1 7263136
1 7263237
1 7263260
1 7263470
1 7263562
1 7263701
1 7263839
1 7263840
1 7263880
1 7263918
1 7264017
1 7264118
1 7264481
1 7264721
1 7264753
1 7264852
1 7264969
1 7264984
1 7265032
1 7266607
1 7266643
1 7266733
1 7266788
1 7266996
1 7267001
1 7267124
1 7267476
1 7267702
1 7267817
1 7267890
1 7267910
1 7268070
1 7268110
1 7268425
1 7268441
1 7268494
1 7268531
1 7268920
1 7269033
1 7269229
1 7269335
1 7269343
1 7269385
1 7270036
1 7270539
1 7270803
1 7270897
1 7271097
1 7271197
1 7271319
1 7271345
1 7271353
1 7271588
1 7271624
1 7272144
1 7272191
1 7272776
1 7272913
1 7272921
1 7273017
1 7273051
1 7273255
1 7273264
1 7273297
1 7273371
1 7273431
1 7273663
1 7273838
1 7273869
1 7274199
1 7274210
1 7274211
1 7274477
1 7274493
1 7274707
1 7275085
1 7275171
1 7275179
1 7275217
1 7275315
1 7275333
1 7275599
1 7275708
1 7275719
1 7276793
1 7276803
1 7276844
1 7277254
1 7278516
1 7278704
1 7279029
1 7279285
1 7279447
1 7279487
1 7279531
1 7279707
1 7279760
1 7279876
1 7279902
1 7280301
1 7280441
1 7280490
1 7280544
1 7280641
1 7280774
1 7280779
1 7280783
1 7280864
1 7280895
1 7280930
1 7281163
1 7281181
1 7281238
1 7281246
1 7281253
1 7281491
1 7289247
1 7289372
1 7289425
1 7289437
1 7289457
1 7289485
1 7289486
1 7290624
1 7290868
1 7291111
1 7291694
1 7291991
1 7292000
1 7292098
1 7292272
1 7292429
1 7292662
1 7292771
1 7293005
1 7293095
1 7293241
1 7294446
1 7294447
1 7294505
1 7294874
1 7295094
1 7295245
1 7295326
1 7295432
1 7295457
1 7295483
1 7295935
1 7296171
1 7296498
1 7296508
1 7296539
1 7296579
1 7296596
1 7296623
1 7296635
1 7296749
1 7296752
1 7297410
1 7297460
1 7297572
1 7297582
1 7297587
1 7297878
1 7298051
1 7298069
1 7298319
1 7298382
1 7298403
1 7298486
1 7299034
1 7299174
1 7299306
1 7299391
1 7299556
1 7299642
1 7299778
1 7299779
1 7299791
1 7299915
1 7299952
1 7299970
1 7300026
1 7300040
1 7300166
1 7300167
1 7300175
1 7300199
1 7300265
1 7300504
1 7301063
1 7301105
1 7301188
1 7301338
1 7301420
1 7301709
1 7302057
1 7302148
1 7302343
1 7302529
1 7302629
1 7302641
1 7302757
1 7302878
1 7303038
1 7303091
1 7303190
1 7303325
1 7303458
1 7303461
1 7303773
1 7304016
1 7304017
1 7304084
1 7304105
1 7304187
1 7304793
1 7304895
1 7304946
1 7304976
1 7305107
1 7305228
1 7305297
1 7305505
1 7305610
1 7306412
1 7307114
1 7307296
1 7307507
1 7307515
1 7307564
1 7307723
1 7307764
1 7307936
1 7307960
1 7308535
1 7310381
1 7310510
1 7310633
1 7310783
1 7311182
1 7312127
1 7312643
1 7312776
1 7312977
1 7313001
1 7313017
1 7314348
1 7314349
1 7314350
1 7314541
1 7315197
1 7315362
1 7315430
1 7315822
1 7317790
1 7317940
1 7317975
1 7318433
1 7318444
1 7318651
1 7318859
1 7319866
1 7321395
1 7321738
1 7321829
1 7322113
1 7322152
1 7322247
1 7322361
1 7322480
1 7322512
1 7323722
1 7324078
1 7324294
1 7324386
1 7325833
1 7326142
1 7326760
1 7326796
1 7326842
1 7326854
1 7327023
1 7327085
1 7327265
1 7328003
1 7328099
1 7328927
1 7329434
1 7329713
1 7329768
1 7330727
1 7330952
1 7331632
1 7331897
1 7332124
1 7332853
1 7333055
1 7333147
1 7334055
1 7335087
1 7335197
1 7335209
1 7335258
1 7336529
1 7336575
1 7336642
1 7336672
1 7336796
1 7337158
1 7337975
1 7338406
1 7339839
1 7340282
1 7341189
1 7342031
1 7342032
1 7342931
1 7343102
1 7343120
1 7343339
1 7343655
1 7343767
1 7343811
1 7344360
1 7344999
1 7345091
1 7345767
1 7345881
1 7346031
1 7346561
1 7346732
1 7346851
1 7347355
1 7347428
1 7347905
1 7347964
1 7349434
1 7349483
1 7351981
1 7352097
1 7352150
1 7352380
1 7352608
1 7352927
1 7352983
1 7353383
1 7353547
1 7354848
1 7355970
1 7356761
1 7357114
1 7357122
1 7358832
1 7358936
1 7360627
1 7360710
1 7360769
1 7360793
1 7362999
1 7364217
1 7365336
1 7366257
1 7366687
1 7366702
1 7366720
1 7367133
1 7367551
1 7367654
1 7368645
1 7368884
1 7369455
1 7369661
1 7370563
1 7372104
1 7372372
1 7372966
1 7373649
1 7373740
1 7374193
1 7374326
1 7374749
1 7374770
1 7374992
1 7375126
1 7375854
1 7376293
1 7376471
1 7376937
1 7376991
1 7378100
1 7378233
1 7378387
1 7378738
1 7379779
1 7380200
1 7380499
1 7381173
1 7381206
1 7381979
1 7382093
1 7382161
1 7384693
1 7384888
1 7385577
1 7386038
1 7386083
1 7386781
1 7387849
1 7389275
1 7390255
1 7390653
1 7390763
1 7390866
1 7391364
1 7391995
1 7392465
1 7392501
1 7392925
1 7394076
1 7394272
1 7395472
1 7395836
1 7396016
1 7396029
1 7396552
1 7396574
1 7396772
1 7397265
1 7397266
1 7397942
1 7397976
1 7398430
1 7399065
1 7399250
1 7399251
1 7399717
1 7399747
1 7399942
1 7400012
1 7400314
1 7400343
1 7400381
1 7400517
1 7400772
1 7400862
1 7400918
1 7401378
1 7402145
1 7402242
1 7402284
1 7402285
1 7402447
1 7402467
1 7402721
1 7402770
1 7402805
1 7402813
1 7402911
1 7402945
1 7402987
1 7403172
1 7403181
1 7403324
1 7403427
1 7403688
1 7403738
1 7404169
1 7404216
1 7404230
1 7404253
1 7404255
1 7404326
1 7404426
1 7404789
1 7404803
1 7405156
1 7405214
1 7405267
1 7405268
1 7405333
1 7405392
1 7405407
1 7405530
1 7405591
1 7405645
1 7405651
1 7408403
1 7408424
1 7408537
1 7408619
1 7408807
1 7408898
1 7408919
1 7408958
1 7409023
1 7409209
1 7409577
1 7410124
1 7410160
1 7410749
1 7410776
1 7410828
1 7410855
1 7411089
1 7411090
1 7411708
1 7411793
1 7411806
1 7411815
1 7411855
1 7411982
1 7412190
1 7412243
1 7412289
1 7412360
1 7412375
1 7412391
1 7412403
1 7412427
1 7412431
1 7412654
1 7412693
1 7412790
1 7412848
1 7412933
1 7413072
1 7413076
1 7413180
1 7413181
1 7413220
1 7413244
1 7413247
1 7413264
1 7413305
1 7413310
1 7413356
1 7413577
1 7413662
1 7413739
1 7413775
1 7413776
1 7413779
1 7413783
1 7413945
1 7413950
1 7413965
1 7414002
1 7414033
1 7414034
1 7414165
1 7414200
1 7414417
1 7414430
1 7414466
1 7414535
1 7414544
1 7414616
1 7414630
1 7414631
1 7414825
1 7414907
1 7414999
1 7415056
1 7415252
1 7415677
1 7416262
1 7416299
1 7416358
1 7416779
1 7416943
1 7417207
1 7417234
1 7417253
1 7417378
1 7417416
1 7417697
1 7417702
1 7417726
1 7418049
1 7418365
1 7418510
1 7418906
1 7418907
1 7419040
1 7419077
1 7419226
1 7419350
1 7419381
1 7419430
1 7419499
1 7419605
1 7419969
1 7419970
1 7419978
1 7420348
1 7420673
1 7421114
1 7421154
1 7421314
1 7421609
1 7421684
1 7421718
1 7421792
1 7421847
1 7421934
1 7421941
1 7422027
1 7422268
1 7422659
1 7422691
1 7422760
1 7422806
1 7422820
1 7422851
1 7422932
1 7422946
1 7423222
1 7423226
1 7423783
1 7423813
1 7423890
1 7424431
1 7424455
1 7424552
1 7424922
1 7424974
1 7425037
1 7425038
1 7425492
1 7425531
1 7425532
1 7425823
1 7425998
1 7426222
1 7426277
1 7426427
1 7426435
1 7426538
1 7426618
1 7426641
1 7426659
1 7426825
1 7426883
1 7426920
1 7427081
1 7427082
1 7427329
1 7427447
1 7427562
1 7427688
1 7427689
1 7427993
1 7428011
1 7428091
1 7428192
1 7428234
1 7428356
1 7428503
1 7428504
1 7428527
1 7428827
1 7428937
1 7428938
1 7429265
1 7429321
1 7429442
1 7429447
1 7429496
1 7429559
1 7429631
1 7429748
1 7429967
1 7429986
1 7430072
1 7430093
1 7430107
1 7430202
1 7430332
1 7430372
1 7430406
1 7430447
1 7430457
1 7430458
1 7430506
1 7430518
1 7430543
1 7430638
1 7430659
1 7430836
1 7430975
1 7431227
1 7431300
1 7431349
1 7431486
1 7431663
1 7431694
1 7431739
1 7431750
1 7432080
1 7432274
1 7432346
1 7432395
1 7432396
1 7432441
1 7432494
1 7432533
1 7432587
1 7432677
1 7432955
1 7432956
1 7432991
1 7433000
1 7433116
1 7433169
1 7433296
1 7433385
1 7433617
1 7433618
1 7433671
1 7433846
1 7434110
1 7434268
1 7434306
1 7434503
1 7434505
1 7434510
1 7434543
1 7434633
1 7434775
1 7435288
1 7436430
1 7436965
1 7437441
1 7438255
1 7438362
1 7438405
1 7438636
1 7440344
1 7440935
1 7441229
1 7441285
1 7441288
1 7441507
1 7441993
1 7442011
1 7442064
1 7442248
1 7443250
1 7443266
1 7443316
1 7443367
1 7443613
1 7443614
1 7443774
1 7443832
1 7443865
1 7444245
1 7445760
1 7445770
1 7445834
1 7445917
1 7445928
1 7445996
1 7446006
1 7446063
1 7446355
1 7446378
1 7446391
1 7446706
1 7446707
1 7446776
1 7446884
1 7446963
1 7446980
1 7447010
1 7447380
1 7447382
1 7447829
1 7447940
1 7447971
1 7448024
1 7448078
1 7448088
1 7448434
1 7448499
1 7448502
1 7448588
1 7448657
1 7448672
1 7449295
1 7449333
1 7449529
1 7449531
1 7449539
1 7449793
1 7449846
1 7449872
1 7449888
1 7449889
1 7449992
1 7450547
1 7450577
1 7450931
1 7452366
1 7452367
1 7452388
1 7452615
1 7454813
1 7454844
1 7455081
1 7455225
1 7455364
1 7455433
1 7455511
1 7455618
1 7455975
1 7455991
1 7456163
1 7456228
1 7456311
1 7456470
1 7456565
1 7456584
1 7456690
1 7456737
1 7456825
1 7457399
1 7457444
1 7457446
1 7457510
1 7457740
1 7457838
1 7458839
1 7458936
1 7459661
1 7459672
1 7459717
1 7459859
1 7459931
1 7459969
1 7460209
1 7460260
1 7460277
1 7460278
1 7460318
1 7460563
1 7461814
1 7461862
1 7461979
1 7462022
1 7462054
1 7462218
1 7462281
1 7462284
1 7462496
1 7462623
1 7463316
1 7463515
1 7463530
1 7463557
1 7463565
1 7463608
1 7463677
1 7463824
1 7464060
1 7464151
1 7464202
1 7464525
1 7464751
1 7464801
1 7465029
1 7465055
1 7465605
1 7466497
1 7466554
1 7468577
1 7468827
1 7468846
1 7469094
1 7469231
1 7469613
1 7469631
1 7471476
1 7471479
1 7471480
1 7471546
1 7471597
1 7471853
1 7472238
1 7472484
1 7472700
1 7472787
1 7472867
1 7472937
1 7474814
1 7474837
1 7475007
1 7475110
1 7475122
1 7475223
1 7475253
1 7475278
1 7475414
1 7475418
1 7475479
1 7475481
1 7475487
1 7475515
1 7475517
1 7475548
1 7475698
1 7475717
1 7475772
1 7475808
1 7475960
1 7476053
1 7476131
1 7476208
1 7476271
1 7476589
1 7476614
1 7476729
1 7476739
1 7476800
1 7477011
1 7477568
1 7477630
1 7477668
1 7477746
1 7477814
1 7477822
1 7478028
1 7478163
1 7478219
1 7478264
1 7478349
1 7478665
1 7478692
1 7478728
1 7478734
1 7478814
1 7479134
1 7479254
1 7479262
1 7479273
1 7479275
1 7479381
1 7480806
1 7481042
1 7481172
1 7481387
1 7481431
1 7481528
1 7481548
1 7481616
1 7482645
1 7482673
1 7482697
1 7482698
1 7482707
1 7482746
1 7482793
1 7482876
1 7482975
1 7483039
1 7483093
1 7483095
1 7483098
1 7483149
1 7483372
1 7483401
1 7483447
1 7483448
1 7483755
1 7484002
1 7484009
1 7484169
1 7484509
1 7484528
1 7484829
1 7484847
1 7485165
1 7485450
1 7485457
1 7485759
1 7485776
1 7485873
1 7486078
1 7486799
1 7487451
1 7487583
1 7487818
1 7489170
1 7489187
1 7489280
1 7489423
1 7490021
1 7491677
1 7492446
1 7493728
1 7494227
1 7495880
1 7498055
1 7500519
1 7501424
1 7501885
1 7502085
1 7502105
1 7502141
1 7502240
1 7502268
1 7502303
1 7502664
1 7503729
1 7503760
1 7503904
1 7504280
1 7504395
1 7505167
1 7505173
1 7505238
1 7505278
1 7505505
1 7505688
1 7505736
1 7505808
1 7505852
1 7505926
1 7505991
1 7505994
1 7506028
1 7506092
1 7506266
1 7506414
1 7506524
1 7506758
1 7506945
1 7507052
1 7507126
1 7507194
1 7507967
1 7508045
1 7508128
1 7508499
1 7508844
1 7509033
1 7509378
1 7510513
1 7510993
1 7510999
1 7511015
1 7511036
1 7511117
1 7511301
1 7511506
1 7511530
1 7511735
1 7511805
1 7512148
1 7512627
1 7512752
1 7512826
1 7512871
1 7513171
1 7513210
1 7513211
1 7513693
1 7513748
1 7514160
1 7516704
1 7516762
1 7517545
1 7517731
1 7517769
1 7517774
1 7517926
1 7517945
1 7518111
1 7518301
1 7518625
1 7518641
1 7518644
1 7519177
1 7519262
1 7519463
1 7519636
1 7519764
1 7520236
1 7520835
1 7520956
1 7521084
1 7521125
1 7521197
1 7521244
1 7521306
1 7521578
1 7521585
1 7521696
1 7521735
1 7521749
1 7521753
1 7521788
1 7521839
1 7521875
1 7521894
1 7521936
1 7521948
1 7522016
1 7522036
1 7522100
1 7522107
1 7522128
1 7522146
1 7522149
1 7522220
1 7522310
1 7522321
1 7522334
1 7522640
1 7522735
1 7522779
1 7522785
1 7522792
1 7522815
1 7523022
1 7523023
1 7523039
1 7523117
1 7523211
1 7523235
1 7523647
1 7523861
1 7524024
1 7524079
1 7524080
1 7524087
1 7524231
1 7524263
1 7524275
1 7524321
1 7524393
1 7524486
1 7524499
1 7524514
1 7524628
1 7524659
1 7524810
1 7524819
1 7525222
1 7525246
1 7525280
1 7525295
1 7525296
1 7525539
1 7525614
1 7525654
1 7525777
1 7525788
1 7525867
1 7525890
1 7526101
1 7526458
1 7526459
1 7526472
1 7526473
1 7526502
1 7526544
1 7526618
1 7526770
1 7526796
1 7526813
1 7526924
1 7527104
1 7527116
1 7527272
1 7527286
1 7527430
1 7527543
1 7527617
1 7527627
1 7527745
1 7527875
1 7527894
1 7527909
1 7527962
1 7528831
1 7528959
1 7529406
1 7529522
1 7529534
1 7529541
1 7529616
1 7529869
1 7529882
1 7529922
1 7529923
1 7529978
1 7529987
1 7530018
1 7530029
1 7530141
1 7530316
1 7530378
1 7530543
1 7530544
1 7530602
1 7530674
1 7530799
1 7531131
1 7531157
1 7531238
1 7531315
1 7531394
1 7531553
1 7531645
1 7531671
1 7531681
1 7531682
1 7531701
1 7531738
1 7531795
1 7531908
1 7531977
1 7532242
1 7532405
1 7532492
1 7532635
1 7532813
1 7532939
1 7533130
1 7533274
1 7533276
1 7533734
1 7533869
1 7534257
1 7534722
1 7534733
1 7535583
1 7535746
1 7535775
1 7535812
1 7535830
1 7535914
1 7535919
1 7536043
1 7536155
1 7536245
1 7536370
1 7536420
1 7536692
1 7536705
1 7536761
1 7536770
1 7536791
1 7537089
1 7537206
1 7537301
1 7537321
1 7537325
1 7537373
1 7537450
1 7537541
1 7537555
1 7537583
1 7537602
1 7537617
1 7537669
1 7537672
1 7538141
1 7538155
1 7538198
1 7538241
1 7538367
1 7538404
1 7538462
1 7538468
1 7538498
1 7538499
1 7538513
1 7538591
1 7538599
1 7538840
1 7538936
1 7538958
1 7540043
1 7540100
1 7540101
1 7540191
1 7540206
1 7540442
1 7540511
1 7540585
1 7540628
1 7540762
1 7540978
1 7541365
1 7541793
1 7542010
1 7542064
1 7542172
1 7542875
1 7543072
1 7543130
1 7543131
1 7543290
1 7543371
1 7543392
1 7543452
1 7543509
1 7543544
1 7543639
1 7543798
1 7544048
1 7544154
1 7544155
1 7544166
1 7544184
1 7544211
1 7544231
1 7544695
1 7546138
1 7546423
1 7546493
1 7546509
1 7546541
1 7546553
1 7546739
1 7546741
1 7547436
1 7547464
1 7548520
1 7548535
1 7548759
1 7548931
1 7549017
1 7549095
1 7549499
1 7549504
1 7549647
1 7549698
1 7549780
1 7549997
1 7550475
1 7550826
1 7551326
1 7551434
1 7551694
1 7551771
1 7551863
1 7551913
1 7551915
1 7551916
1 7551919
1 7551951
1 7551970
1 7552028
1 7552065
1 7552128
1 7552200
1 7552422
1 7552425
1 7552457
1 7552998
1 7553131
1 7553155
1 7553209
1 7553643
1 7553985
1 7554661
1 7554788
1 7554888
1 7555173
1 7555443
1 7555479
1 7555995
1 7556020
1 7556115
1 7556201
1 7556591
1 7556802
1 7556888
1 7556992
1 7557946
1 7558209
1 7558557
1 7558978
1 7559143
1 7559179
1 7559630
1 7560245
1 7560443
1 7560603
1 7561035
1 7561197
1 7561436
1 7562042
1 7562331
1 7562558
1 7562986
1 7563040
1 7563070
1 7563401
1 7563595
1 7563646
1 7564092
1 7564178
1 7564227
1 7564255
1 7564292
1 7564300
1 7564309
1 7564339
1 7564498
1 7564918
1 7565008
1 7565016
1 7565048
1 7565208
1 7565538
1 7566024
1 7566161
1 7566267
1 7566366
1 7566457
1 7567024
1 7567123
1 7567126
1 7567256
1 7567380
1 7567616
1 7567854
1 7568080
1 7568268
1 7568811
1 7569197
1 7569257
1 7569286
1 7569370
1 7569388
1 7569709
1 7569751
1 7569768
1 7569903
1 7570033
1 7570120
1 7570215
1 7570342
1 7570348
1 7570784
1 7570934
1 7571032
1 7571175
1 7571179
1 7571392
1 7571774
1 7571795
1 7571939
1 7571985
1 7572075
1 7572236
1 7572242
1 7572642
1 7572901
1 7573028
1 7573444
1 7573449
1 7573917
1 7574094
1 7574688
1 7574867
1 7575004
1 7575167
1 7575218
1 7575601
1 7575806
1 7575921
1 7576215
1 7576484
1 7576536
1 7576766
1 7576789
1 7577925
1 7578027
1 7578063
1 7578865
1 7579205
1 7579343
1 7579651
1 7579726
1 7580186
1 7580436
1 7580857
1 7581034
1 7581098
1 7581354
1 7581515
1 7582091
1 7582162
1 7583223
1 7583639
1 7583721
1 7583784
1 7583827
1 7583905
1 7583938
1 7583952
1 7584282
1 7586175
1 7586389
1 7586398
1 7586417
1 7586720
1 7586842
1 7586992
1 7587357
1 7587361
1 7588092
1 7588160
1 7588183
1 7588349
1 7589652
1 7589667
1 7589932
1 7590427
1 7590902
1 7590952
1 7591162
1 7591388
1 7591480
1 7591560
1 7591567
1 7591672
1 7591774
1 7591776
1 7591917
1 7591945
1 7592315
1 7592524
1 7592575
1 7593159
1 7593242
1 7593429
1 7593511
1 7593571
1 7593778
1 7594053
1 7594353
1 7594628
1 7594679
1 7595229
1 7595749
1 7595867
1 7595868
1 7595961
1 7595980
1 7596193
1 7596987
1 7596991
1 7597217
1 7597245
1 7597283
1 7597496
1 7598769
1 7598911
1 7599033
1 7599061
1 7599236
1 7599265
1 7599759
1 7599884
1 7600144
1 7600275
1 7600320
1 7601325
1 7601326
1 7601652
1 7602158
1 7602385
1 7602535
1 7602578
1 7603102
1 7603112
1 7603369
1 7603408
1 7603565
1 7603764
1 7603841
1 7603890
1 7604240
1 7604293
1 7604552
1 7604691
1 7604759
1 7604771
1 7604791
1 7605304
1 7605735
1 7605872
1 7606409
1 7607016
1 7607025
1 7607379
1 7607384
1 7607971
1 7607977
1 7608020
1 7608047
1 7608139
1 7608171
1 7608491
1 7608609
1 7608650
1 7608743
1 7608786
1 7608898
1 7609078
1 7609088
1 7609607
1 7609611
1 7609724
1 7609732
1 7609888
1 7609961
1 7609966
1 7609979
1 7610026
1 7610240
1 7610264
1 7610308
1 7610332
1 7610505
1 7610571
1 7610580
1 7610631
1 7610706
1 7610763
1 7610867
1 7610871
1 7610967
1 7610993
1 7611004
1 7611050
1 7611496
1 7611503
1 7611545
1 7611578
1 7611669
1 7611987
1 7612031
1 7612078
1 7612192
1 7612204
1 7612237
1 7612349
1 7612499
1 7612593
1 7612685
1 7612885
1 7612933
1 7613008
1 7613028
1 7613222
1 7613469
1 7613470
1 7613524
1 7613545
1 7613633
1 7613768
1 7613820
1 7613831
1 7613834
1 7614450
1 7614561
1 7614620
1 7614728
1 7614740
1 7614754
1 7614817
1 7615089
1 7615090
1 7615099
1 7615104
1 7615106
1 7615304
1 7615307
1 7615476
1 7615505
1 7615732
1 7616041
1 7616130
1 7616199
1 7616210
1 7616234
1 7616380
1 7616422
1 7616668
1 7617101
1 7617324
1 7617533
1 7617617
1 7617618
1 7617893
1 7617931
1 7617987
1 7618065
1 7618391
1 7618490
1 7618510
1 7618515
1 7618641
1 7618722
1 7618733
1 7618923
1 7618957
1 7619036
1 7619048
1 7619142
1 7619265
1 7619308
1 7619478
1 7619541
1 7619638
1 7619713
1 7619834
1 7622438
1 7622910
1 7622923
1 7623150
1 7623307
1 7624876
1 7625167
1 7625168
1 7625207
1 7625329
1 7625383
1 7625578
1 7625615
1 7625670
1 7625700
1 7625714
1 7625856
1 7625930
1 7625989
1 7626233
1 7626357
1 7626375
1 7626490
1 7626541
1 7626543
1 7626552
1 7626573
1 7626591
1 7626649
1 7626663
1 7626759
1 7626763
1 7627252
1 7627363
1 7627578
1 7627650
1 7627855
1 7627958
1 7627978
1 7628140
1 7628141
1 7628258
1 7628267
1 7629308
1 7629383
1 7629450
1 7629622
1 7629649
1 7631242
1 7631257
1 7631502
1 7631533
1 7631601
1 7631618
1 7631745
1 7631930
1 7631946
1 7632063
1 7632141
1 7632329
1 7632388
1 7632489
1 7632508
1 7632654
1 7632658
1 7633584
1 7633590
1 7633701
1 7633841
1 7633851
1 7633961
1 7634018
1 7634032
1 7634157
1 7636162
1 7636289
1 7636295
1 7636696
1 7636732
1 7636811
1 7637289
1 7637339
1 7637477
1 7637628
1 7637665
1 7637727
1 7637741
1 7637837
1 7637848
1 7637936
1 7638214
1 7638237
1 7638359
1 7638676
1 7639280
1 7639311
1 7639415
1 7639466
1 7639557
1 7639630
1 7639639
1 7639911
1 7639918
1 7639954
1 7639980
1 7640111
1 7640124
1 7640268
1 7640409
1 7640577
1 7640607
1 7640802
1 7641313
1 7641440
1 7641483
1 7641545
1 7641704
1 7641725
1 7641800
1 7641820
1 7642094
1 7642213
1 7642283
1 7642302
1 7642332
1 7642349
1 7642353
1 7642474
1 7642532
1 7642830
1 7643215
1 7643389
1 7643556
1 7643605
1 7643617
1 7644072
1 7644238
1 7644245
1 7644251
1 7644344
1 7644354
1 7644361
1 7644388
1 7644461
1 7645248
1 7645512
1 7645789
1 7645866
1 7646142
1 7647955
1 7648030
1 7648066
1 7648339
1 7648380
1 7648444
1 7648743
1 7648801
1 7649043
1 7649615
1 7649755
1 7649768
1 7650027
1 7650258
1 7650288
1 7650311
1 7650319
1 7650417
1 7650496
1 7650816
1 7651377
1 7651379
1 7652215
1 7653915
1 7654076
1 7654160
1 7654219
1 7654583
1 7654697
1 7654842
1 7654852
1 7654936
1 7655050
1 7656061
1 7656339
1 7656445
1 7656802
1 7657284
1 7657426
1 7658179
1 7658261
1 7658423
1 7658500
1 7658796
1 7658815
1 7658819
1 7659154
1 7659489
1 7659563
1 7659839
1 7659966
1 7660038
1 7661051
1 7661869
1 7662200
1 7662313
1 7662611
1 7662622
1 7663548
1 7663939
1 7664496
1 7667982
1 7669370
1 7678646
1 7679015
1 7679364
1 7679785
1 7679963
1 7682481
1 7683726
1 7685152
1 7686248
1 7686317
1 7686917
1 7690610
1 7691101
1 7691340
1 7691361
1 7691468
1 7691493
1 7691507
1 7691770
1 7692418
1 7693435
1 7693666
1 7693831
1 7693857
1 7694167
1 7694427
1 7694797
1 7694817
1 7694840
1 7694893
1 7695284
1 7695503
1 7696194
1 7696314
1 7696342
1 7697444
1 7697484
1 7697610
1 7697956
1 7698753
1 7698754
1 7698784
1 7698892
1 7699034
1 7699137
1 7699213
1 7699528
1 7699735
1 7699750
1 7700219
1 7700365
1 7700581
1 7701176
1 7701177
1 7701187
1 7701360
1 7701392
1 7701519
1 7702303
1 7702534
1 7702662
1 7702704
1 7703022
1 7703596
1 7703746
1 7703774
1 7704134
1 7704304
1 7704483
1 7704704
1 7704722
1 7704756
1 7704896
1 7705094
1 7705255
1 7705315
1 7705810
1 7705913
1 7706210
1 7706353
1 7706468
1 7706494
1 7706702
1 7706712
1 7706947
1 7706950
1 7707151
1 7707192
1 7707207
1 7707360
1 7708017
1 7708191
1 7708348
1 7711264
1 7711331
1 7711796
1 7711836
1 7711877
1 7712427
1 7712574
1 7713307
1 7713914
1 7713971
1 7714420
1 7715024
1 7715185
1 7715447
1 7715470
1 7717160
1 7717292
1 7717365
1 7717384
1 7717450
1 7717472
1 7717554
1 7717982
1 7718072
1 7718083
1 7718218
1 7718230
1 7718247
1 7718295
1 7718296
1 7718325
1 7718453
1 7718473
1 7718970
1 7719047
1 7719143
1 7719222
1 7719281
1 7720881
1 7720882
1 7721903
1 7722049
1 7722115
1 7722436
1 7722631
1 7722635
1 7723036
1 7723131
1 7723495
1 7723780
1 7724120
1 7724378
1 7724567
1 7724666
1 7724805
1 7725412
1 7725956
1 7726219
1 7726405
1 7726692
1 7726693
1 7726749
1 7726774
1 7726895
1 7727097
1 7727254
1 7727255
1 7727256
1 7727493
1 7727782
1 7727784
1 7728078
1 7728606
1 7729163
1 7729363
1 7730428
1 7730429
1 7730470
1 7730891
1 7731238
1 7731570
1 7731583
1 7731779
1 7732357
1 7732537
1 7733038
1 7733039
1 7733074
1 7733134
1 7733333
1 7734968
1 7735204
1 7735622
1 7736227
1 7736993
1 7737154
1 7737248
1 7737320
1 7737401
1 7737497
1 7737675
1 7737934
1 7738442
1 7738473
1 7738738
1 7738991
1 7739446
1 7739665
1 7740689
1 7740856
1 7742241
1 7742283
1 7742522
1 7742659
1 7743930
1 7744017
1 7744992
1 7745086
1 7747347
1 7747466
1 7748290
1 7750004
1 7750013
1 7750014
1 7750331
1 7750503
1 7750536
1 7751201
1 7751445
1 7751951
1 7753132
1 7753187
1 7753272
1 7753281
1 7754065
1 7754300
1 7754418
1 7754459
1 7754465
1 7754644
1 7754646
1 7755019
1 7755946
1 7756039
1 7756158
1 7756170
1 7756198
1 7756492
1 7756867
1 7757852
1 7758803
1 7759074
1 7759158
1 7759272
1 7759790
1 7760005
1 7760083
1 7760225
1 7760409
1 7760549
1 7761167
1 7761274
1 7761304
1 7761534
1 7763194
1 7763572
1 7763805
1 7766289
1 7766290
1 7766293
1 7766297
1 7766329
1 7766917
1 7767614
1 7768015
1 7768201
1 7768281
1 7768439
1 7769370
1 7769765
1 7769793
1 7769853
1 7771566
1 7771589
1 7771627
1 7771757
1 7772112
1 7772176
1 7772329
1 7772457
1 7772506
1 7772519
1 7772752
1 7772931
1 7773623
1 7773665
1 7773666
1 7774242
1 7774648
1 7774745
1 7775911
1 7776559
1 7776706
1 7776746
1 7776807
1 7777029
1 7777249
1 7777272
1 7777290
1 7777729
1 7778003
1 7778127
1 7778167
1 7778299
1 7778330
1 7778613
1 7778657
1 7779439
1 7779452
1 7779518
1 7779924
1 7779935
1 7780106
1 7780293
1 7780391
1 7780424
1 7780539
1 7780569
1 7780703
1 7780761
1 7780999
1 7781049
1 7781085
1 7781201
1 7781389
1 7781502
1 7781531
1 7782082
1 7782236
1 7782328
1 7782753
1 7782847
1 7784988
1 7785686
1 7786913
1 7787047
1 7787256
1 7787331
1 7787429
1 7787451
1 7787666
1 7788010
1 7788214
1 7788356
1 7788418
1 7788949
1 7789068
1 7789855
1 7789892
1 7790183
1 7790338
1 7790352
1 7790458
1 7790892
1 7790986
1 7791594
1 7791940
1 7792232
1 7793342
1 7794798
1 7795847
1 7795973
1 7796136
1 7796155
1 7796403
1 7796537
1 7796654
1 7796815
1 7796930
1 7796936
1 7797272
1 7797481
1 7797775
1 7797867
1 7798566
1 7798606
1 7798644
1 7799408
1 7799546
1 7799838
1 7800277
1 7800561
1 7800721
1 7800917
1 7800987
1 7801287
1 7801782
1 7801999
1 7802242
1 7802284
1 7802289
1 7802382
1 7802544
1 7802701
1 7803178
1 7803457
1 7803474
1 7803544
1 7804134
1 7804343
1 7804434
1 7805272
1 7806473
1 7807014
1 7807806
1 7808388
1 7808598
1 7808713
1 7809234
1 7809252
1 7809260
1 7809460
1 7809807
1 7809865
1 7810136
1 7810247
1 7810348
1 7812528
1 7812702
1 7812735
1 7812763
1 7813259
1 7813300
1 7813303
1 7815390
1 7815734
1 7817125
1 7817298
1 7817855
1 7818299
1 7818329
1 7818650
1 7818802
1 7818860
1 7818947
1 7819088
1 7819120
1 7819179
1 7819283
1 7819287
1 7819357
1 7819548
1 7819714
1 7819823
1 7819886
1 7820162
1 7820690
1 7820770
1 7820878
1 7821017
1 7821682
1 7821742
1 7821820
1 7821989
1 7822022
1 7822147
1 7822762
1 7822820
1 7822950
1 7823074
1 7823181
1 7823196
1 7823228
1 7823238
1 7823420
1 7823610
1 7823730
1 7823909
1 7824237
1 7825214
1 7826650
1 7826686
1 7827052
1 7827136
1 7827451
1 7827929
1 7828028
1 7828786
1 7828890
1 7829634
1 7829683
1 7830041
1 7830578
1 7830681
1 7833165
1 7833306
1 7833710
1 7833960
1 7834779
1 7835747
1 7836867
1 7837523
1 7837746
1 7838171
1 7838296
1 7838745
1 7838995
1 7839053
1 7839221
1 7839652
1 7839724
1 7839888
1 7841864
1 7842002
1 7842279
1 7842948
1 7843275
1 7843440
1 7844269
1 7844519
1 7844944
1 7845180
1 7845242
1 7845996
1 7846283
1 7846480
1 7846821
1 7847675
1 7848285
1 7848298
1 7848790
1 7848877
1 7849308
1 7850080
1 7850338
1 7850402
1 7850785
1 7851290
1 7851695
1 7852099
1 7852518
1 7852599
1 7852823
1 7854382
1 7854963
1 7854997
1 7855329
1 7855931
1 7856184
1 7856450
1 7856496
1 7856837
1 7858021
1 7858430
1 7858693
1 7858938
1 7859238
1 7859244
1 7859463
1 7859488
1 7859569
1 7859596
1 7859599
1 7859627
1 7859720
1 7859927
1 7860701
1 7860829
1 7860844
1 7860900
1 7862511
1 7862535
1 7862658
1 7862676
1 7862766
1 7863488
1 7864521
1 7864526
1 7864546
1 7864905
1 7866342
1 7867645
1 7867646
1 7867996
1 7869205
1 7869616
1 7869778
1 7871265
1 7871769
1 7872724
1 7872780
1 7872795
1 7873971
1 7874073
1 7874564
1 7874592
1 7874976
1 7874978
1 7875686
1 7875687
1 7875798
1 7876146
1 7876325
1 7876918
1 7877872
1 7878301
1 7878453
1 7882292
1 7883812
1 7883860
1 7884207
1 7884965
1 7884966
1 7885021
1 7885027
1 7885114
1 7885785
1 7886051
1 7886682
1 7887030
1 7887071
1 7889057
1 7889971
1 7890249
1 7893442
1 7893486
1 7894201
1 7894509
1 7894533
1 7894558
1 7894976
1 7895010
1 7895120
1 7896175
1 7896429
1 7897092
1 7897246
1 7897544
1 7899041
1 7899793
1 7899949
1 7900043
1 7900753
1 7900776
1 7902758
1 7903020
1 7903222
1 7903710
1 7904381
1 7906466
1 7906994
1 7907881
1 7908363
1 7908564
1 7909318
1 7909546
1 7909694
1 7909775
1 7909985
1 7910097
1 7910282
1 7910398
1 7910593
1 7910604
1 7910646
1 7911037
1 7911112
1 7911293
1 7911326
1 7911418
1 7911653
1 7912129
1 7912265
1 7912470
1 7912629
1 7912716
1 7913002
1 7913083
1 7913118
1 7913789
1 7917697
1 7917913
1 7917936
1 7917957
1 7918007
1 7918008
1 7918022
1 7918526
1 7919477
1 7920464
1 7920516
1 7920714
1 7921171
1 7921603
1 7922039
1 7922634
1 7922787
1 7925650
1 7926096
1 7926361
1 7927212
1 7927405
1 7927587
1 7928785
1 7928915
1 7929274
1 7929292
1 7929297
1 7929305
1 7929638
1 7929715
1 7929757
1 7929842
1 7929870
1 7929924
1 7929952
1 7930166
1 7930470
1 7930878
1 7931189
1 7931922
1 7932092
1 7932172
1 7932472
1 7932493
1 7932918
1 7933033
1 7933059
1 7933437
1 7933440
1 7933633
1 7933737
1 7933814
1 7934089
1 7934104
1 7934107
1 7934390
1 7934526
1 7934647
1 7935229
1 7935331
1 7935529
1 7938419
1 7938488
1 7938974
1 7939564
1 7939731
1 7939764
1 7939902
1 7940198
1 7940511
1 7940886
1 7941308
1 7941337
1 7942493
1 7942628
1 7942751
1 7942788
1 7942829
1 7942981
1 7943807
1 7943885
1 7944202
1 7944203
1 7944290
1 7944427
1 7944839
1 7944979
1 7945137
1 7945157
1 7945331
1 7945421
1 7945724
1 7945811
1 7946359
1 7946488
1 7946509
1 7946701
1 7946723
1 7946782
1 7947169
1 7947227
1 7947252
1 7947267
1 7947376
1 7947398
1 7947462
1 7947483
1 7947496
1 7947504
1 7947571
1 7947714
1 7947719
1 7947764
1 7947794
1 7947833
1 7948063
1 7948081
1 7948145
1 7948547
1 7949232
1 7949358
1 7949391
1 7949480
1 7949638
1 7949842
1 7950236
1 7950352
1 7950469
1 7951001
1 7951416
1 7952194
1 7953009
1 7954542
1 7955275
1 7955514
1 7955557
1 7958812
1 7959234
1 7959497
1 7959668
1 7959871
1 7961233
1 7962288
1 7962423
1 7963763
1 7963931
1 7964550
1 7964577
1 7964687
1 7966238
1 7966394
1 7966526
1 7966811
1 7968357
1 7969904
1 7970198
1 7970350
1 7970351
1 7970936
1 7971189
1 7971213
1 7971537
1 7971674
1 7971836
1 7971926
1 7971942
1 7972177
1 7972206
1 7972349
1 7972546
1 7972696
1 7973922
1 7974578
1 7974811
1 7975318
1 7975794
1 7976146
1 7976956
1 7977190
1 7977711
1 7977814
1 7977871
1 7978149
1 7978445
1 7978677
1 7978936
1 7978997
1 7980667
1 7981255
1 7981323
1 7981464
1 7981495
1 7981670
1 7984168
1 7984569
1 7986536
1 7986817
1 7987056
1 7987252
1 7988162
1 7988464
1 7989135
1 7989141
1 7989469
1 7989718
1 7990109
1 7990377
1 7990780
1 7991382
1 7991628
1 7993418
1 7994224
1 7996533
1 7996760
1 7996762
1 7997538
1 7997632
1 7997683
1 8000795
1 8000850
1 8000979
1 8001240
1 8001896
1 8002220
1 8002226
1 8002319
1 8002820
1 8002913
1 8002986
1 8003370
1 8003966
1 8005259
1 8005502
1 8007005
1 8007396
1 8007564
1 8007578
1 8007614
1 8007729
1 8007751
1 8008216
1 8008267
1 8008573
1 8009051
1 8009159
1 8009285
1 8009541
1 8009616
1 8009881
1 8009958
1 8010097
1 8010147
1 8010148
1 8010175
1 8010460
1 8010548
1 8010586
1 8010689
1 8010727
1 8010892
1 8010896
1 8010925
1 8011020
1 8011331
1 8011649
1 8011662
1 8012078
1 8013105
1 8013229
1 8013246
1 8013300
1 8013656
1 8013839
1 8013859
1 8014731
1 8014749
1 8015006
1 8015236
1 8015299
1 8015562
1 8015985
1 8018215
1 8018346
1 8018394
1 8018410
1 8018462
1 8018547
1 8018575
1 8018628
1 8018718
1 8018720
1 8018763
1 8018777
1 8019092
1 8019789
1 8019813
1 8020040
1 8020480
1 8020582
1 8020617
1 8020676
1 8021080
1 8021129
1 8021151
1 8021319
1 8021358
1 8027037
1 8027047
1 8027059
1 8027068
1 8028520
1 8028528
1 8028614
1 8028636
1 8029189
1 8029545
1 8029570
1 8029598
1 8029862
1 8029884
1 8032392
1 8032471
1 8032571
1 8033080
1 8033310
1 8033775
1 8033815
1 8034184
1 8035764
1 8035842
1 8035915
1 8037401
1 8037691
1 8037956
1 8038047
1 8038051
1 8038348
1 8038571
1 8039216
1 8039352
1 8039357
1 8039404
1 8039659
1 8040876
1 8042747
1 8043429
1 8043530
1 8045873
1 8048182
1 8048996
1 8049491
1 8049678
1 8050053
1 8051247
1 8056075
1 8056076
1 8057027
1 8058439
1 8058603
1 8059735
1 8060069
1 8060534
1 8064628
1 8068002
1 8068045
1 8068913
1 8069311
1 8070354
1 8070448
1 8070491
1 8070524
1 8070895
1 8070917
1 8070934
1 8071112
1 8071672
1 8071807
1 8071866
1 8071935
1 8072244
1 8072746
1 8072947
1 8073374
1 8073377
1 8073506
1 8073774
1 8074498
1 8074561
1 8074726
1 8074762
1 8074874
1 8074944
1 8075204
1 8075369
1 8075431
1 8075797
1 8075798
1 8075890
1 8075955
1 8076120
1 8076168
1 8076243
1 8076249
1 8076430
1 8076468
1 8076873
1 8077361
1 8077601
1 8077642
1 8077799
1 8078069
1 8078070
1 8078112
1 8078871
1 8079009
1 8079664
1 8079877
1 8080087
1 8080267
1 8080475
1 8080492
1 8080882
1 8080883
1 8080888
1 8080891
1 8080996
1 8081264
1 8081337
1 8081368
1 8081417
1 8081508
1 8081618
1 8081875
1 8081898
1 8081939
1 8082127
1 8082337
1 8082884
1 8083090
1 8083407
1 8083720
1 8083887
1 8084089
1 8084144
1 8084478
1 8084590
1 8084701
1 8084848
1 8084955
1 8085111
1 8085185
1 8085703
1 8086265
1 8086627
1 8086933
1 8087719
1 8087971
1 8088318
1 8088565
1 8090382
1 8090384
1 8090703
1 8091846
1 8091951
1 8091993
1 8092019
1 8092084
1 8092101
1 8092113
1 8092130
1 8092142
1 8092173
1 8092177
1 8092199
1 8092214
1 8092419
1 8092466
1 8092489
1 8092490
1 8092497
1 8092498
1 8092504
1 8092505
1 8092544
1 8092607
1 8092614
1 8092643
1 8092670
1 8092731
1 8092826
1 8092846
1 8092853
1 8092887
1 8092888
1 8092957
1 8093036
1 8093558
1 8093561
1 8093907
1 8094017
1 8094096
1 8094098
1 8094099
1 8094268
1 8094417
1 8094434
1 8094462
1 8094503
1 8094525
1 8094755
1 8094931
1 8094955
1 8095156
1 8095385
1 8095752
1 8096113
1 8096144
1 8096164
1 8096294
1 8097308
1 8097357
1 8097360
1 8097384
1 8097410
1 8097451
1 8097456
1 8098618
1 8098636
1 8098644
1 8098656
1 8098732
1 8098739
1 8098779
1 8099041
1 8099051
1 8099107
1 8099128
1 8099168
1 8099172
1 8099218
1 8099219
1 8099288
1 8099305
1 8099461
1 8099465
1 8099480
1 8099500
1 8099513
1 8099534
1 8099550
1 8099561
1 8099616
1 8099658
1 8099684
1 8099691
1 8099834
1 8099965
1 8099970
1 8100029
1 8100069
1 8100080
1 8100093
1 8100111
1 8100126
1 8100141
1 8100186
1 8100205
1 8100648
1 8100662
1 8100682
1 8100720
1 8100728
1 8100732
1 8100768
1 8100779
1 8100868
1 8100874
1 8100879
1 8100884
1 8100897
1 8100899
1 8100980
1 8101041
1 8101297
1 8101359
1 8101574
1 8101843
1 8101853
1 8101886
1 8101917
1 8102309
1 8102321
1 8102342
1 8102460
1 8104397
1 8104625
1 8105645
1 8106422
1 8106979
1 8107886
1 8107917
1 8107920
1 8107945
1 8110749
1 8111205
1 8111557
1 8111744
1 8112173
1 8113294
1 8113494
1 8113718
1 8115326
1 8115404
1 8115805
1 8115829
1 8116817
1 8117829
1 8118422
1 8118445
1 8118506
1 8118533
1 8118682
1 8119253
1 8119632
1 8120167
1 8120195
1 8120534
1 8120961
1 8121121
1 8121397
1 8121964
1 8122339
1 8122464
1 8123527
1 8124637
1 8124638
1 8124932
1 8125948
1 8127350
1 8127413
1 8128772
1 8129932
1 8130516
1 8130902
1 8131618
1 8132427
1 8133997
1 8135154
1 8135423
1 8135475
1 8135506
1 8135964
1 8136369
1 8136379
1 8137662
1 8138134
1 8138200
1 8138304
1 8139428
1 8140443
1 8141298
1 8141406
1 8148529
1 8148985
1 8149480
1 8149639
1 8150410
1 8151967
1 8153758
1 8153892
1 8154742
1 8155790
1 8157394
1 8158439
1 8159093
1 8159110
1 8161738
1 8161828
1 8163277
1 8166565
1 8166601
1 8166860
1 8169898
1 8169937
1 8171202
1 8171468
1 8171474
1 8171852
1 8172843
1 8172949
1 8178790
1 8179530
1 8179535
1 8180377
1 8180904
1 8182345
1 8182490
1 8182603
1 8182765
1 8182783
1 8183187
1 8183210
1 8183310
1 8183482
1 8184663
1 8185778
1 8188031
1 8190969
1 8192585
1 8192670
1 8192907
1 8192931
1 8192955
1 8193503
1 8194698
1 8195123
1 8195556
1 8196717
1 8196972
1 8197154
1 8197946
1 8197958
1 8198401
1 8199801
1 8204694
1 8204842
1 8205032
1 8205375
1 8206274
1 8206378
1 8206538
1 8206721
1 8207047
1 8207483
1 8207720
1 8207772
1 8207945
1 8208141
1 8208142
1 8208356
1 8208411
1 8208590
1 8208622
1 8208728
1 8208812
1 8208853
1 8209285
1 8209340
1 8209727
1 8209950
1 8210142
1 8210143
1 8210451
1 8210462
1 8210580
1 8210813
1 8210824
1 8210835
1 8210929
1 8211207
1 8211220
1 8211337
1 8211384
1 8211387
1 8211512
1 8211673
1 8211870
1 8212490
1 8212641
1 8212705
1 8212723
1 8212750
1 8212990
1 8213060
1 8213090
1 8213370
1 8213560
1 8214236
1 8214330
1 8214552
1 8214989
1 8216759
1 8216785
1 8217001
1 8218034
1 8218082
1 8218298
1 8218508
1 8218867
1 8219005
1 8219080
1 8219104
1 8219111
1 8219244
1 8219365
1 8219486
1 8219556
1 8220537
1 8220771
1 8220836
1 8221044
1 8221107
1 8221118
1 8221682
1 8221930
1 8221952
1 8221965
1 8222027
1 8222148
1 8222159
1 8222243
1 8222274
1 8222460
1 8222521
1 8222624
1 8222740
1 8222870
1 8222940
1 8222971
1 8223016
1 8223060
1 8223960
1 8223992
1 8224923
1 8224967
1 8224992
1 8225002
1 8225115
1 8225158
1 8225166
1 8225296
1 8225583
1 8225623
1 8225884
1 8226129
1 8226256
1 8226327
1 8226468
1 8226685
1 8226980
1 8227081
1 8227331
1 8227402
1 8227486
1 8227808
1 8227958
1 8227964
1 8228354
1 8229930
1 8230015
1 8230304
1 8230334
1 8230429
1 8230471
1 8230494
1 8230504
1 8230532
1 8230535
1 8230545
1 8230591
1 8230630
1 8230720
1 8230761
1 8230965
1 8231046
1 8231048
1 8231079
1 8231102
1 8231115
1 8231124
1 8231138
1 8231269
1 8231300
1 8231380
1 8231503
1 8231626
1 8231767
1 8232073
1 8232206
1 8232207
1 8232225
1 8232379
1 8232458
1 8232940
1 8233063
1 8233500
1 8234277
1 8235108
1 8235622
1 8235810
1 8236369
1 8236728
1 8236822
1 8237425
1 8238058
1 8238293
1 8239176
1 8239613
1 8239949
1 8240165
1 8241474
1 8241707
1 8241717
1 8242564
1 8242816
1 8242820
1 8243701
1 8244167
1 8244869
1 8245305
1 8245307
1 8246699
1 8246906
1 8246994
1 8247124
1 8249249
1 8249970
1 8251518
1 8251594
1 8251642
1 8252864
1 8252872
1 8252990
1 8253412
1 8253818
1 8253966
1 8254290
1 8254386
1 8254768
1 8254830
1 8254899
1 8255153
1 8255201
1 8255423
1 8255445
1 8255469
1 8255485
1 8255489
1 8255529
1 8255622
1 8255648
1 8256060
1 8256127
1 8256393
1 8256416
1 8256692
1 8256719
1 8256818
1 8256855
1 8256856
1 8256868
1 8256905
1 8256914
1 8256932
1 8257056
1 8257091
1 8257270
1 8257321
1 8257380
1 8257628
1 8257633
1 8257801
1 8258301
1 8258414
1 8258531
1 8258768
1 8258807
1 8259069
1 8260037
1 8260268
1 8260356
1 8260437
1 8260483
1 8260501
1 8261147
1 8261158
1 8261225
1 8261383
1 8261420
1 8261886
1 8261892
1 8261968
1 8262166
1 8262167
1 8262174
1 8262389
1 8262505
1 8262523
1 8262618
1 8262621
1 8262631
1 8262710
1 8262711
1 8262718
1 8262806
1 8262886
1 8262896
1 8262964
1 8264630
1 8264657
1 8264723
1 8264781
1 8264993
1 8265309
1 8265432
1 8265473
1 8265549
1 8266059
1 8266119
1 8266202
1 8266328
1 8266331
1 8266425
1 8266519
1 8266893
1 8267054
1 8267501
1 8267903
1 8268165
1 8268175
1 8271410
1 8271601
1 8271871
1 8271938
1 8272056
1 8272481
1 8273004
1 8273523
1 8273549
1 8273805
1 8273816
1 8273845
1 8273981
1 8274330
1 8274465
1 8274816
1 8274877
1 8274921
1 8274973
1 8275075
1 8275102
1 8275140
1 8275222
1 8275373
1 8276536
1 8276544
1 8276829
1 8277020
1 8277259
1 8277450
1 8277858
1 8278055
1 8278553
1 8278558
1 8279524
1 8279718
1 8280258
1 8280425
1 8280452
1 8281368
1 8281927
1 8282302
1 8283020
1 8283753
1 8283789
1 8283947
1 8284041
1 8284409
1 8284628
1 8284804
1 8284931
1 8286254
1 8286345
1 8286378
1 8286400
1 8286578
1 8287116
1 8287158
1 8290154
1 8290439
1 8290494
1 8290573
1 8290691
1 8290707
1 8290831
1 8292266
1 8292343
1 8293009
1 8293015
1 8294824
1 8295528
1 8295645
1 8295784
1 8295845
1 8296027
1 8296071
1 8296139
1 8296255
1 8296545
1 8296582
1 8296583
1 8296603
1 8296636
1 8296666
1 8296822
1 8297153
1 8297178
1 8297185
1 8297200
1 8297204
1 8297228
1 8297281
1 8297302
1 8297329
1 8297357
1 8297361
1 8297373
1 8297467
1 8297497
1 8297565
1 8297669
1 8297809
1 8297840
1 8297957
1 8298027
1 8298161
1 8298310
1 8298435
1 8298478
1 8298516
1 8298615
1 8298624
1 8298751
1 8299167
1 8299350
1 8299603
1 8299612
1 8299613
1 8299745
1 8299863
1 8299888
1 8300027
1 8300108
1 8300306
1 8300337
1 8300344
1 8300416
1 8300427
1 8300442
1 8300495
1 8300560
1 8300614
1 8300668
1 8301102
1 8301110
1 8301658
1 8301687
1 8301791
1 8301973
1 8302030
1 8302158
1 8302162
1 8302254
1 8302319
1 8302332
1 8302365
1 8302409
1 8302413
1 8302487
1 8302527
1 8302541
1 8302596
1 8302619
1 8302699
1 8302701
1 8302738
1 8302751
1 8302808
1 8302882
1 8302890
1 8302908
1 8303451
1 8303470
1 8304010
1 8304020
1 8304108
1 8304248
1 8304372
1 8304417
1 8304424
1 8304491
1 8304637
1 8304712
1 8304759
1 8304790
1 8304919
1 8304926
1 8304982
1 8305142
1 8305266
1 8305274
1 8305311
1 8305332
1 8305333
1 8305592
1 8305741
1 8305814
1 8305988
1 8306723
1 8306975
1 8308710
1 8309200
1 8309206
1 8309343
1 8309813
1 8310053
1 8310054
1 8311146
1 8311169
1 8311201
1 8311284
1 8311294
1 8311358
1 8311359
1 8311457
1 8311850
1 8311970
1 8312015
1 8312030
1 8312106
1 8312182
1 8312568
1 8313015
1 8313562
1 8313696
1 8314553
1 8316062
1 8316474
1 8316564
1 8316789
1 8316790
1 8317098
1 8317139
1 8317144
1 8317329
1 8317468
1 8319261
1 8320123
1 8320562
1 8320772
1 8321182
1 8321216
1 8321236
1 8321667
1 8321672
1 8322318
1 8322641
1 8323465
1 8323555
1 8323556
1 8323646
1 8323773
1 8323937
1 8324111
1 8324592
1 8324647
1 8324861
1 8326936
1 8327274
1 8327609
1 8327674
1 8327738
1 8328000
1 8329048
1 8329113
1 8329395
1 8329989
1 8330279
1 8330454
1 8330598
1 8330942
1 8330943
1 8331160
1 8332406
1 8332442
1 8332602
1 8332694
1 8333517
1 8333641
1 8333992
1 8334000
1 8334024
1 8334822
1 8334839
1 8335306
1 8335335
1 8336678
1 8336740
1 8336816
1 8336998
1 8337403
1 8337623
1 8338035
1 8339743
1 8340388
1 8341025
1 8341056
1 8341105
1 8341360
1 8341397
1 8341433
1 8341507
1 8341556
1 8341589
1 8341591
1 8341623
1 8341752
1 8341795
1 8341845
1 8341996
1 8342361
1 8342511
1 8342512
1 8342582
1 8342588
1 8342599
1 8342707
1 8342869
1 8342989
1 8343533
1 8343641
1 8343823
1 8343844
1 8344278
1 8345226
1 8345862
1 8346041
1 8346131
1 8346290
1 8346295
1 8346327
1 8346383
1 8346470
1 8346518
1 8346561
1 8346600
1 8346610
1 8346615
1 8346655
1 8346794
1 8346800
1 8346836
1 8347260
1 8347380
1 8347812
1 8347898
1 8348104
1 8348300
1 8348616
1 8349137
1 8349294
1 8349424
1 8349426
1 8349595
1 8349936
1 8349984
1 8350050
1 8350638
1 8350661
1 8350969
1 8351004
1 8352638
1 8352648
1 8352658
1 8355680
1 8355799
1 8356256
1 8356333
1 8356446
1 8356451
1 8356452
1 8356506
1 8356570
1 8356657
1 8356793
1 8356954
1 8357107
1 8357120
1 8357415
1 8357554
1 8357567
1 8357580
1 8357702
1 8357733
1 8357774
1 8357784
1 8357858
1 8357958
1 8358037
1 8358084
1 8358208
1 8358320
1 8358361
1 8358451
1 8358792
1 8358802
1 8358850
1 8358971
1 8359249
1 8359739
1 8359761
1 8359986
1 8360078
1 8360649
1 8360726
1 8360892
1 8360942
1 8360970
1 8360972
1 8361200
1 8361654
1 8362067
1 8362100
1 8362309
1 8362583
1 8362756
1 8363067
1 8363135
1 8363469
1 8363533
1 8363673
1 8364085
1 8367862
1 8368081
1 8368085
1 8370728
1 8370764
1 8372306
1 8372327
1 8373080
1 8373178
1 8373344
1 8373398
1 8373453
1 8373497
1 8373601
1 8373697
1 8374119
1 8374344
1 8374390
1 8374617
1 8374638
1 8374779
1 8374853
1 8374889
1 8374998
1 8375053
1 8375194
1 8375484
1 8375571
1 8375666
1 8375688
1 8375880
1 8376090
1 8376306
1 8376324
1 8376330
1 8376496
1 8378537
1 8378552
1 8378637
1 8378644
1 8378645
1 8378647
1 8378837
1 8379231
1 8379297
1 8379321
1 8379401
1 8379489
1 8379491
1 8379575
1 8379691
1 8379701
1 8379762
1 8379772
1 8379776
1 8379839
1 8379852
1 8379958
1 8380122
1 8380331
1 8380444
1 8380811
1 8380910
1 8380918
1 8380927
1 8380940
1 8381019
1 8381151
1 8381185
1 8381436
1 8381463
1 8381467
1 8381593
1 8381603
1 8381756
1 8382836
1 8382895
1 8382995
1 8383224
1 8383266
1 8383278
1 8383555
1 8383560
1 8383727
1 8383789
1 8383839
1 8384365
1 8384501
1 8384569
1 8384609
1 8384629
1 8384636
1 8384652
1 8384712
1 8384929
1 8384964
1 8384979
1 8385019
1 8385066
1 8385091
1 8385114
1 8385263
1 8385296
1 8385336
1 8385429
1 8385510
1 8385707
1 8385845
1 8386041
1 8386043
1 8386158
1 8386617
1 8386634
1 8386748
1 8386859
1 8387357
1 8387396
1 8387543
1 8387963
1 8387966
1 8387990
1 8388046
1 8388379
1 8388763
1 8389038
1 8389276
1 8389378
1 8389474
1 8389909
1 8390134
1 8390829
1 8393091
1 8393175
1 8393201
1 8393399
1 8393416
1 8393859
1 8393977
1 8394044
1 8394940
1 8395043
1 8395195
1 8395438
1 8395916
1 8395924
1 8395972
1 8396541
1 8396706
1 8396861
1 8397235
1 8397658
1 8398132
1 8398498
1 8399471
1 8400014
1 8400226
1 8400572
1 8400623
1 8401434
1 8401617
1 8401902
1 8402563
1 8403408
1 8403696
1 8404503
1 8404696
1 8404715
1 8405142
1 8406121
1 8406341
1 8406342
1 8408173
1 8408510
1 8408930
1 8409298
1 8409666
1 8409688
1 8409827
1 8409964
1 8411630
1 8411897
1 8412476
1 8412870
1 8413229
1 8413644
1 8414421
1 8414849
1 8415264
1 8415520
1 8415577
1 8415849
1 8417993
1 8418867
1 8421664
1 8422031
1 8422510
1 8423527
1 8423879
1 8424541
1 8428406
1 8428616
1 8429018
1 8429221
1 8429309
1 8429547
1 8429578
1 8430362
1 8431128
1 8432690
1 8434444
1 8435252
1 8435905
1 8435925
1 8436136
1 8436263
1 8436308
1 8437189
1 8437707
1 8437711
1 8438767
1 8439500
1 8439680
1 8439724
1 8441194
1 8443149
1 8446860
1 8447329
1 8447699
1 8447744
1 8447749
1 8448010
1 8448047
1 8448668
1 8448731
1 8450368
1 8450466
1 8450722
1 8450847
1 8451026
1 8452578
1 8452618
1 8452629
1 8453395
1 8453415
1 8453674
1 8453984
1 8453996
1 8454377
1 8454440
1 8455043
1 8455141
1 8455322
1 8456124
1 8456406
1 8456804
1 8456871
1 8457774
1 8458264
1 8458350
1 8458851
1 8459211
1 8459217
1 8459948
1 8460513
1 8460677
1 8460687
1 8460816
1 8460927
1 8460949
1 8460996
1 8461265
1 8461268
1 8461389
1 8461568
1 8461587
1 8462159
1 8462257
1 8462324
1 8462551
1 8462847
1 8462848
1 8462917
1 8463451
1 8463483
1 8464438
1 8464795
1 8464983
1 8465209
1 8465254
1 8465372
1 8465653
1 8465724
1 8466030
1 8466032
1 8466040
1 8466379
1 8466454
1 8466516
1 8466660
1 8467143
1 8467375
1 8467464
1 8467490
1 8467712
1 8467822
1 8468443
1 8468545
1 8468824
1 8469625
1 8469709
1 8469904
1 8470077
1 8470403
1 8470709
1 8471104
1 8471138
1 8471180
1 8471204
1 8471245
1 8471393
1 8471488
1 8471812
1 8471927
1 8471971
1 8472465
1 8472484
1 8472660
1 8472785
1 8472807
1 8472824
1 8473003
1 8473153
1 8473407
1 8473460
1 8473499
1 8473506
1 8473522
1 8474078
1 8474261
1 8474314
1 8474365
1 8474717
1 8474802
1 8475320
1 8475364
1 8475384
1 8475828
1 8475854
1 8475970
1 8476067
1 8476079
1 8476084
1 8476112
1 8476245
1 8476276
1 8476359
1 8476701
1 8476779
1 8476841
1 8477042
1 8477049
1 8477137
1 8477205
1 8477258
1 8477303
1 8477584
1 8478972
1 8479087
1 8479106
1 8480243
1 8480770
1 8481640
1 8481907
1 8481911
1 8481972
1 8482080
1 8484630
1 8484951
1 8485524
1 8485535
1 8485539
1 8486417
1 8486758
1 8487045
1 8487413
1 8488594
1 8488631
1 8488745
1 8488836
1 8489097
1 8489483
1 8489852
1 8489857
1 8489906
1 8489915
1 8489942
1 8490011
1 8490019
1 8490122
1 8490549
1 8490580
1 8490636
1 8490713
1 8490748
1 8491605
1 8491899
1 8492050
1 8492110
1 8492119
1 8492133
1 8492229
1 8492231
1 8492293
1 8492364
1 8492480
1 8492533
1 8492585
1 8492613
1 8493048
1 8493141
1 8493570
1 8493575
1 8493637
1 8493711
1 8493732
1 8493755
1 8493784
1 8493795
1 8493816
1 8493837
1 8493884
1 8493973
1 8494053
1 8494060
1 8494061
1 8494098
1 8494327
1 8494342
1 8494389
1 8494424
1 8494547
1 8494631
1 8494639
1 8494802
1 8494804
1 8494830
1 8494867
1 8494872
1 8494886
1 8494934
1 8494963
1 8495196
1 8495299
1 8495551
1 8495579
1 8495631
1 8495677
1 8495697
1 8495698
1 8495725
1 8495785
1 8495874
1 8495876
1 8495883
1 8495931
1 8495939
1 8495978
1 8496012
1 8496213
1 8496243
1 8496251
1 8496511
1 8496563
1 8496591
1 8496620
1 8496715
1 8497051
1 8497109
1 8497358
1 8497389
1 8497403
1 8497408
1 8497556
1 8497645
1 8497649
1 8497719
1 8497725
1 8497773
1 8497891
1 8497916
1 8498311
1 8498343
1 8498398
1 8498501
1 8498547
1 8498642
1 8498708
1 8498800
1 8498831
1 8498951
1 8498971
1 8499033
1 8499488
1 8499659
1 8504361
1 8504720
1 8505144
1 8505546
1 8505597
1 8506342
1 8506386
1 8507160
1 8507170
1 8510128
1 8510211
1 8512138
1 8512161
1 8513676
1 8514935
1 8514957
1 8515308
1 8515802
1 8516610
1 8516670
1 8516842
1 8516920
1 8521757
1 8523175
1 8525898
1 8527437
1 8527773
1 8528185
1 8530383
1 8531018
1 8531107
1 8531542
1 8531735
1 8531736
1 8531778
1 8531967
1 8533428
1 8533584
1 8533940
1 8534363
1 8534534
1 8534590
1 8534925
1 8534939
1 8535296
1 8535375
1 8535863
1 8536184
1 8536751
1 8536830
1 8537199
1 8538277
1 8538696
1 8539053
1 8539105
1 8539206
1 8539523
1 8540255
1 8541690
1 8542403
1 8543752
1 8545264
1 8547791
1 8547994
1 8548323
1 8548471
1 8549027
1 8549225
1 8549820
1 8549921
1 8550466
1 8550756
1 8550854
1 8550994
1 8551224
1 8551411
1 8551603
1 8551831
1 8552188
1 8553484
1 8553681
1 8554609
1 8554801
1 8555214
1 8555274
1 8555317
1 8555340
1 8555368
1 8555388
1 8555425
1 8555486
1 8555519
1 8555521
1 8555580
1 8555636
1 8555856
1 8556226
1 8557039
1 8557064
1 8557274
1 8557600
1 8558027
1 8558654
1 8559022
1 8559045
1 8559082
1 8559288
1 8559337
1 8559343
1 8559388
1 8560412
1 8560640
1 8561280
1 8563101
1 8564355
1 8564574
1 8565180
1 8569263
1 8569654
1 8569836
1 8572288
1 8572584
1 8573954
1 8574028
1 8575226
1 8576719
1 8578415
1 8578663
1 8579359
1 8579610
1 8580396
1 8580988
1 8582980
1 8583318
1 8583936
1 8586997
1 8587514
1 8588333
1 8589730
1 8590351
1 8591303
1 8595489
1 8598046
1 8598129
1 8598356
1 8598963
1 8599450
1 8600426
1 8600596
1 8606005
1 8606729
1 8606730
1 8606911
1 8607680
1 8607754
1 8607788
1 8608128
1 8610137
1 8610182
1 8610206
1 8610230
1 8610266
1 8610423
1 8610425
1 8610426
1 8610465
1 8610732
1 8610733
1 8611045
1 8611054
1 8611108
1 8611185
1 8611451
1 8611861
1 8612131
1 8612141
1 8612271
1 8612491
1 8612567
1 8612797
1 8612842
1 8613333
1 8613529
1 8613822
1 8614398
1 8615327
1 8615400
1 8615468
1 8615705
1 8615730
1 8617344
1 8617695
1 8617701
1 8617940
1 8618118
1 8618442
1 8618632
1 8618682
1 8618784
1 8619514
1 8619515
1 8619554
1 8619712
1 8619718
1 8619766
1 8619953
1 8620004
1 8620173
1 8620529
1 8620796
1 8621251
1 8621695
1 8621732
1 8621898
1 8621901
1 8621921
1 8621923
1 8621976
1 8622039
1 8622077
1 8622086
1 8623725
1 8624806
1 8625281
1 8626070
1 8626262
1 8626872
1 8627295
1 8627530
1 8627688
1 8627886
1 8627888
1 8627894
1 8628089
1 8628299
1 8628375
1 8628376
1 8628392
1 8628417
1 8628420
1 8628471
1 8629061
1 8629199
1 8629716
1 8630456
1 8631801
1 8631891
1 8632178
1 8632459
1 8635016
1 8635109
1 8635232
1 8635619
1 8636028
1 8636212
1 8636579
1 8636748
1 8636889
1 8637490
1 8637491
1 8637537
1 8637634
1 8637665
1 8638059
1 8638085
1 8638281
1 8638309
1 8638340
1 8638374
1 8638556
1 8638641
1 8638664
1 8638692
1 8638990
1 8639275
1 8639568
1 8640334
1 8640385
1 8640428
1 8640451
1 8640490
1 8640574
1 8640657
1 8640729
1 8640730
1 8640738
1 8640828
1 8640993
1 8641004
1 8641101
1 8641368
1 8641483
1 8641881
1 8642045
1 8642283
1 8642894
1 8642977
1 8643056
1 8643059
1 8643151
1 8643247
1 8643290
1 8643301
1 8643332
1 8643339
1 8643344
1 8643396
1 8643843
1 8643905
1 8644092
1 8644107
1 8644118
1 8644119
1 8644145
1 8644166
1 8644168
1 8644180
1 8644237
1 8644268
1 8644814
1 8644922
1 8644931
1 8644960
1 8644961
1 8644988
1 8644989
1 8645123
1 8645279
1 8645362
1 8645410
1 8645661
1 8645763
1 8645869
1 8647349
1 8647373
1 8648269
1 8648734
1 8650250
1 8650254
1 8650255
1 8650381
1 8650851
1 8651029
1 8651065
1 8651111
1 8651809
1 8651958
1 8652052
1 8652194
1 8652547
1 8652549
1 8652557
1 8652905
1 8653016
1 8653036
1 8653149
1 8653252
1 8653419
1 8653427
1 8653428
1 8653474
1 8653499
1 8653530
1 8653634
1 8653751
1 8653789
1 8654107
1 8654160
1 8654161
1 8654168
1 8654368
1 8654371
1 8654393
1 8654583
1 8654630
1 8654882
1 8654992
1 8655608
1 8655615
1 8655718
1 8655780
1 8655797
1 8655844
1 8655884
1 8656147
1 8656231
1 8656250
1 8656387
1 8656523
1 8656550
1 8656605
1 8657739
1 8657853
1 8657949
1 8658196
1 8668340
1 8669350
1 8669433
1 8670155
1 8670365
1 8670393
1 8670744
1 8670794
1 8670841
1 8671186
1 8671846
1 8671963
1 8672189
1 8672751
1 8675062
1 8675418
1 8676159
1 8676687
1 8678168
1 8681218
1 8681672
1 8681962
1 8682568
1 8685445
1 8685516
1 8691542
1 8691561
1 8694130
1 8694341
1 8694836
1 8695237
1 8697810
1 8698063
1 8698673
1 8699354
1 8699370
1 8699372
1 8699455
1 8700207
1 8700599
1 8700642
1 8700818
1 8702236
1 8702245
1 8702430
1 8702971
1 8703191
1 8703412
1 8703461
1 8703756
1 8703933
1 8704330
1 8704418
1 8704619
1 8704792
1 8705339
1 8705531
1 8705818
1 8706168
1 8706307
1 8706894
1 8706942
1 8706991
1 8707568
1 8708700
1 8709636
1 8709817
1 8709938
1 8710120
1 8710169
1 8710783
1 8711059
1 8711162
1 8711367
1 8711691
1 8711832
1 8712164
1 8712246
1 8712305
1 8712356
1 8712361
1 8712378
1 8712557
1 8712901
1 8713051
1 8713128
1 8713172
1 8713464
1 8713811
1 8714085
1 8714128
1 8714224
1 8714621
1 8714623
1 8716396
1 8716451
1 8716546
1 8716856
1 8717011
1 8717647
1 8717771
1 8717862
1 8718290
1 8718455
1 8718914
1 8719088
1 8719125
1 8719363
1 8719434
1 8719440
1 8719609
1 8719677
1 8719754
1 8720140
1 8720251
1 8720590
1 8720603
1 8720768
1 8720829
1 8720934
1 8721042
1 8721114
1 8721350
1 8721365
1 8721366
1 8722106
1 8722236
1 8722284
1 8722379
1 8722432
1 8722433
1 8722478
1 8722483
1 8722793
1 8722822
1 8722857
1 8722907
1 8722911
1 8723254
1 8723345
1 8723441
1 8723504
1 8723508
1 8723543
1 8723738
1 8723781
1 8724449
1 8725891
1 8726207
1 8726265
1 8726458
1 8726478
1 8726621
1 8726789
1 8726812
1 8726844
1 8726992
1 8729291
1 8729714
1 8729862
1 8730543
1 8730546
1 8730556
1 8730598
1 8730733
1 8730815
1 8731275
1 8731342
1 8731418
1 8731866
1 8731938
1 8731973
1 8732437
1 8732700
1 8732992
1 8733010
1 8733225
1 8733282
1 8734725
1 8734867
1 8734919
1 8735385
1 8736606
1 8736722
1 8736775
1 8737140
1 8737684
1 8737711
1 8737819
1 8738115
1 8738597
1 8738666
1 8738949
1 8739746
1 8739817
1 8739828
1 8739982
1 8740414
1 8740429
1 8740931
1 8741034
1 8741340
1 8741360
1 8741541
1 8741616
1 8741650
1 8741723
1 8741845
1 8741888
1 8742059
1 8742334
1 8742528
1 8742554
1 8742562
1 8742601
1 8742716
1 8742906
1 8743129
1 8745171
1 8745229
1 8745250
1 8745283
1 8745417
1 8745432
1 8745653
1 8745693
1 8745694
1 8745753
1 8745844
1 8745861
1 8747205
1 8747330
1 8747588
1 8747735
1 8747859
1 8747865
1 8747922
1 8747963
1 8748277
1 8748400
1 8748413
1 8748737
1 8748935
1 8748988
1 8749325
1 8749338
1 8749341
1 8749347
1 8749459
1 8749832
1 8749833
1 8750073
1 8750077
1 8750219
1 8750512
1 8750653
1 8750894
1 8750963
1 8751250
1 8751293
1 8751303
1 8751327
1 8751360
1 8751366
1 8751461
1 8751532
1 8751624
1 8751630
1 8751638
1 8751655
1 8751723
1 8751808
1 8751907
1 8752497
1 8752633
1 8752859
1 8752868
1 8753078
1 8753161
1 8753287
1 8753434
1 8754081
1 8754656
1 8754676
1 8754718
1 8754763
1 8755174
1 8755265
1 8755315
1 8755399
1 8755415
1 8755530
1 8755543
1 8755622
1 8755639
1 8755848
1 8755909
1 8756054
1 8756138
1 8756219
1 8756312
1 8756377
1 8756479
1 8756530
1 8756544
1 8756561
1 8756569
1 8756604
1 8756608
1 8756612
1 8756613
1 8756657
1 8757354
1 8757721
1 8758903
1 8759567
1 8760078
1 8762307
1 8762596
1 8762759
1 8763181
1 8764076
1 8764516
1 8764575
1 8765628
1 8765985
1 8766286
1 8766748
1 8767035
1 8767157
1 8767158
1 8767373
1 8767483
1 8767748
1 8767749
1 8767790
1 8768036
1 8768684
1 8770191
1 8771713
1 8771993
1 8772177
1 8772464
1 8772794
1 8773437
1 8774353
1 8776814
1 8776893
1 8777121
1 8777692
1 8779234
1 8780388
1 8781131
1 8781200
1 8781288
1 8781567
1 8781884
1 8781942
1 8782952
1 8782986
1 8783612
1 8783615
1 8783701
1 8783757
1 8785298
1 8785371
1 8785587
1 8785653
1 8785710
1 8786566
1 8786844
1 8787290
1 8787604
1 8787775
1 8788052
1 8791587
1 8791866
1 8792045
1 8792185
1 8792334
1 8792352
1 8792546
1 8792733
1 8792949
1 8793045
1 8793230
1 8793254
1 8793357
1 8793648
1 8793707
1 8793770
1 8794069
1 8794978
1 8796318
1 8796646
1 8796932
1 8797505
1 8797605
1 8797881
1 8798006
1 8799753
1 8799930
1 8800023
1 8800222
1 8800388
1 8800457
1 8800673
1 8801057
1 8801077
1 8801346
1 8801460
1 8801545
1 8801630
1 8801959
1 8802055
1 8802183
1 8802568
1 8802636
1 8802940
1 8803129
1 8803572
1 8803672
1 8805556
1 8805630
1 8805758
1 8805761
1 8805957
1 8805975
1 8806119
1 8806177
1 8806194
1 8806215
1 8806313
1 8806337
1 8806476
1 8806517
1 8806552
1 8806743
1 8806747
1 8806782
1 8806786
1 8806825
1 8807083
1 8807370
1 8807440
1 8807446
1 8807967
1 8808124
1 8809194
1 8809526
1 8809593
1 8810271
1 8810292
1 8810378
1 8810572
1 8810712
1 8811190
1 8811487
1 8811670
1 8811923
1 8812261
1 8812284
1 8812433
1 8812497
1 8812607
1 8812740
1 8813498
1 8813502
1 8813534
1 8813698
1 8813761
1 8813765
1 8813779
1 8813874
1 8813929
1 8813992
1 8814080
1 8814272
1 8814304
1 8814309
1 8814327
1 8814595
1 8814735
1 8814938
1 8815126
1 8815147
1 8815151
1 8815219
1 8815236
1 8815322
1 8815333
1 8815394
1 8815569
1 8815928
1 8816007
1 8816056
1 8816199
1 8816231
1 8816236
1 8816464
1 8816472
1 8816585
1 8816598
1 8816606
1 8816638
1 8816679
1 8816865
1 8816977
1 8817243
1 8817515
1 8817517
1 8817640
1 8817674
1 8817718
1 8817892
1 8817916
1 8818188
1 8818196
1 8818217
1 8818288
1 8818410
1 8818579
1 8818682
1 8818736
1 8818789
1 8819259
1 8819283
1 8819371
1 8819393
1 8819542
1 8819813
1 8819826
1 8819827
1 8819857
1 8819885
1 8820002
1 8820559
1 8820725
1 8820727
1 8820887
1 8821049
1 8821161
1 8821166
1 8822070
1 8822151
1 8822183
1 8822251
1 8822324
1 8822513
1 8822551
1 8822884
1 8823000
1 8823050
1 8823137
1 8823406
1 8823407
1 8823549
1 8823610
1 8823673
1 8823860
1 8823927
1 8824108
1 8824127
1 8824187
1 8824225
1 8824291
1 8824318
1 8824420
1 8824721
1 8824818
1 8824966
1 8825178
1 8825180
1 8825277
1 8825280
1 8825331
1 8825397
1 8825621
1 8825780
1 8826138
1 8826703
1 8826716
1 8826857
1 8827024
1 8827063
1 8827071
1 8827270
1 8827342
1 8827663
1 8827666
1 8827737
1 8827798
1 8827823
1 8827847
1 8827850
1 8827910
1 8828069
1 8828082
1 8828095
1 8828231
1 8830293
1 8830396
1 8830397
1 8830413
1 8830455
1 8830716
1 8830905
1 8830918
1 8830985
1 8831011
1 8831033
1 8831045
1 8831088
1 8831164
1 8831328
1 8831407
1 8831706
1 8832002
1 8832052
1 8832083
1 8832186
1 8832208
1 8832405
1 8832440
1 8832736
1 8832862
1 8833079
1 8833362
1 8833510
1 8833661
1 8834174
1 8835341
1 8836053
1 8836250
1 8836281
1 8836393
1 8837098
1 8837638
1 8838343
1 8838931
1 8839238
1 8839350
1 8839413
1 8839498
1 8839889
1 8839992
1 8840443
1 8841092
1 8841430
1 8841458
1 8841870
1 8842230
1 8842642
1 8842814
1 8842844
1 8842997
1 8842998
1 8843214
1 8843402
1 8844657
1 8845034
1 8845434
1 8846183
1 8846238
1 8847057
1 8847129
1 8847130
1 8847132
1 8848904
1 8848907
1 8849197
1 8849207
1 8849284
1 8849480
1 8849614
1 8849633
1 8849659
1 8850185
1 8850299
1 8850307
1 8850436
1 8850860
1 8851475
1 8851513
1 8852164
1 8852362
1 8852367
1 8852872
1 8853549
1 8853678
1 8853722
1 8853846
1 8854146
1 8854153
1 8854887
1 8855003
1 8855062
1 8855133
1 8855281
1 8855749
1 8855945
1 8856115
1 8856410
1 8856804
1 8856833
1 8857357
1 8857468
1 8857721
1 8857809
1 8858096
1 8858268
1 8858517
1 8858558
1 8858661
1 8859029
1 8859236
1 8859604
1 8859783
1 8859911
1 8859953
1 8860182
1 8861058
1 8861589
1 8861605
1 8861714
1 8861775
1 8862097
1 8862296
1 8862389
1 8862395
1 8862759
1 8862807
1 8862905
1 8863021
1 8863068
1 8863109
1 8863730
1 8863747
1 8863864
1 8864051
1 8864124
1 8864193
1 8864271
1 8864313
1 8864320
1 8864340
1 8864636
1 8865603
1 8865620
1 8865735
1 8865737
1 8866001
1 8866503
1 8867026
1 8867052
1 8867114
1 8867147
1 8867868
1 8869698
1 8869936
1 8869957
1 8870119
1 8870136
1 8870211
1 8870294
1 8870297
1 8870335
1 8870357
1 8870684
1 8870778
1 8871445
1 8871666
1 8871690
1 8871830
1 8871842
1 8871904
1 8871929
1 8871931
1 8871971
1 8872000
1 8872016
1 8872029
1 8872034
1 8872115
1 8872134
1 8872173
1 8872404
1 8872519
1 8872537
1 8872546
1 8872547
1 8872817
1 8872961
1 8872962
1 8872967
1 8873016
1 8873025
1 8873046
1 8873277
1 8873335
1 8873351
1 8873373
1 8873407
1 8873614
1 8873776
1 8873788
1 8875304
1 8875536
1 8875557
1 8875637
1 8875926
1 8876084
1 8876090
1 8876185
1 8876192
1 8876358
1 8876367
1 8876432
1 8876598
1 8876601
1 8876645
1 8876754
1 8876867
1 8876884
1 8876927
1 8876945
1 8877199
1 8877480
1 8877702
1 8877961
1 8877988
1 8877990
1 8878496
1 8879079
1 8880205
1 8880832
1 8881424
1 8881648
1 8881801
1 8882359
1 8882471
1 8882520
1 8882537
1 8882658
1 8882728
1 8882933
1 8882956
1 8883012
1 8883067
1 8883600
1 8883721
1 8883761
1 8883826
1 8883934
1 8884022
1 8884129
1 8884479
1 8884532
1 8884676
1 8884941
1 8885033
1 8885425
1 8885427
1 8885438
1 8885453
1 8885458
1 8885510
1 8885598
1 8885765
1 8885811
1 8885831
1 8885859
1 8885897
1 8886019
1 8886314
1 8886672
1 8887163
1 8887203
1 8887531
1 8887550
1 8887830
1 8888017
1 8888087
1 8888095
1 8888849
1 8888911
1 8888938
1 8889336
1 8890621
1 8891265
1 8891292
1 8892310
1 8892436
1 8892530
1 8893919
1 8895247
1 8895254
1 8895711
1 8895713
1 8895845
1 8896873
1 8896931
1 8898093
1 8898160
1 8898162
1 8898207
1 8898351
1 8898526
1 8898627
1 8898668
1 8899696
1 8900118
1 8901199
1 8901288
1 8901627
1 8901725
1 8902048
1 8902049
1 8902058
1 8903241
1 8903342
1 8903420
1 8903435
1 8903696
1 8904152
1 8905110
1 8905959
1 8906426
1 8906517
1 8906580
1 8906718
1 8906907
1 8907082
1 8907388
1 8907501
1 8907794
1 8907837
1 8908054
1 8908159
1 8908200
1 8908277
1 8908446
1 8908570
1 8908627
1 8908684
1 8908751
1 8908787
1 8908820
1 8909035
1 8909074
1 8909482
1 8929398
1 8929960
1 8930034
1 8930080
1 8930095
1 8990338
1 8990348
1 8990521
1 8990544
1 8990567
1 8990606
1 8990654
1 8990865
1 8991017
1 8991031
1 8991268
1 8991304
1 8991305
1 8991327
1 8991410
1 8991427
1 8991429
1 8991653
1 8991980
1 8992062
1 8992135
1 8992349
1 8992481
1 8992533
1 8992711
1 8992800
1 8992907
1 8992911
1 8992962
1 8993007
1 8993062
1 8993080
1 8993196
1 8993224
1 8993230
1 8993243
1 8993258
1 8993350
1 8993351
1 8993406
1 8993464
1 8993489
1 8993603
1 8993729
1 8993730
1 8993756
1 8993863
1 8993946
1 8994253
1 8994456
1 8995148
1 8995440
1 8996387
1 8999104
1 9000641
1 9000913
1 9001007
1 9001060
1 9001091
1 9001168
1 9001390
1 9001832
1 9001833
1 9001922
1 9001950
1 9002138
1 9002282
1 9002498
1 9003136
1 9003201
1 9003257
1 9003808
1 9003835
1 9003895
1 9004145
1 9004344
1 9004951
1 9004960
1 9005537
1 9005538
1 9005574
1 9005781
1 9005857
1 9006374
1 9006833
1 9007092
1 9007720
1 9007911
1 9007996
1 9008069
1 9008100
1 9008179
1 9008260
1 9008408
1 9008438
1 9008592
1 9008803
1 9008903
1 9009078
1 9009087
1 9009206
1 9009256
1 9009294
1 9009357
1 9009670
1 9009689
1 9009747
1 9009758
1 9009815
1 9010129
1 9010177
1 9010195
1 9010219
1 9010296
1 9010377
1 9010662
1 9011306
1 9011495
1 9011632
1 9011708
1 9011722
1 9011738
1 9012028
1 9012210
1 9012431
1 9013825
1 9013897
1 9014604
1 9014619
1 9014912
1 9014982
1 9014983
1 9015244
1 9017344
1 9019129
1 9019383
1 9019852
1 9019875
1 9020259
1 9020588
1 9021119
1 9021236
1 9021425
1 9021510
1 9021540
1 9021822
1 9021959
1 9022034
1 9022628
1 9022629
1 9022933
1 9022975
1 9023356
1 9024097
1 9024726
1 9024928
1 9025007
1 9025182
1 9025237
1 9025730
1 9025929
1 9026043
1 9026125
1 9027014
1 9027026
1 9027388
1 9027672
1 9027717
1 9028030
1 9028950
1 9029042
1 9029295
1 9031959
1 9033085
1 9033317
1 9033454
1 9033694
1 9033900
1 9034029
1 9034299
1 9034607
1 9034805
1 9034908
1 9035145
1 9035199
1 9035235
1 9035353
1 9035420
1 9035460
1 9035551
1 9035561
1 9035858
1 9036043
1 9036044
1 9036205
1 9036382
1 9036475
1 9036839
1 9038794
1 9038803
1 9038881
1 9038887
1 9039057
1 9039121
1 9039242
1 9039262
1 9039430
1 9039496
1 9039520
1 9039590
1 9039644
1 9039881
1 9040138
1 9040567
1 9040848
1 9041460
1 9041561
1 9041584
1 9042483
1 9042555
1 9042564
1 9043178
1 9043599
1 9044077
1 9044444
1 9045436
1 9045520
1 9045681
1 9045906
1 9045940
1 9045943
1 9046044
1 9046048
1 9046330
1 9046338
1 9046660
1 9046925
1 9046953
1 9047136
1 9047239
1 9047755
1 9047761
1 9047780
1 9047816
1 9047865
1 9047896
1 9047966
1 9048112
1 9048184
1 9048188
1 9048265
1 9048832
1 9049154
1 9049168
1 9049181
1 9049436
1 9049660
1 9049711
1 9049819
1 9049907
1 9049923
1 9049992
1 9050033
1 9050035
1 9050225
1 9050327
1 9050409
1 9050546
1 9050624
1 9050635
1 9050673
1 9050725
1 9050796
1 9050864
1 9050878
1 9050949
1 9051637
1 9051929
1 9051980
1 9052438
1 9052456
1 9052482
1 9052691
1 9052958
1 9053181
1 9053190
1 9053214
1 9053444
1 9053818
1 9053824
1 9053900
1 9054191
1 9054239
1 9054549
1 9054820
1 9055956
1 9055958
1 9056231
1 9056323
1 9056725
1 9056918
1 9057007
1 9057229
1 9059533
1 9060526
1 9060726
1 9060763
1 9063727
1 9063892
1 9064217
1 9064848
1 9065559
1 9066544
1 9067194
1 9067397
1 9067579
1 9067757
1 9068569
1 9068683
1 9069422
1 9069741
1 9070197
1 9070865
1 9071202
1 9071266
1 9073137
1 9073277
1 9073537
1 9073732
1 9073747
1 9073796
1 9074017
1 9074216
1 9074416
1 9074655
1 9074678
1 9075452
1 9075705
1 9075847
1 9078011
1 9078064
1 9078086
1 9078129
1 9078179
1 9078369
1 9078470
1 9078726
1 9078855
1 9078908
1 9079133
1 9079352
1 9079480
1 9079610
1 9079639
1 9079788
1 9079911
1 9079941
1 9079948
1 9079955
1 9080229
1 9081167
1 9081370
1 9081528
1 9081799
1 9082218
1 9082907
1 9083820
1 9083884
1 9084041
1 9084176
1 9085487
1 9085642
1 9085886
1 9086501
1 9086902
1 9087836
1 9087893
1 9087937
1 9088695
1 9089000
1 9089097
1 9089300
1 9089321
1 9089403
1 9089984
1 9090205
1 9090286
1 9090300
1 9090455
1 9090716
1 9090796
1 9090805
1 9090852
1 9091614
1 9091916
1 9091932
1 9092069
1 9092541
1 9092652
1 9092695
1 9092780
1 9092813
1 9092818
1 9092902
1 9093114
1 9093260
1 9093283
1 9093298
1 9093429
1 9093691
1 9093980
1 9093993
1 9094134
1 9094181
1 9094423
1 9094436
1 9094543
1 9094585
1 9094923
1 9095004
1 9095047
1 9095327
1 9095727
1 9095799
1 9095842
1 9095869
1 9095947
1 9096275
1 9096379
1 9096380
1 9096462
1 9096511
1 9096544
1 9096676
1 9096720
1 9097027
1 9097049
1 9098301
1 9099141
1 9099571
1 9100273
1 9104278
1 9105910
1 9105997
1 9106808
1 9106898
1 9107229
1 9107257
1 9107962
1 9108261
1 9108434
1 9108510
1 9108523
1 9108749
1 9109391
1 9109975
1 9110600
1 9110623
1 9110672
1 9110681
1 9110939
1 9110940
1 9113329
1 9113700
1 9114495
1 9115822
1 9116597
1 9116735
1 9117419
1 9118340
1 9118484
1 9118667
1 9118725
1 9120578
1 9121084
1 9121602
1 9122124
1 9122584
1 9122618
1 9122718
1 9122928
1 9122956
1 9123026
1 9123237
1 9123345
1 9123357
1 9123375
1 9124584
1 9124721
1 9124743
1 9125295
1 9125530
1 9125582
1 9125719
1 9125896
1 9125971
1 9126025
1 9126295
1 9126316
1 9126438
1 9126539
1 9126628
1 9126749
1 9126809
1 9126979
1 9127161
1 9127185
1 9128162
1 9128349
1 9128480
1 9128602
1 9129776
1 9130047
1 9130249
1 9130435
1 9131525
1 9131683
1 9132222
1 9132383
1 9132498
1 9132742
1 9132848
1 9133290
1 9133392
1 9133420
1 9133878
1 9134071
1 9134680
1 9135567
1 9137002
1 9138825
1 9139557
1 9139820
1 9139903
1 9139984
1 9140122
1 9140499
1 9140565
1 9140684
1 9140768
1 9140790
1 9140867
1 9141925
1 9141983
1 9141988
1 9142013
1 9142277
1 9142340
1 9143336
1 9143602
1 9143647
1 9143759
1 9144203
1 9144462
1 9144949
1 9145009
1 9145638
1 9145745
1 9146477
1 9146628
1 9146895
1 9147717
1 9147864
1 9148360
1 9149140
1 9149184
1 9150028
1 9150186
1 9150214
1 9150240
1 9150742
1 9150753
1 9150805
1 9151571
1 9151846
1 9151848
1 9152090
1 9152144
1 9152157
1 9152524
1 9152624
1 9152808
1 9152837
1 9152947
1 9153261
1 9153328
1 9153356
1 9153412
1 9153610
1 9153758
1 9153869
1 9153968
1 9154113
1 9154194
1 9154290
1 9154344
1 9154431
1 9154551
1 9154689
1 9154945
1 9155163
1 9155190
1 9155222
1 9155431
1 9155446
1 9155474
1 9155560
1 9155706
1 9155854
1 9156003
1 9156194
1 9156266
1 9156454
1 9156694
1 9156725
1 9156947
1 9157040
1 9157198
1 9157409
1 9157437
1 9157570
1 9157643
1 9158128
1 9158166
1 9158213
1 9158348
1 9158384
1 9158399
1 9158520
1 9158542
1 9158591
1 9159085
1 9159086
1 9159224
1 9159388
1 9159484
1 9159527
1 9159552
1 9159620
1 9159723
1 9160155
1 9160466
1 9160499
1 9160636
1 9160650
1 9161253
1 9161795
1 9162112
1 9162113
1 9162618
1 9162621
1 9162646
1 9162700
1 9162814
1 9163337
1 9163828
1 9164038
1 9164380
1 9164436
1 9164756
1 9164906
1 9165126
1 9165127
1 9165360
1 9165385
1 9165821
1 9165891
1 9166813
1 9167714
1 9168012
1 9168152
1 9168965
1 9169023
1 9169252
1 9169427
1 9170173
1 9170616
1 9172258
1 9172310
1 9172794
1 9172811
1 9175438
1 9175524
1 9176511
1 9176940
1 9177906
1 9177907
1 9177908
1 9178105
1 9178115
1 9178127
1 9179759
1 9180446
1 9182662
1 9182769
1 9183128
1 9184293
1 9184547
1 9184729
1 9184877
1 9184925
1 9184949
1 9184963
1 9185010
1 9185079
1 9185693
1 9185823
1 9186056
1 9186312
1 9186390
1 9186717
1 9188280
1 9188453
1 9188539
1 9188549
1 9189643
1 9190498
1 9190878
1 9191037
1 9191143
1 9191451
1 9191549
1 9191756
1 9191785
1 9191807
1 9192111
1 9192120
1 9192641
1 9192787
1 9192915
1 9192959
1 9198773
1 9200579
1 9202187
1 9203361
1 9203846
1 9203867
1 9204876
1 9206006
1 9206627
1 9210261
1 9211406
1 9211971
1 9211997
1 9212302
1 9213394
1 9214727
1 9214932
1 9215576
1 9216861
1 9217192
1 9217271
1 9217272
1 9217633
1 9217644
1 9217980
1 9218610
1 9219363
1 9219456
1 9219645
1 9219981
1 9220296
1 9220297
1 9220318
1 9220343
1 9221772
1 9222339
1 9226190
1 9226195
1 9226645
1 9226699
1 9226763
1 9226798
1 9227165
1 9227391
1 9227405
1 9227407
1 9227416
1 9227881
1 9228828
1 9228833
1 9229087
1 9229374
1 9229681
1 9229807
1 9230158
1 9230425
1 9230444
1 9230487
1 9231089
1 9231412
1 9231724
1 9232240
1 9232402
1 9232496
1 9232562
1 9232586
1 9232694
1 9232758
1 9232912
1 9232930
1 9233041
1 9233050
1 9233058
1 9233081
1 9234306
1 9234362
1 9234375
1 9234454
1 9234762
1 9234780
1 9234888
1 9234890
1 9234903
1 9234920
1 9235017
1 9235142
1 9235308
1 9235389
1 9235478
1 9235582
1 9235603
1 9235613
1 9235631
1 9235691
1 9235701
1 9235733
1 9235755
1 9235768
1 9235818
1 9235837
1 9235901
1 9236161
1 9236206
1 9236222
1 9236271
1 9236281
1 9236287
1 9236308
1 9236316
1 9236320
1 9236330
1 9236338
1 9236344
1 9236349
1 9236366
1 9236512
1 9236522
1 9236526
1 9236561
1 9236681
1 9236709
1 9236718
1 9236809
1 9237335
1 9237345
1 9237438
1 9237486
1 9237557
1 9237767
1 9237804
1 9238069
1 9238073
1 9238180
1 9238205
1 9239485
1 9239515
1 9239551
1 9239665
1 9239741
1 9239754
1 9239816
1 9239955
1 9239998
1 9240052
1 9240213
1 9240321
1 9240389
1 9240483
1 9240624
1 9240677
1 9240685
1 9240763
1 9241151
1 9241216
1 9241244
1 9241502
1 9241929
1 9241979
1 9242001
1 9242007
1 9242085
1 9242186
1 9242226
1 9242460
1 9242490
1 9242524
1 9242588
1 9242628
1 9242681
1 9242881
1 9242882
1 9242890
1 9243032
1 9243124
1 9243339
1 9243462
1 9243614
1 9243924
1 9244069
1 9245746
1 9245819
1 9245954
1 9246155
1 9246652
1 9246933
1 9247686
1 9247724
1 9248140
1 9248587
1 9248964
1 9249291
1 9250227
1 9250656
1 9251312
1 9251501
1 9251514
1 9251541
1 9252700
1 9252907
1 9253280
1 9253383
1 9253892
1 9254131
1 9254137
1 9254804
1 9255584
1 9255919
1 9256015
1 9256457
1 9256492
1 9256495
1 9256680
1 9256830
1 9257184
1 9258025
1 9258026
1 9258668
1 9258738
1 9258845
1 9259335
1 9259731
1 9260615
1 9260721
1 9260797
1 9260866
1 9260875
1 9260926
1 9261254
1 9261454
1 9261457
1 9261509
1 9261704
1 9261972
1 9261977
1 9262219
1 9262487
1 9262590
1 9262732
1 9262831
1 9263352
1 9263606
1 9263776
1 9263802
1 9264142
1 9264401
1 9264467
1 9264925
1 9265065
1 9265203
1 9265213
1 9265407
1 9265477
1 9265601
1 9265687
1 9265779
1 9266061
1 9266661
1 9266698
1 9266873
1 9267045
1 9267053
1 9267267
1 9267356
1 9267547
1 9267637
1 9267798
1 9267812
1 9270608
1 9271367
1 9271393
1 9271520
1 9271785
1 9272441
1 9274075
1 9274922
1 9275275
1 9276397
1 9277477
1 9278260
1 9278345
1 9278531
1 9278988
1 9279980
1 9279999
1 9280311
1 9280477
1 9280598
1 9281084
1 9281134
1 9282014
1 9282055
1 9282164
1 9282264
1 9283589
1 9283824
1 9283879
1 9284056
1 9284204
1 9285231
1 9285339
1 9285546
1 9285657
1 9285898
1 9285983
1 9286149
1 9286650
1 9287350
1 9287867
1 9287915
1 9287993
1 9288106
1 9288133
1 9289164
1 9289447
1 9289882
1 9289951
1 9290414
1 9290802
1 9290883
1 9291123
1 9291234
1 9291255
1 9291372
1 9291756
1 9292028
1 9292110
1 9292292
1 9293237
1 9293267
1 9293666
1 9293713
1 9294936
1 9295612
1 9295658
1 9295670
1 9296391
1 9296476
1 9296721
1 9296763
1 9296830
1 9297827
1 9297968
1 9298067
1 9298088
1 9298966
1 9299401
1 9299463
1 9299587
1 9300068
1 9300390
1 9300498
1 9300510
1 9300911
1 9301421
1 9302034
1 9302508
1 9302567
1 9302831
1 9302999
1 9303160
1 9303318
1 9303342
1 9303344
1 9303452
1 9303481
1 9304277
1 9304283
1 9304545
1 9304690
1 9304815
1 9305489
1 9305698
1 9306595
1 9306712
1 9306784
1 9307233
1 9308581
1 9308805
1 9309253
1 9309384
1 9309462
1 9309479
1 9310058
1 9310441
1 9311245
1 9313530
1 9314750
1 9315574
1 9316517
1 9316612
1 9317514
1 9318373
1 9318870
1 9319239
1 9319312
1 9319445
1 9319473
1 9319745
1 9320012
1 9320317
1 9320954
1 9321329
1 9321476
1 9321539
1 9322111
1 9322146
1 9322711
1 9322827
1 9322873
1 9323294
1 9323351
1 9323400
1 9323462
1 9323857
1 9323880
1 9324094
1 9324514
1 9324662
1 9325017
1 9325554
1 9325909
1 9325939
1 9326096
1 9326126
1 9326153
1 9326265
1 9326901
1 9327543
1 9327809
1 9328247
1 9328249
1 9328325
1 9329313
1 9330233
1 9330491
1 9330957
1 9331318
1 9331341
1 9331369
1 9331422
1 9331522
1 9331837
1 9331872
1 9331919
1 9332083
1 9332130
1 9332183
1 9332570
1 9332585
1 9332849
1 9333974
1 9334008
1 9334031
1 9334531
1 9334571
1 9334856
1 9335042
1 9335598
1 9335944
1 9336092
1 9336576
1 9336608
1 9337005
1 9337027
1 9337029
1 9337068
1 9337306
1 9337312
1 9337432
1 9337434
1 9337521
1 9337574
1 9337833
1 9338133
1 9338214
1 9338256
1 9338598
1 9338847
1 9339222
1 9339224
1 9339240
1 9339352
1 9339689
1 9339713
1 9339751
1 9339786
1 9339799
1 9339814
1 9340026
1 9340192
1 9340296
1 9343059
1 9343070
1 9343080
1 9343209
1 9343223
1 9343236
1 9343339
1 9343984
1 9343985
1 9344123
1 9344185
1 9344497
1 9344586
1 9344725
1 9344797
1 9344800
1 9344917
1 9345022
1 9345069
1 9345070
1 9345129
1 9345182
1 9345361
1 9345697
1 9345724
1 9345870
1 9346937
1 9347745
1 9347880
1 9347999
1 9348394
1 9348496
1 9348791
1 9350834
1 9350899
1 9352534
1 9352571
1 9354584
1 9355154
1 9356720
1 9356837
1 9356839
1 9358291
1 9358580
1 9358830
1 9358969
1 9359194
1 9359398
1 9360192
1 9360229
1 9360673
1 9360674
1 9362075
1 9362279
1 9362554
1 9362631
1 9363658
1 9363774
1 9364053
1 9364054
1 9364056
1 9364530
1 9364646
1 9364668
1 9364669
1 9365031
1 9365930
1 9366671
1 9366806
1 9367223
1 9367351
1 9367411
1 9367486
1 9368353
1 9369247
1 9370111
1 9370319
1 9370991
1 9371289
1 9371648
1 9371855
1 9372247
1 9372566
1 9373600
1 9373621
1 9373863
1 9373959
1 9374225
1 9374298
1 9374706
1 9374830
1 9375809
1 9376459
1 9376563
1 9376819
1 9376917
1 9377779
1 9378199
1 9378337
1 9378991
1 9379194
1 9379560
1 9379992
1 9382620
1 9383833
1 9383975
1 9384897
1 9386663
1 9388232
1 9388943
1 9389728
1 9389983
1 9390629
1 9390677
1 9390712
1 9391192
1 9391369
1 9391535
1 9391706
1 9393862
1 9395222
1 9395703
1 9396080
1 9400698
1 9401120
1 9401148
1 9401723
1 9403018
1 9403159
1 9403167
1 9403862
1 9406173
1 9406399
1 9407070
1 9407111
1 9407746
1 9410236
1 9412311
1 9412753
1 9413765
1 9414393
1 9415931
1 9416332
1 9416755
1 9416830
1 9417784
1 9418466
1 9418913
1 9419557
1 9420356
1 9420393
1 9420464
1 9422292
1 9422465
1 9423728
1 9424325
1 9424351
1 9424492
1 9425086
1 9425112
1 9425473
1 9426096
1 9426286
1 9426330
1 9426936
1 9427246
1 9430661
1 9430708
1 9431647
1 9431746
1 9432553
1 9433778
1 9433789
1 9434613
1 9434629
1 9434814
1 9435459
1 9435595
1 9435803
1 9436196
1 9436648
1 9436689
1 9437264
1 9437606
1 9438449
1 9440713
1 9442087
1 9442145
1 9442252
1 9442256
1 9442802
1 9443125
1 9444262
1 9445518
1 9445591
1 9445701
1 9445734
1 9446074
1 9446200
1 9446450
1 9446542
1 9446832
1 9446967
1 9447028
1 9448155
1 9448235
1 9448317
1 9448331
1 9448490
1 9448514
1 9448719
1 9449291
1 9449306
1 9449493
1 9449602
1 9449841
1 9449845
1 9450076
1 9450235
1 9450488
1 9451406
1 9451846
1 9451901
1 9452405
1 9452569
1 9452928
1 9453055
1 9453164
1 9453562
1 9453605
1 9454079
1 9454546
1 9454732
1 9454768
1 9454849
1 9454884
1 9455199
1 9455234
1 9455877
1 9455943
1 9455958
1 9456156
1 9456166
1 9456203
1 9456396
1 9456427
1 9456431
1 9456497
1 9456600
1 9456666
1 9456712
1 9456897
1 9457061
1 9457108
1 9457212
1 9457224
1 9457323
1 9457403
1 9457408
1 9457459
1 9457516
1 9457845
1 9457877
1 9457878
1 9457903
1 9458570
1 9460256
1 9460738
1 9463256
1 9464090
1 9464159
1 9465555
1 9466585
1 9466647
1 9466923
1 9467212
1 9467322
1 9467502
1 9467558
1 9467703
1 9468199
1 9468292
1 9468521
1 9468779
1 9468958
1 9469663
1 9469730
1 9470490
1 9470632
1 9470694
1 9470761
1 9471072
1 9471820
1 9472364
1 9473008
1 9473626
1 9474714
1 9474977
1 9475003
1 9475920
1 9475931
1 9476518
1 9477893
1 9478446
1 9478565
1 9478602
1 9478685
1 9478778
1 9478833
1 9479065
1 9479081
1 9479157
1 9479196
1 9479197
1 9479208
1 9479282
1 9479364
1 9479531
1 9479719
1 9479720
1 9479834
1 9479919
1 9479927
1 9480056
1 9480059
1 9480080
1 9480110
1 9480145
1 9480180
1 9480185
1 9480244
1 9480272
1 9480553
1 9480641
1 9480911
1 9481001
1 9481035
1 9481055
1 9481118
1 9481142
1 9481150
1 9481162
1 9481180
1 9481190
1 9481283
1 9481421
1 9481479
1 9481496
1 9481514
1 9481600
1 9481676
1 9481684
1 9481738
1 9481789
1 9481878
1 9481886
1 9482000
1 9482002
1 9482079
1 9482121
1 9482232
1 9482286
1 9482448
1 9482492
1 9482528
1 9482665
1 9482672
1 9482839
1 9482870
1 9482939
1 9483115
1 9483192
1 9483252
1 9484402
1 9484726
1 9484873
1 9484923
1 9485480
1 9485551
1 9485552
1 9485769
1 9486827
1 9487824
1 9488547
1 9490163
1 9490234
1 9490664
1 9491251
1 9491557
1 9492366
1 9493178
1 9493876
1 9494691
1 9494950
1 9497010
1 9497348
1 9498177
1 9501644
1 9502502
1 9502850
1 9503269
1 9503360
1 9503362
1 9503509
1 9503510
1 9503535
1 9504004
1 9504117
1 9504565
1 9504666
1 9504749
1 9505291
1 9505341
1 9505352
1 9505370
1 9505550
1 9505558
1 9505564
1 9505672
1 9506086
1 9506106
1 9506158
1 9506159
1 9506212
1 9506225
1 9506426
1 9506898
1 9507021
1 9507134
1 9507622
1 9507645
1 9508206
1 9508687
1 9508816
1 9510649
1 9513235
1 9514202
1 9514382
1 9514418
1 9514452
1 9514484
1 9514507
1 9514670
1 9514804
1 9514980
1 9515464
1 9515565
1 9517571
1 9517688
1 9517898
1 9518499
1 9518512
1 9518563
1 9518686
1 9518924
1 9518938
1 9518976
1 9519017
1 9519021
1 9519307
1 9519403
1 9519483
1 9519553
1 9519579
1 9519656
1 9519683
1 9519805
1 9519893
1 9520020
1 9520210
1 9521114
1 9521522
1 9522010
1 9522267
1 9522273
1 9522310
1 9522458
1 9522574
1 9523021
1 9523532
1 9523908
1 9524147
1 9524559
1 9525615
1 9525831
1 9525931
1 9526634
1 9527356
1 9528387
1 9528834
1 9529023
1 9529152
1 9530292
1 9531737
1 9531918
1 9532321
1 9532337
1 9532344
1 9532553
1 9533216
1 9542360
1 9542423
1 9542639
1 9544463
1 9546176
1 9546272
1 9546602
1 9548412
1 9549474
1 9549868
1 9550325
1 9550359
1 9550986
1 9550994
1 9551171
1 9552284
1 9552813
1 9553069
1 9553162
1 9553288
1 9553369
1 9553717
1 9553779
1 9554100
1 9554595
1 9554964
1 9555007
1 9555224
1 9555253
1 9555749
1 9555825
1 9556776
1 9556902
1 9557069
1 9557078
1 9557264
1 9557302
1 9557409
1 9557435
1 9557624
1 9557763
1 9557824
1 9557852
1 9558053
1 9558081
1 9558146
1 9558310
1 9558533
1 9558561
1 9558677
1 9558993
1 9559141
1 9559310
1 9559426
1 9559608
1 9559625
1 9559824
1 9559969
1 9561720
1 9561973
1 9562358
1 9562843
1 9562893
1 9562925
1 9563164
1 9563187
1 9563461
1 9563597
1 9563611
1 9563625
1 9563744
1 9563755
1 9563949
1 9564116
1 9564248
1 9564252
1 9565196
1 9565198
1 9565334
1 9565672
1 9565793
1 9567330
1 9567422
1 9567445
1 9567573
1 9567783
1 9567949
1 9567985
1 9568254
1 9568375
1 9568744
1 9568745
1 9568807
1 9569586
1 9569732
1 9569748
1 9570123
1 9570154
1 9570497
1 9570544
1 9570546
1 9570598
1 9570709
1 9570742
1 9571353
1 9571460
1 9571609
1 9571610
1 9571664
1 9571888
1 9572088
1 9572111
1 9572117
1 9573002
1 9573147
1 9573208
1 9573253
1 9573402
1 9573417
1 9573957
1 9573973
1 9574065
1 9574129
1 9574130
1 9574405
1 9574428
1 9575548
1 9575661
1 9576465
1 9576818
1 9577332
1 9577402
1 9577612
1 9577627
1 9577684
1 9577997
1 9578309
1 9578683
1 9579070
1 9579083
1 9579230
1 9579415
1 9579621
1 9579685
1 9579703
1 9579852
1 9580049
1 9580568
1 9580591
1 9580592
1 9580776
1 9581292
1 9581295
1 9581337
1 9581404
1 9581489
1 9581954
1 9582308
1 9582309
1 9582473
1 9583010
1 9583980
1 9584898
1 9585280
1 9585365
1 9585954
1 9586027
1 9586070
1 9586862
1 9587349
1 9588018
1 9588116
1 9588173
1 9588328
1 9588465
1 9588842
1 9588888
1 9589306
1 9589827
1 9589899
1 9590057
1 9590090
1 9590146
1 9590185
1 9590187
1 9590233
1 9590311
1 9590533
1 9590805
1 9590873
1 9591291
1 9591619
1 9591621
1 9591912
1 9592005
1 9592196
1 9593570
1 9593648
1 9593671
1 9594247
1 9595082
1 9595837
1 9595976
1 9596367
1 9596406
1 9596740
1 9596830
1 9596992
1 9597275
1 9597646
1 9597740
1 9597984
1 9598084
1 9598393
1 9598579
1 9598817
1 9599289
1 9599653
1 9599714
1 9599777
1 9601029
1 9601128
1 9603354
1 9603438
1 9607144
1 9607453
1 9607765
1 9607779
1 9607913
1 9607937
1 9608058
1 9608444
1 9608684
1 9608876
1 9609931
1 9609986
1 9611008
1 9611211
1 9611411
1 9611639
1 9613487
1 9615194
1 9615970
1 9616630
1 9616746
1 9618363
1 9618413
1 9618594
1 9619003
1 9619105
1 9619350
1 9619587
1 9619677
1 9620073
1 9620382
1 9620762
1 9620920
1 9621219
1 9621467
1 9621537
1 9621546
1 9621615
1 9621818
1 9621850
1 9621859
1 9621869
1 9621991
1 9622062
1 9622208
1 9622300
1 9623031
1 9623276
1 9623309
1 9623326
1 9623421
1 9623538
1 9623577
1 9623633
1 9623860
1 9623915
1 9624185
1 9624370
1 9624391
1 9624786
1 9624803
1 9624812
1 9624870
1 9624960
1 9625272
1 9625333
1 9625483
1 9625764
1 9626537
1 9626680
1 9626696
1 9627429
1 9627941
1 9628214
1 9628679
1 9629061
1 9629249
1 9629677
1 9630101
1 9630120
1 9630389
1 9630397
1 9630818
1 9630900
1 9630980
1 9631264
1 9631802
1 9631859
1 9633113
1 9635829
1 9635930
1 9635964
1 9636232
1 9637231
1 9637274
1 9638642
1 9639183
1 9639247
1 9640890
1 9642125
1 9642207
1 9642463
1 9642985
1 9643609
1 9644250
1 9644447
1 9645339
1 9645407
1 9645926
1 9646618
1 9648149
1 9648234
1 9648928
1 9649038
1 9649245
1 9650139
1 9650720
1 9651015
1 9651070
1 9651235
1 9651300
1 9651327
1 9651564
1 9651715
1 9651917
1 9652800
1 9652845
1 9652864
1 9653061
1 9653639
1 9653673
1 9653697
1 9653966
1 9653978
1 9654999
1 9655268
1 9655600
1 9655633
1 9655866
1 9656115
1 9656164
1 9656240
1 9656372
1 9656378
1 9656429
1 9657002
1 9657638
1 9657794
1 9658086
1 9658576
1 9658723
1 9659280
1 9659609
1 9660058
1 9660515
1 9660659
1 9661370
1 9661383
1 9661452
1 9661499
1 9661556
1 9661640
1 9661685
1 9661746
1 9661794
1 9661803
1 9661828
1 9661869
1 9661881
1 9661949
1 9662007
1 9662057
1 9662276
1 9662565
1 9662632
1 9662670
1 9662678
1 9662683
1 9662804
1 9662816
1 9662886
1 9662908
1 9662958
1 9662959
1 9663140
1 9663200
1 9663206
1 9663278
1 9663300
1 9663370
1 9663424
1 9663512
1 9663526
1 9663536
1 9663954
1 9663978
1 9664042
1 9664051
1 9664091
1 9664135
1 9664333
1 9664337
1 9664394
1 9664432
1 9664608
1 9664704
1 9664809
1 9664995
1 9665109
1 9665246
1 9665272
1 9665621
1 9665766
1 9665943
1 9665999
1 9666088
1 9666092
1 9666125
1 9666128
1 9666193
1 9666474
1 9666605
1 9666631
1 9666925
1 9667321
1 9669125
1 9669376
1 9669386
1 9669387
1 9669479
1 9669568
1 9670149
1 9670180
1 9670206
1 9671137
1 9672944
1 9673983
1 9673994
1 9674021
1 9674053
1 9674076
1 9674100
1 9674498
1 9675150
1 9675467
1 9675561
1 9675597
1 9675829
1 9675882
1 9675893
1 9675901
1 9675994
1 9676034
1 9676041
1 9676704
1 9676773
1 9678218
1 9678262
1 9678268
1 9678379
1 9678407
1 9678454
1 9678539
1 9678557
1 9678559
1 9678602
1 9678627
1 9678749
1 9678776
1 9678787
1 9679075
1 9679083
1 9679245
1 9679274
1 9679348
1 9679773
1 9679823
1 9679951
1 9679977
1 9680016
1 9680050
1 9680120
1 9680338
1 9680419
1 9680491
1 9680785
1 9681599
1 9683034
1 9683079
1 9684000
1 9684092
1 9684107
1 9684896
1 9685651
1 9685944
1 9686457
1 9687092
1 9687625
1 9687844
1 9691373
1 9691418
1 9691532
1 9691607
1 9691654
1 9691714
1 9691735
1 9691769
1 9692590
1 9692796
1 9692842
1 9692873
1 9692914
1 9692960
1 9692972
1 9693034
1 9693666
1 9693780
1 9693925
1 9693957
1 9694139
1 9694378
1 9694443
1 9694509
1 9694744
1 9694764
1 9694770
1 9697187
1 9697416
1 9697485
1 9698102
1 9698115
1 9698124
1 9698854
1 9699218
1 9699424
1 9700711
1 9700979
1 9701273
1 9701369
1 9701540
1 9703884
1 9704160
1 9704188
1 9704498
1 9704616
1 9704682
1 9704765
1 9704941
1 9705088
1 9705243
1 9705568
1 9705656
1 9707961
1 9708099
1 9708633
1 9708727
1 9709086
1 9709665
1 9710661
1 9710798
1 9711194
1 9711569
1 9711912
1 9712407
1 9712779
1 9712910
1 9713047
1 9713941
1 9715745
1 9716356
1 9717429
1 9717776
1 9718240
1 9718443
1 9718462
1 9718871
1 9719038
1 9719070
1 9719114
1 9719227
1 9719240
1 9719709
1 9719740
1 9719944
1 9720109
1 9720219
1 9721208
1 9721685
1 9721713
1 9721934
1 9721993
1 9722178
1 9723666
1 9723844
1 9723939
1 9724351
1 9727305
1 9729409
1 9729498
1 9730277
1 9730344
1 9730721
1 9730807
1 9731013
1 9731015
1 9731208
1 9731922
1 9731943
1 9732289
1 9732991
1 9733007
1 9733015
1 9733364
1 9733378
1 9733426
1 9733647
1 9733669
1 9733782
1 9733794
1 9733988
1 9734029
1 9734036
1 9734073
1 9734119
1 9734323
1 9734515
1 9734679
1 9735061
1 9735273
1 9735468
1 9735480
1 9735513
1 9735766
1 9735843
1 9735942
1 9736089
1 9736160
1 9736189
1 9736205
1 9736448
1 9736702
1 9736864
1 9736939
1 9737107
1 9737158
1 9737212
1 9737674
1 9737700
1 9737737
1 9737881
1 9738186
1 9738206
1 9738228
1 9738517
1 9738565
1 9738576
1 9738935
1 9738983
1 9739196
1 9739260
1 9739395
1 9739417
1 9739452
1 9739491
1 9739573
1 9739759
1 9739833
1 9739867
1 9739906
1 9740270
1 9740369
1 9740440
1 9740482
1 9740517
1 9740526
1 9740603
1 9740656
1 9740773
1 9741307
1 9741428
1 9741479
1 9741503
1 9741548
1 9741623
1 9741650
1 9742010
1 9742145
1 9742148
1 9742315
1 9742354
1 9742391
1 9742413
1 9742419
1 9742556
1 9742598
1 9742768
1 9742801
1 9742821
1 9743003
1 9743016
1 9743185
1 9743250
1 9743550
1 9743555
1 9743564
1 9743675
1 9743831
1 9743838
1 9743985
1 9743992
1 9744072
1 9744199
1 9744726
1 9744927
1 9744935
1 9745072
1 9745132
1 9745178
1 9745279
1 9745318
1 9745357
1 9745361
1 9745523
1 9745531
1 9745574
1 9745601
1 9745740
1 9745767
1 9745778
1 9745794
1 9746187
1 9746200
1 9746269
1 9746293
1 9746345
1 9746351
1 9746424
1 9746438
1 9746648
1 9746652
1 9746661
1 9746669
1 9746685
1 9746699
1 9746707
1 9746709
1 9746968
1 9746990
1 9747010
1 9747016
1 9747122
1 9747143
1 9747387
1 9747451
1 9747715
1 9747752
1 9747773
1 9747797
1 9747853
1 9747856
1 9747864
1 9747890
1 9747918
1 9748015
1 9748867
1 9749003
1 9749375
1 9749460
1 9749490
1 9749673
1 9749858
1 9749913
1 9749948
1 9749983
1 9750248
1 9750645
1 9750671
1 9750722
1 9750918
1 9750919
1 9751216
1 9751307
1 9751374
1 9751568
1 9751788
1 9751820
1 9751965
1 9751972
1 9752021
1 9752081
1 9752334
1 9752873
1 9754224
1 9754291
1 9754306
1 9754419
1 9754590
1 9754668
1 9754681
1 9754737
1 9754744
1 9754746
1 9755063
1 9755312
1 9755313
1 9755402
1 9755416
1 9759961
1 9760059
1 9760281
1 9760321
1 9760899
1 9761323
1 9761395
1 9761538
1 9761541
1 9761614
1 9761686
1 9761864
1 9761884
1 9762046
1 9762086
1 9762208
1 9762227
1 9762238
1 9762304
1 9762364
1 9762511
1 9762671
1 9762812
1 9763054
1 9763076
1 9763085
1 9763555
1 9763591
1 9763817
1 9764500
1 9765037
1 9765775
1 9766165
1 9768568
1 9769413
1 9769499
1 9769715
1 9769796
1 9771201
1 9771369
1 9771954
1 9772338
1 9772350
1 9772798
1 9774062
1 9774073
1 9774484
1 9776143
1 9776436
1 9777250
1 9777342
1 9777866
1 9779355
1 9780609
1 9782500
1 9782640
1 9782737
1 9783535
1 9783639
1 9785073
1 9788682
1 9789974
1 9789980
1 9790224
1 9791552
1 9792216
1 9792266
1 9792753
1 9793760
1 9794111
1 9794177
1 9794387
1 9794529
1 9794636
1 9797759
1 9799396
1 9799485
1 9799535
1 9799632
1 9799984
1 9799994
1 9800132
1 9800213
1 9800362
1 9800504
1 9800607
1 9800655
1 9800668
1 9800675
1 9800840
1 9800869
1 9800921
1 9801359
1 9801407
1 9801501
1 9801637
1 9802098
1 9803770
1 9804585
1 9805032
1 9805033
1 9805117
1 9805632
1 9805993
1 9806021
1 9807875
1 9808060
1 9808062
1 9808381
1 9808464
1 9808762
1 9808956
1 9810455
1 9812659
1 9812983
1 9813216
1 9814095
1 9814376
1 9814644
1 9814783
1 9814913
1 9815088
1 9815216
1 9815969
1 9816044
1 9816699
1 9817110
1 9817504
1 9817542
1 9817686
1 9818006
1 9818149
1 9818197
1 9818451
1 9818528
1 9818543
1 9818574
1 9818666
1 9818910
1 9819027
1 9819082
1 9819124
1 9819368
1 9820466
1 9820762
1 9820879
1 9822131
1 9822351
1 9822691
1 9822851
1 9823457
1 9823510
1 9823819
1 9823906
1 9823912
1 9823922
1 9824422
1 9824622
1 9825148
1 9825392
1 9825513
1 9825518
1 9825685
1 9825733
1 9825779
1 9825795
1 9825927
1 9825958
1 9825970
1 9826007
1 9826047
1 9826196
1 9826557
1 9826912
1 9826984
1 9827691
1 9827752
1 9827767
1 9827846
1 9828109
1 9828152
1 9828231
1 9828234
1 9828336
1 9828735
1 9828806
1 9829107
1 9829109
1 9829110
1 9829165
1 9829214
1 9829243
1 9829420
1 9829430
1 9829460
1 9830015
1 9830389
1 9830536
1 9830620
1 9830643
1 9830721
1 9830728
1 9830755
1 9830783
1 9830797
1 9830942
1 9831177
1 9831665
1 9831687
1 9831849
1 9831862
1 9832327
1 9832550
1 9832669
1 9832774
1 9833238
1 9833244
1 9833267
1 9833277
1 9833398
1 9833524
1 9833594
1 9833843
1 9834337
1 9834518
1 9834951
1 9837804
1 9837843
1 9837941
1 9838015
1 9838033
1 9838046
1 9838209
1 9838616
1 9838755
1 9839085
1 9839092
1 9839195
1 9839205
1 9839294
1 9839324
1 9839344
1 9839356
1 9839743
1 9839995
1 9841524
1 9841726
1 9841908
1 9841922
1 9841983
1 9842207
1 9842968
1 9843069
1 9843796
1 9843871
1 9844343
1 9844521
1 9845142
1 9845971
1 9846668
1 9846677
1 9846990
1 9847210
1 9847321
1 9847388
1 9847487
1 9847663
1 9847863
1 9848137
1 9848183
1 9848241
1 9848330
1 9848517
1 9848534
1 9848629
1 9848652
1 9849242
1 9849822
1 9849920
1 9850316
1 9850807
1 9850853
1 9850900
1 9851032
1 9851041
1 9851110
1 9851170
1 9851178
1 9851358
1 9851833
1 9851926
1 9851960
1 9852004
1 9853224
1 9853488
1 9853739
1 9853752
1 9853891
1 9853899
1 9853947
1 9854011
1 9854015
1 9854406
1 9854667
1 9855473
1 9856785
1 9857088
1 9857181
1 9857226
1 9857453
1 9857497
1 9858363
1 9858394
1 9858735
1 9858760
1 9858798
1 9858806
1 9858994
1 9859022
1 9859148
1 9859206
1 9859286
1 9859304
1 9859321
1 9859334
1 9859371
1 9859375
1 9859498
1 9859624
1 9859641
1 9859663
1 9859682
1 9859790
1 9859911
1 9859953
1 9860228
1 9860330
1 9860439
1 9860675
1 9860805
1 9860932
1 9861052
1 9861087
1 9861121
1 9861124
1 9861170
1 9861279
1 9861394
1 9861435
1 9861645
1 9861681
1 9861713
1 9861940
1 9862072
1 9862239
1 9862738
1 9862761
1 9862861
1 9862961
1 9862964
1 9863478
1 9863496
1 9863579
1 9863722
1 9863984
1 9864074
1 9864348
1 9864622
1 9864657
1 9864728
1 9864764
1 9864771
1 9864832
1 9864848
1 9864979
1 9865132
1 9865496
1 9865542
1 9865546
1 9866076
1 9866150
1 9866926
1 9867177
1 9867288
1 9867311
1 9867393
1 9869053
1 9869598
1 9870166
1 9870299
1 9870439
1 9871146
1 9871221
1 9871724
1 9872044
1 9872064
1 9872246
1 9873088
1 9874277
1 9874764
1 9874892
1 9875185
1 9875227
1 9875370
1 9875498
1 9875615
1 9875623
1 9875768
1 9876739
1 9878801
1 9879339
1 9884446
1 9886332
1 9886925
1 9888821
1 9889169
1 9889241
1 9890653
1 9890778
1 9891300
1 9891364
1 9891525
1 9892496
1 9892993
1 9893195
1 9893410
1 9893736
1 9894365
1 9895110
1 9898643
1 9899138
1 9899139
1 9899779
1 9900201
1 9900243
1 9900408
1 9900881
1 9900960
1 9901042
1 9901485
1 9901683
1 9901748
1 9901972
1 9902015
1 9902065
1 9902102
1 9902194
1 9902460
1 9903009
1 9903021
1 9903086
1 9903117
1 9903350
1 9903432
1 9904307
1 9904872
1 9907012
1 9907232
1 9908609
1 9909629
1 9909757
1 9909841
1 9909866
1 9910086
1 9910092
1 9910138
1 9910268
1 9910566
1 9911382
1 9911657
1 9913548
1 9915197
1 9916122
1 9916208
1 9916414
1 9916703
1 9917060
1 9917553
1 9917560
1 9917598
1 9917599
1 9917611
1 9917693
1 9917738
1 9917814
1 9917831
1 9917861
1 9917862
1 9918280
1 9918467
1 9918558
1 9919633
1 9919740
1 9919909
1 9920178
1 9920386
1 9920396
1 9920435
1 9920517
1 9920520
1 9920636
1 9920933
1 9921028
1 9921029
1 9921207
1 9921212
1 9921291
1 9921299
1 9921727
1 9921957
1 9921959
1 9922252
1 9922719
1 9923041
1 9923108
1 9923112
1 9923135
1 9923306
1 9923332
1 9923421
1 9923424
1 9923436
1 9923459
1 9923602
1 9923748
1 9923861
1 9923875
1 9923876
1 9923912
1 9923964
1 9924097
1 9924114
1 9924231
1 9924238
1 9924310
1 9924331
1 9924639
1 9924645
1 9924708
1 9924794
1 9924809
1 9925716
1 9926049
1 9926142
1 9926338
1 9926351
1 9926567
1 9926771
1 9927120
1 9927153
1 9927271
1 9927303
1 9927306
1 9927335
1 9927339
1 9927347
1 9927721
1 9927803
1 9928062
1 9928723
1 9928776
1 9928944
1 9929401
1 9929890
1 9931047
1 9931116
1 9931117
1 9931785
1 9933049
1 9933173
1 9933505
1 9934542
1 9934898
1 9935452
1 9935492
1 9935650
1 9935655
1 9935686
1 9935784
1 9935926
1 9936634
1 9936739
1 9936826
1 9936923
1 9937513
1 9937745
1 9938027
1 9938055
1 9938056
1 9938107
1 9938150
1 9938211
1 9938250
1 9938365
1 9939006
1 9939126
1 9939467
1 9940014
1 9940088
1 9940241
1 9940247
1 9940429
1 9940460
1 9940849
1 9941865
1 9942560
1 9942936
1 9942984
1 9943172
1 9943250
1 9943365
1 9943699
1 9943910
1 9943924
1 9944116
1 9944180
1 9944747
1 9944982
1 9944983
1 9945099
1 9945175
1 9945199
1 9945607
1 9945719
1 9945816
1 9946173
1 9946661
1 9947051
1 9947101
1 9947471
1 9948106
1 9948123
1 9948489
1 9948726
1 9948762
1 9948944
1 9949078
1 9949297
1 9950788
1 9951902
1 9951961
1 9953202
1 9953262
1 9953387
1 9953394
1 9953462
1 9954745
1 9954772
1 9954890
1 9954900
1 9955264
1 9955472
1 9955594
1 9955964
1 9956602
1 9956864
1 9957733
1 9958122
1 9959240
1 9959581
1 9959805
1 9959835
1 9959876
1 9960038
1 9960210
1 9960508
1 9961082
1 9961229
1 9961240
1 9964899
1 9965484
1 9965653
1 9965811
1 9965906
1 9967412
1 9967781
1 9967855
1 9968913
1 9969097
1 9969721
1 9970280
1 9971039
1 9971490
1 9973153
1 9973349
1 9973467
1 9973568
1 9974024
1 9975127
1 9975259
1 9975559
1 9975760
1 9976384
1 9977790
1 9978049
1 9978340
1 9978341
1 9979073
1 9979600
1 9979721
1 9980033
1 9980166
1 9980338
1 9980648
1 9980923
1 9981519
1 9982367
1 9982423
1 9982636
1 9982970
1 9983270
1 9983495
1 9984163
1 9984391
1 9984699
1 9984805
1 9984984
1 9985014
1 9985085
1 9985176
1 9985245
1 9985397
1 9985517
1 9985531
1 9985617
1 9985847
1 9985853
1 9985856
1 9985906
1 9986041
1 9986116
1 9986259
1 9986450
1 9986452
1 9986454
1 9986551
1 9986605
1 9986635
1 9986645
1 9986715
1 9986978
1 9987288
1 9987385
1 9987398
1 9987407
1 9987409
1 9987430
1 9987451
1 9987456
1 9987474
1 9987489
1 9987491
1 9987537
1 9987656
1 9987793
1 9988271
1 9988590
1 9989132
1 9989492
1 9989500
1 9990491
1 9990931
1 9990997
1 9991020
1 9991118
1 9991247
1 9991250
1 9991318
1 9991383
1 9992063
1 9992273
1 9992537
1 9994146
1 9994661
1 9995804
1 9995847
1 9997894
1 9998854
1 9999499
1 9999585
1 9999833
1 9999837
1 9999843
1 9999929
1 10000063
1 10000064
1 10000219
1 10000238
1 10000250
1 10000379
1 10000444
1 10000758
1 10000921
1 10001077
1 10001097
1 10001214
1 10001226
1 10001341
1 10001361
1 10001371
1 10001402
1 10001405
1 10001410
1 10001440
1 10001468
1 10002548
1 10002843
1 10003001
1 10003038
1 10003487
1 10003511
1 10003537
1 10003549
1 10003569
1 10003717
1 10004007
1 10004039
1 10004047
1 10004081
1 10004142
1 10004297
1 10004401
1 10004638
1 10004675
1 10004751
1 10004756
1 10004913
1 10004970
1 10005006
1 10005029
1 10005163
1 10005309
1 10005580
1 10005640
1 10005756
1 10005771
1 10005784
1 10006307
1 10006372
1 10006490
1 10006649
1 10006795
1 10006839
1 10006869
1 10007203
1 10007264
1 10007414
1 10007604
1 10007692
1 10007778
1 10007829
1 10007948
1 10008026
1 10008036
1 10008078
1 10008085
1 10008281
1 10008288
1 10008388
1 10008500
1 10008501
1 10008591
1 10008638
1 10008725
1 10008751
1 10008821
1 10008837
1 10008847
1 10008927
1 10008990
1 10009003
1 10009019
1 10009116
1 10009128
1 10009269
1 10009576
1 10009580
1 10009719
1 10009744
1 10009867
1 10009985
1 10010041
1 10010655
1 10011462
1 10011571
1 10011623
1 10011834
1 10011848
1 10011858
1 10011878
1 10012514
1 10012704
1 10012722
1 10012835
1 10012979
1 10013006
1 10013072
1 10013218
1 10013283
1 10013523
1 10013579
1 10013840
1 10014025
1 10014246
1 10014258
1 10014463
1 10014564
1 10014729
1 10014782
1 10014881
1 10014961
1 10015153
1 10015171
1 10015248
1 10015328
1 10015383
1 10015765
1 10015771
1 10015824
1 10016275
1 10016329
1 10016331
1 10016512
1 10016519
1 10016580
1 10016662
1 10016817
1 10016860
1 10016898
1 10016902
1 10017021
1 10017098
1 10017101
1 10017212
1 10017406
1 10017431
1 10017581
1 10017637
1 10017691
1 10017704
1 10017929
1 10018073
1 10018213
1 10018230
1 10018457
1 10018551
1 10018561
1 10018563
1 10018887
1 10018908
1 10018945
1 10019062
1 10019077
1 10019203
1 10019298
1 10019495
1 10019789
1 10019792
1 10019961
1 10020173
1 10020218
1 10020316
1 10020389
1 10020435
1 10020697
1 10020711
1 10020735
1 10020787
1 10020853
1 10020864
1 10020873
1 10020925
1 10021081
1 10021087
1 10021109
1 10021112
1 10021195
1 10021207
1 10021219
1 10021240
1 10021274
1 10021300
1 10021303
1 10021386
1 10021403
1 10021406
1 10021448
1 10021705
1 10021791
1 10022122
1 10022131
1 10022251
1 10022293
1 10022457
1 10022600
1 10022615
1 10022622
1 10022714
1 10022737
1 10022773
1 10022848
1 10022853
1 10022872
1 10022888
1 10022891
1 10022934
1 10022950
1 10022989
1 10023070
1 10023186
1 10023197
1 10023244
1 10023250
1 10023282
1 10023530
1 10023561
1 10023601
1 10024065
1 10024092
1 10024474
1 10024479
1 10024519
1 10024529
1 10024714
1 10024738
1 10024826
1 10024878
1 10024936
1 10024979
1 10024986
1 10025060
1 10025087
1 10025160
1 10025503
1 10025580
1 10025738
1 10025759
1 10025764
1 10025886
1 10025887
1 10025930
1 10025954
1 10026229
1 10026237
1 10026284
1 10026285
1 10026286
1 10026347
1 10026379
1 10027087
1 10027188
1 10027301
1 10027393
1 10027468
1 10027527
1 10027567
1 10027569
1 10027592
1 10027609
1 10027654
1 10027667
1 10027715
1 10027749
1 10027813
1 10028016
1 10028112
1 10028170
1 10028412
1 10028431
1 10028507
1 10028750
1 10028755
1 10028761
1 10028845
1 10028970
1 10028985
1 10029014
1 10029027
1 10029042
1 10029096
1 10029099
1 10029104
1 10029264
1 10029314
1 10029374
1 10029515
1 10029791
1 10029922
1 10029933
1 10030096
1 10030273
1 10030440
1 10030638
1 10030641
1 10030853
1 10031069
1 10035603
1 10035748
1 10035823
1 10035848
1 10035889
1 10035985
1 10036052
1 10036170
1 10036224
1 10036326
1 10036343
1 10036687
1 10036868
1 10036869
1 10036950
1 10037003
1 10037024
1 10037319
1 10037335
1 10037375
1 10037554
1 10038361
1 10038479
1 10038526
1 10038632
1 10038656
1 10038754
1 10038819
1 10038888
1 10038891
1 10039062
1 10039231
1 10039364
1 10039381
1 10039441
1 10039601
1 10039626
1 10039649
1 10039757
1 10039876
1 10039955
1 10039980
1 10040016
1 10040086
1 10040808
1 10040846
1 10041166
1 10041243
1 10041448
1 10041557
1 10041578
1 10041607
1 10041728
1 10041994
1 10042086
1 10042142
1 10042201
1 10042222
1 10042367
1 10042404
1 10042450
1 10042476
1 10042507
1 10042518
1 10042528
1 10042552
1 10042640
1 10042662
1 10042723
1 10042838
1 10042896
1 10042910
1 10043384
1 10043832
1 10043923
1 10043962
1 10044234
1 10044277
1 10044338
1 10044975
1 10045548
1 10045622
1 10045779
1 10046540
1 10046711
1 10046750
1 10046857
1 10046938
1 10046970
1 10047005
1 10047093
1 10047096
1 10047100
1 10047112
1 10047516
1 10047535
1 10047610
1 10047667
1 10047671
1 10047707
1 10047720
1 10047751
1 10047767
1 10047952
1 10048080
1 10048095
1 10048136
1 10048176
1 10048205
1 10048250
1 10048251
1 10048354
1 10048463
1 10048481
1 10048554
1 10048887
1 10048903
1 10048904
1 10048911
1 10048937
1 10048957
1 10049048
1 10049209
1 10049322
1 10049326
1 10049366
1 10049394
1 10049449
1 10049558
1 10049641
1 10049765
1 10049894
1 10050090
1 10050178
1 10050403
1 10050421
1 10050481
1 10050518
1 10050564
1 10050635
1 10050639
1 10050674
1 10050676
1 10050737
1 10050787
1 10050837
1 10050959
1 10051152
1 10051194
1 10051261
1 10051301
1 10051322
1 10051448
1 10051477
1 10051540
1 10051543
1 10051546
1 10051647
1 10051692
1 10051699
1 10051827
1 10052241
1 10052395
1 10052519
1 10052590
1 10052683
1 10052696
1 10052949
1 10053105
1 10053272
1 10053676
1 10054053
1 10054182
1 10054198
1 10054391
1 10054501
1 10054717
1 10054890
1 10054926
1 10055135
1 10055138
1 10055198
1 10055199
1 10055610
1 10056442
1 10058037
1 10058164
1 10058326
1 10058373
1 10058445
1 10059333
1 10059345
1 10059349
1 10059966
1 10059988
1 10060196
1 10060268
1 10060587
1 10060890
1 10060908
1 10061095
1 10061485
1 10061761
1 10062200
1 10062340
1 10062862
1 10063134
1 10064041
1 10064338
1 10064530
1 10065840
1 10066490
1 10066495
1 10066510
1 10066923
1 10067948
1 10068219
1 10068397
1 10069257
1 10069428
1 10069530
1 10069745
1 10070068
1 10070230
1 10070326
1 10070332
1 10070333
1 10070546
1 10070580
1 10070611
1 10070636
1 10070651
1 10070666
1 10070752
1 10070756
1 10070791
1 10070918
1 10071110
1 10071151
1 10071237
1 10071691
1 10072211
1 10072261
1 10072298
1 10072380
1 10072381
1 10072393
1 10072457
1 10072464
1 10072692
1 10075020
1 10075055
1 10075068
1 10075116
1 10075421
1 10075434
1 10075487
1 10075541
1 10075555
1 10075876
1 10075889
1 10076329
1 10076447
1 10076489
1 10076494
1 10076546
1 10076718
1 10076837
1 10076843
1 10076959
1 10077152
1 10077185
1 10077197
1 10077200
1 10077206
1 10077220
1 10077225
1 10077247
1 10077249
1 10077281
1 10077340
1 10077367
1 10077383
1 10077447
1 10077516
1 10077526
1 10077533
1 10077643
1 10077800
1 10077863
1 10077901
1 10077957
1 10078022
1 10078025
1 10078092
1 10078447
1 10078604
1 10078613
1 10078622
1 10079620
1 10079682
1 10079696
1 10079715
1 10079728
1 10079828
1 10079835
1 10079841
1 10079858
1 10079859
1 10079920
1 10079946
1 10079961
1 10080395
1 10080649
1 10080851
1 10080946
1 10081070
1 10081093
1 10081181
1 10081430
1 10081833
1 10082001
1 10082035
1 10082044
1 10082101
1 10082147
1 10082158
1 10082172
1 10082203
1 10082205
1 10082276
1 10082334
1 10082368
1 10082822
1 10082899
1 10083798
1 10083802
1 10083862
1 10083891
1 10083899
1 10084091
1 10084142
1 10084833
1 10084903
1 10084968
1 10085125
1 10085130
1 10085176
1 10085405
1 10085429
1 10085446
1 10085464
1 10085490
1 10085608
1 10085675
1 10085871
1 10085886
1 10085952
1 10085970
1 10085972
1 10086128
1 10086134
1 10086186
1 10086556
1 10086946
1 10086983
1 10087032
1 10087080
1 10087194
1 10087288
1 10087322
1 10088738
1 10088792
1 10088936
1 10088958
1 10089103
1 10089658
1 10090060
1 10090208
1 10090242
1 10090286
1 10090944
1 10090954
1 10091002
1 10091058
1 10091672
1 10091963
1 10091965
1 10092567
1 10092925
1 10092936
1 10093024
1 10093158
1 10093257
1 10093568
1 10093637
1 10093638
1 10093640
1 10093669
1 10093671
1 10093724
1 10093807
1 10093862
1 10093891
1 10095677
1 10097765
1 10098178
1 10098503
1 10098722
1 10098872
1 10098954
1 10099313
1 10100121
1 10100749
1 10101402
1 10102322
1 10102713
1 10102787
1 10105614
1 10105616
1 10105633
1 10105737
1 10106237
1 10106264
1 10106283
1 10106331
1 10106519
1 10106627
1 10106632
1 10106688
1 10106695
1 10106728
1 10106812
1 10106887
1 10106906
1 10106909
1 10107082
1 10107085
1 10107100
1 10107113
1 10107191
1 10107351
1 10107455
1 10107495
1 10107502
1 10108060
1 10108097
1 10108115
1 10108120
1 10108164
1 10108180
1 10108357
1 10108367
1 10108385
1 10108515
1 10108528
1 10108620
1 10108710
1 10108770
1 10108798
1 10108917
1 10109061
1 10109086
1 10109220
1 10109240
1 10109263
1 10109317
1 10109327
1 10109439
1 10109443
1 10109497
1 10109544
1 10109563
1 10109605
1 10109648
1 10109673
1 10109759
1 10109799
1 10109906
1 10109908
1 10109925
1 10109926
1 10110077
1 10110084
1 10110119
1 10110139
1 10110462
1 10110490
1 10110636
1 10110778
1 10110814
1 10110862
1 10110912
1 10111050
1 10111552
1 10111598
1 10111633
1 10111780
1 10111799
1 10113055
1 10113150
1 10113295
1 10113302
1 10113304
1 10113345
1 10113725
1 10113963
1 10114436
1 10114457
1 10115094
1 10115433
1 10115923
1 10116116
1 10116309
1 10116402
1 10116575
1 10116588
1 10116782
1 10116832
1 10116880
1 10116929
1 10116943
1 10117572
1 10117609
1 10117622
1 10117842
1 10117953
1 10117972
1 10119043
1 10119597
1 10120216
1 10121378
1 10121401
1 10121414
1 10121516
1 10121640
1 10121652
1 10121807
1 10121818
1 10121819
1 10121831
1 10122031
1 10122082
1 10122174
1 10122216
1 10122561
1 10122618
1 10122705
1 10122713
1 10123132
1 10123217
1 10123358
1 10123399
1 10123596
1 10123655
1 10124017
1 10124098
1 10124126
1 10124129
1 10124248
1 10124314
1 10124350
1 10124544
1 10124674
1 10124747
1 10124841
1 10124876
1 10124993
1 10125019
1 10125131
1 10125175
1 10125283
1 10125516
1 10125638
1 10126284
1 10126402
1 10126431
1 10126483
1 10126488
1 10126721
1 10126751
1 10126808
1 10126832
1 10126867
1 10126908
1 10126971
1 10127313
1 10127615
1 10127621
1 10127680
1 10127687
1 10127928
1 10128017
1 10128247
1 10128685
1 10129068
1 10129144
1 10129867
1 10129895
1 10129998
1 10130060
1 10130154
1 10130158
1 10130159
1 10130169
1 10130190
1 10130256
1 10130273
1 10130296
1 10130347
1 10130388
1 10130457
1 10130714
1 10130723
1 10130732
1 10130755
1 10130771
1 10130794
1 10130821
1 10130859
1 10130922
1 10131240
1 10131259
1 10131260
1 10131272
1 10131287
1 10131526
1 10131578
1 10131586
1 10131844
1 10131930
1 10132482
1 10132500
1 10132641
1 10133550
1 10133564
1 10133615
1 10133727
1 10133822
1 10133862
1 10133919
1 10133968
1 10134103
1 10134387
1 10134440
1 10134614
1 10134635
1 10134684
1 10134690
1 10134699
1 10134720
1 10134742
1 10134762
1 10135200
1 10135402
1 10135459
1 10135694
1 10135713
1 10135741
1 10135742
1 10135752
1 10135985
1 10136348
1 10136430
1 10137373
1 10137392
1 10138728
1 10138869
1 10138954
1 10139016
1 10139091
1 10139100
1 10139149
1 10139313
1 10139468
1 10139471
1 10139538
1 10139582
1 10139649
1 10139744
1 10139749
1 10139762
1 10139765
1 10139784
1 10139905
1 10140091
1 10140094
1 10140216
1 10140337
1 10140487
1 10140515
1 10140549
1 10140626
1 10140667
1 10140701
1 10140755
1 10140868
1 10140923
1 10140961
1 10140987
1 10141034
1 10141065
1 10141080
1 10141133
1 10141143
1 10141169
1 10141175
1 10141179
1 10141205
1 10141218
1 10141221
1 10141224
1 10141230
1 10141275
1 10141280
1 10141284
1 10141285
1 10141304
1 10141359
1 10141378
1 10141400
1 10141419
1 10141504
1 10141556
1 10141621
1 10141650
1 10141681
1 10141689
1 10141773
1 10141823
1 10141943
1 10141963
1 10141972
1 10142034
1 10143483
1 10143590
1 10143641
1 10144024
1 10144091
1 10144129
1 10144229
1 10144293
1 10144311
1 10144364
1 10144369
1 10144628
1 10144812
1 10145111
1 10145131
1 10145247
1 10145274
1 10145294
1 10145340
1 10145394
1 10145687
1 10145806
1 10145968
1 10146025
1 10146057
1 10146256
1 10146305
1 10146363
1 10146378
1 10146743
1 10146793
1 10146945
1 10146950
1 10147029
1 10147081
1 10147594
1 10147716
1 10147766
1 10147838
1 10147858
1 10148101
1 10148158
1 10148176
1 10148229
1 10148281
1 10148298
1 10148317
1 10148323
1 10148394
1 10148423
1 10148468
1 10148480
1 10148512
1 10148709
1 10148727
1 10148768
1 10148928
1 10148971
1 10148998
1 10149012
1 10149056
1 10149144
1 10149268
1 10149275
1 10149345
1 10149502
1 10149536
1 10149667
1 10149710
1 10149736
1 10149818
1 10149833
1 10149867
1 10149873
1 10149928
1 10149943
1 10150019
1 10150149
1 10150200
1 10150204
1 10150423
1 10150669
1 10150674
1 10150684
1 10150698
1 10150741
1 10150742
1 10150754
1 10150948
1 10151081
1 10151127
1 10151173
1 10151198
1 10151208
1 10151272
1 10151373
1 10151503
1 10152324
1 10152333
1 10152357
1 10152445
1 10152605
1 10152706
1 10152786
1 10152812
1 10153387
1 10153465
1 10153497
1 10153522
1 10153648
1 10153761
1 10154034
1 10154066
1 10154070
1 10154458
1 10154471
1 10154590
1 10154735
1 10154833
1 10156356
1 10156653
1 10156995
1 10157003
1 10157032
1 10157086
1 10157090
1 10157128
1 10157149
1 10157411
1 10157447
1 10157605
1 10157964
1 10158039
1 10158058
1 10158086
1 10158100
1 10158111
1 10158369
1 10158489
1 10158519
1 10158538
1 10159046
1 10159115
1 10159721
1 10159777
1 10159889
1 10160019
1 10160084
1 10160239
1 10160362
1 10160376
1 10160394
1 10160547
1 10160562
1 10160620
1 10160717
1 10160817
1 10161641
1 10161870
1 10161957
1 10161967
1 10162115
1 10162479
1 10162534
1 10162547
1 10162574
1 10162626
1 10162640
1 10162662
1 10162738
1 10162823
1 10162847
1 10163043
1 10163086
1 10163153
1 10163173
1 10163208
1 10163209
1 10163410
1 10163415
1 10163435
1 10163483
1 10163484
1 10164539
1 10164756
1 10165130
1 10165192
1 10165329
1 10165502
1 10165506
1 10165548
1 10165568
1 10165569
1 10165607
1 10165623
1 10165641
1 10165918
1 10166198
1 10167179
1 10167251
1 10167255
1 10167439
1 10167458
1 10167803
1 10167892
1 10169217
1 10169467
1 10169570
1 10169616
1 10169676
1 10169965
1 10170132
1 10170259
1 10170330
1 10170416
1 10170432
1 10170433
1 10170435
1 10170538
1 10170608
1 10170614
1 10171008
1 10171819
1 10172746
1 10173221
1 10174324
1 10174546
1 10174881
1 10175053
1 10175493
1 10176266
1 10176326
1 10176865
1 10176866
1 10176890
1 10176892
1 10177022
1 10177024
1 10177050
1 10177068
1 10177124
1 10177291
1 10177294
1 10177323
1 10177509
1 10177547
1 10177593
1 10177606
1 10177607
1 10177688
1 10177763
1 10177896
1 10178210
1 10178520
1 10178543
1 10178670
1 10179265
1 10179354
1 10179709
1 10180002
1 10180903
1 10181070
1 10181396
1 10182016
1 10182299
1 10183294
1 10183513
1 10183691
1 10183720
1 10183826
1 10183857
1 10184129
1 10184281
1 10184466
1 10184486
1 10185188
1 10185345
1 10185483
1 10186116
1 10186450
1 10186484
1 10186589
1 10187468
1 10187606
1 10188062
1 10188215
1 10188646
1 10188813
1 10188892
1 10188966
1 10189077
1 10189624
1 10189626
1 10190105
1 10190155
1 10191387
1 10192400
1 10193557
1 10193647
1 10193843
1 10193962
1 10194031
1 10194769
1 10194909
1 10196008
1 10196094
1 10196108
1 10196290
1 10196541
1 10200450
1 10200480
1 10200578
1 10200677
1 10200682
1 10201159
1 10202576
1 10202939
1 10202998
1 10203871
1 10204190
1 10204225
1 10204968
1 10205866
1 10205908
1 10206076
1 10206098
1 10206132
1 10206147
1 10206218
1 10206306
1 10206308
1 10206309
1 10206313
1 10206318
1 10206354
1 10206435
1 10206439
1 10206484
1 10206491
1 10206513
1 10206526
1 10206556
1 10206623
1 10206782
1 10206796
1 10206798
1 10206816
1 10206843
1 10206856
1 10206934
1 10207023
1 10207252
1 10207259
1 10207394
1 10207398
1 10207425
1 10207473
1 10207579
1 10207708
1 10207721
1 10207885
1 10207995
1 10208045
1 10208089
1 10208112
1 10208135
1 10208141
1 10208359
1 10208687
1 10208856
1 10209118
1 10209128
1 10209252
1 10209257
1 10209326
1 10209708
1 10209843
1 10209896
1 10210201
1 10210225
1 10210238
1 10210292
1 10210494
1 10210542
1 10210681
1 10210759
1 10210797
1 10210846
1 10210881
1 10211019
1 10211020
1 10211251
1 10211317
1 10211351
1 10211352
1 10211502
1 10211684
1 10211714
1 10211888
1 10211907
1 10211930
1 10212564
1 10212618
1 10212627
1 10212745
1 10212801
1 10212806
1 10212893
1 10212902
1 10213022
1 10213225
1 10213228
1 10213263
1 10213510
1 10213636
1 10213638
1 10213799
1 10213800
1 10213938
1 10213979
1 10213980
1 10214011
1 10214095
1 10214385
1 10215205
1 10215229
1 10215589
1 10215681
1 10215745
1 10215749
1 10215815
1 10215851
1 10215872
1 10215902
1 10215952
1 10216424
1 10216526
1 10216564
1 10216654
1 10216710
1 10216876
1 10217060
1 10217074
1 10217108
1 10217249
1 10217418
1 10217464
1 10217515
1 10217592
1 10217620
1 10217711
1 10217746
1 10217767
1 10217924
1 10217966
1 10217994
1 10218046
1 10218068
1 10218106
1 10218126
1 10218128
1 10218200
1 10218334
1 10218348
1 10218872
1 10218960
1 10218961
1 10219037
1 10219106
1 10219356
1 10220513
1 10220514
1 10220520
1 10220594
1 10220609
1 10220986
1 10221059
1 10221208
1 10221402
1 10221420
1 10221509
1 10221606
1 10221678
1 10221798
1 10221819
1 10221940
1 10221971
1 10222024
1 10222062
1 10222084
1 10222113
1 10222118
1 10222265
1 10222415
1 10222453
1 10222475
1 10222548
1 10222619
1 10222831
1 10222839
1 10222841
1 10222846
1 10223470
1 10223582
1 10224185
1 10224222
1 10224318
1 10224957
1 10225032
1 10225421
1 10225456
1 10225508
1 10226088
1 10226100
1 10226383
1 10226577
1 10226714
1 10226912
1 10227009
1 10227015
1 10227113
1 10227558
1 10227595
1 10227694
1 10227750
1 10227987
1 10228010
1 10228017
1 10228053
1 10228102
1 10228117
1 10228242
1 10228302
1 10228345
1 10228347
1 10228348
1 10228406
1 10228477
1 10228521
1 10228568
1 10228630
1 10228721
1 10228794
1 10228812
1 10229038
1 10229438
1 10229655
1 10229952
1 10230185
1 10230931
1 10231087
1 10231113
1 10231200
1 10231234
1 10231510
1 10231525
1 10231546
1 10231636
1 10231842
1 10232090
1 10232283
1 10232620
1 10232643
1 10232757
1 10233713
1 10233720
1 10233741
1 10233797
1 10233806
1 10233886
1 10233974
1 10234098
1 10234206
1 10234222
1 10234223
1 10234290
1 10234302
1 10234347
1 10234354
1 10234367
1 10234375
1 10234389
1 10234399
1 10234462
1 10234551
1 10234552
1 10234590
1 10234700
1 10234824
1 10234846
1 10234897
1 10234918
1 10234983
1 10235039
1 10235408
1 10235522
1 10235683
1 10235692
1 10235923
1 10235950
1 10235955
1 10236048
1 10236068
1 10236190
1 10236310
1 10236339
1 10236341
1 10236480
1 10236493
1 10236815
1 10236857
1 10236893
1 10236980
1 10237112
1 10237577
1 10237688
1 10237761
1 10237820
1 10238078
1 10238239
1 10238489
1 10238543
1 10239013
1 10239024
1 10239101
1 10239145
1 10239232
1 10239586
1 10239669
1 10239696
1 10240291
1 10240360
1 10240452
1 10240577
1 10240627
1 10240749
1 10240754
1 10240767
1 10241004
1 10241009
1 10241049
1 10241150
1 10241209
1 10241211
1 10241320
1 10241374
1 10241410
1 10241419
1 10241584
1 10241619
1 10241628
1 10241637
1 10241640
1 10241701
1 10241802
1 10241807
1 10241953
1 10242114
1 10242177
1 10242182
1 10242246
1 10242247
1 10242258
1 10242306
1 10242307
1 10242312
1 10242514
1 10242629
1 10242632
1 10242685
1 10242727
1 10242743
1 10242754
1 10242766
1 10242771
1 10243000
1 10243003
1 10243482
1 10243684
1 10243859
1 10243901
1 10243973
1 10244075
1 10244080
1 10245221
1 10245276
1 10245327
1 10245353
1 10245474
1 10245549
1 10245665
1 10245752
1 10245755
1 10245812
1 10246319
1 10246421
1 10246441
1 10246442
1 10246500
1 10247240
1 10247241
1 10247567
1 10247610
1 10247613
1 10247680
1 10247741
1 10247791
1 10247923
1 10248615
1 10248670
1 10248685
1 10248728
1 10248818
1 10248840
1 10248882
1 10248899
1 10249033
1 10249182
1 10249245
1 10249441
1 10249620
1 10249624
1 10249780
1 10249887
1 10249905
1 10250057
1 10250121
1 10250166
1 10250268
1 10250269
1 10250320
1 10250425
1 10250505
1 10250800
1 10250833
1 10251190
1 10251623
1 10251997
1 10252242
1 10252370
1 10252467
1 10252491
1 10253556
1 10253570
1 10253623
1 10254305
1 10254424
1 10254627
1 10254683
1 10254759
1 10255196
1 10255224
1 10255375
1 10255408
1 10255424
1 10255451
1 10255587
1 10255624
1 10255643
1 10255698
1 10255728
1 10255755
1 10255807
1 10258849
1 10258989
1 10259003
1 10260134
1 10260197
1 10260236
1 10260501
1 10260565
1 10260623
1 10260651
1 10260802
1 10260898
1 10260912
1 10260957
1 10261207
1 10261412
1 10261498
1 10261506
1 10261673
1 10261694
1 10261719
1 10261832
1 10261863
1 10262027
1 10262029
1 10262030
1 10262145
1 10262196
1 10262407
1 10262413
1 10262424
1 10262915
1 10263340
1 10263561
1 10263970
1 10264021
1 10264127
1 10264173
1 10264219
1 10264237
1 10264388
1 10264482
1 10264739
1 10264779
1 10264874
1 10264906
1 10265092
1 10265270
1 10265509
1 10265605
1 10265606
1 10265636
1 10265800
1 10265895
1 10265919
1 10265977
1 10265981
1 10266027
1 10266047
1 10266271
1 10266306
1 10266426
1 10266484
1 10266540
1 10266954
1 10267076
1 10267114
1 10267147
1 10267248
1 10267259
1 10267366
1 10267499
1 10267610
1 10267773
1 10267850
1 10268029
1 10268205
1 10268369
1 10268452
1 10268456
1 10268601
1 10268834
1 10268918
1 10269170
1 10269348
1 10269361
1 10269805
1 10269902
1 10270195
1 10270232
1 10270280
1 10270327
1 10270373
1 10270572
1 10271300
1 10271348
1 10271439
1 10271779
1 10271841
1 10272021
1 10272103
1 10272105
1 10272109
1 10272135
1 10272605
1 10272608
1 10272610
1 10272644
1 10272709
1 10272764
1 10272767
1 10272966
1 10272967
1 10273298
1 10273354
1 10273450
1 10273491
1 10273997
1 10274108
1 10274122
1 10274204
1 10274368
1 10274526
1 10274616
1 10274764
1 10274918
1 10275034
1 10275302
1 10275403
1 10275427
1 10275463
1 10275499
1 10275583
1 10275608
1 10275744
1 10276118
1 10276306
1 10276973
1 10276979
1 10277089
1 10277122
1 10277621
1 10278113
1 10278180
1 10278280
1 10278594
1 10278620
1 10278686
1 10278697
1 10279093
1 10279376
1 10279402
1 10279500
1 10279553
1 10279558
1 10279567
1 10279639
1 10279722
1 10279767
1 10280024
1 10280060
1 10280390
1 10280606
1 10280647
1 10280715
1 10280868
1 10281530
1 10281532
1 10281560
1 10281566
1 10281682
1 10281778
1 10281786
1 10281870
1 10281937
1 10281970
1 10282010
1 10282167
1 10282489
1 10282576
1 10282649
1 10282752
1 10282862
1 10282906
1 10282935
1 10283025
1 10283066
1 10283086
1 10283332
1 10283831
1 10284012
1 10284113
1 10284148
1 10284319
1 10284336
1 10284440
1 10284683
1 10284771
1 10285038
1 10285091
1 10285108
1 10285132
1 10286074
1 10286299
1 10286308
1 10286360
1 10286387
1 10286405
1 10286590
1 10286697
1 10287096
1 10287111
1 10287268
1 10287338
1 10287426
1 10287728
1 10287868
1 10288283
1 10288365
1 10288500
1 10288991
1 10289750
1 10290135
1 10290973
1 10291247
1 10291399
1 10291443
1 10291853
1 10292037
1 10292113
1 10293614
1 10293663
1 10295146
1 10296618
1 10298210
1 10298569
1 10298801
1 10298822
1 10298877
1 10300410
1 10300663
1 10301235
1 10301286
1 10301631
1 10303899
1 10304684
1 10305032
1 10305638
1 10305770
1 10306027
1 10306125
1 10306451
1 10306949
1 10307855
1 10308079
1 10308526
1 10308575
1 10308782
1 10308984
1 10309631
1 10309661
1 10309687
1 10310072
1 10310113
1 10310843
1 10311513
1 10311668
1 10313586
1 10313925
1 10314120
1 10314224
1 10314495
1 10314602
1 10314779
1 10314856
1 10314938
1 10314978
1 10314987
1 10315022
1 10315030
1 10315048
1 10315311
1 10315745
1 10316020
1 10316135
1 10316478
1 10316577
1 10317035
1 10317219
1 10317389
1 10317704
1 10317958
1 10318038
1 10318218
1 10318439
1 10318526
1 10318679
1 10318849
1 10319038
1 10319124
1 10319473
1 10319670
1 10319781
1 10319784
1 10319815
1 10320290
1 10320302
1 10320348
1 10320378
1 10320464
1 10320510
1 10320969
1 10321104
1 10322829
1 10322945
1 10322946
1 10322958
1 10323069
1 10323207
1 10323343
1 10323425
1 10323723
1 10324116
1 10324364
1 10324446
1 10324472
1 10325112
1 10325388
1 10325435
1 10325798
1 10325799
1 10325849
1 10326113
1 10326140
1 10326396
1 10326683
1 10327361
1 10328318
1 10329131
1 10329280
1 10329288
1 10329875
1 10331096
1 10331174
1 10331821
1 10331972
1 10332167
1 10332182
1 10334358
1 10334388
1 10335712
1 10335720
1 10336150
1 10336597
1 10336671
1 10338767
1 10338881
1 10339223
1 10339429
1 10339704
1 10340392
1 10341079
1 10341194
1 10342124
1 10342694
1 10342824
1 10344926
1 10344933
1 10345692
1 10345752
1 10345941
1 10345949
1 10346020
1 10346163
1 10347823
1 10348001
1 10348119
1 10348300
1 10348418
1 10348480
1 10348488
1 10348567
1 10348571
1 10348636
1 10348685
1 10348967
1 10349001
1 10349167
1 10349179
1 10349400
1 10349924
1 10349929
1 10349973
1 10350307
1 10350320
1 10350324
1 10350372
1 10350373
1 10350422
1 10350500
1 10350573
1 10351193
1 10351237
1 10351298
1 10351580
1 10351621
1 10351659
1 10351836
1 10352182
1 10352456
1 10352524
1 10352572
1 10352610
1 10353221
1 10353314
1 10353531
1 10353645
1 10353864
1 10354019
1 10354277
1 10354335
1 10354498
1 10354690
1 10354768
1 10354979
1 10355976
1 10355995
1 10356017
1 10356096
1 10356298
1 10356569
1 10356649
1 10356781
1 10357258
1 10357373
1 10357397
1 10357537
1 10357595
1 10357653
1 10357711
1 10357726
1 10357838
1 10357859
1 10357860
1 10357868
1 10357980
1 10358021
1 10358143
1 10358730
1 10360119
1 10360163
1 10360244
1 10360268
1 10360313
1 10360314
1 10360357
1 10360383
1 10360461
1 10360471
1 10360758
1 10361014
1 10361090
1 10361529
1 10361535
1 10361799
1 10361996
1 10362060
1 10362188
1 10362201
1 10362354
1 10362439
1 10362656
1 10362659
1 10362684
1 10362957
1 10362976
1 10363003
1 10363042
1 10363073
1 10363124
1 10363147
1 10363459
1 10363784
1 10363810
1 10363871
1 10363889
1 10363908
1 10363929
1 10363993
1 10364084
1 10364522
1 10364646
1 10364704
1 10364866
1 10364917
1 10364953
1 10364960
1 10364977
1 10365000
1 10365069
1 10365099
1 10365117
1 10365153
1 10365212
1 10365574
1 10365605
1 10365892
1 10366113
1 10366152
1 10366163
1 10366231
1 10366257
1 10366317
1 10366422
1 10366423
1 10366444
1 10366471
1 10366477
1 10366617
1 10366666
1 10366675
1 10366732
1 10367250
1 10367298
1 10367320
1 10367439
1 10367476
1 10367521
1 10367549
1 10367717
1 10367826
1 10368056
1 10368110
1 10368112
1 10368124
1 10368132
1 10368147
1 10368205
1 10369064
1 10369126
1 10369312
1 10369533
1 10369569
1 10369583
1 10369647
1 10369681
1 10369814
1 10369912
1 10369992
1 10370413
1 10370571
1 10370684
1 10370814
1 10370888
1 10371202
1 10372175
1 10372561
1 10372808
1 10373323
1 10374121
1 10374295
1 10374369
1 10374374
1 10374398
1 10374483
1 10374562
1 10374683
1 10374684
1 10374695
1 10374759
1 10375093
1 10375176
1 10375218
1 10375556
1 10375562
1 10375641
1 10375913
1 10376028
1 10376109
1 10376297
1 10376351
1 10376417
1 10376520
1 10376536
1 10376574
1 10376586
1 10377142
1 10377143
1 10377541
1 10377779
1 10378204
1 10378215
1 10378381
1 10378391
1 10378393
1 10378477
1 10378509
1 10378572
1 10378809
1 10378878
1 10378955
1 10379097
1 10379238
1 10379317
1 10379450
1 10379737
1 10379740
1 10379918
1 10379995
1 10380041
1 10380135
1 10380145
1 10380205
1 10380322
1 10380442
1 10380448
1 10380518
1 10380741
1 10380928
1 10381065
1 10381096
1 10381193
1 10381218
1 10381348
1 10381368
1 10381395
1 10381445
1 10381659
1 10381859
1 10381868
1 10381909
1 10381967
1 10382094
1 10382164
1 10382169
1 10382191
1 10382224
1 10382235
1 10382256
1 10382257
1 10382370
1 10382893
1 10382984
1 10383019
1 10383648
1 10383881
1 10384278
1 10384576
1 10384620
1 10384764
1 10384872
1 10385040
1 10385275
1 10385411
1 10385524
1 10385525
1 10385556
1 10385780
1 10385858
1 10385975
1 10385998
1 10386070
1 10386088
1 10386111
1 10386206
1 10386280
1 10386283
1 10386284
1 10386356
1 10387419
1 10387639
1 10387703
1 10387706
1 10387925
1 10387979
1 10388028
1 10389329
1 10389419
1 10389435
1 10389519
1 10389656
1 10389980
1 10390006
1 10390039
1 10390300
1 10390304
1 10390444
1 10390448
1 10390476
1 10390501
1 10390522
1 10390645
1 10390683
1 10390827
1 10390843
1 10390978
1 10391053
1 10391068
1 10391086
1 10391096
1 10391141
1 10391162
1 10391169
1 10391180
1 10391360
1 10391372
1 10391414
1 10391458
1 10391480
1 10391622
1 10391693
1 10392236
1 10392450
1 10392495
1 10392718
1 10392732
1 10392772
1 10392779
1 10393022
1 10393035
1 10393064
1 10393220
1 10393347
1 10393495
1 10393589
1 10393604
1 10393984
1 10394190
1 10394310
1 10394358
1 10394457
1 10394459
1 10394462
1 10394629
1 10394638
1 10394827
1 10395224
1 10395340
1 10395426
1 10395768
1 10395919
1 10395930
1 10395955
1 10399131
1 10399147
1 10399160
1 10399189
1 10399326
1 10399464
1 10399491
1 10399588
1 10399608
1 10399719
1 10400260
1 10400305
1 10400332
1 10400455
1 10400458
1 10400501
1 10400663
1 10400792
1 10400793
1 10400811
1 10401070
1 10401483
1 10402552
1 10403486
1 10403897
1 10404529
1 10404580
1 10405271
1 10406044
1 10406118
1 10407057
1 10407924
1 10408089
1 10408148
1 10408153
1 10408681
1 10408683
1 10408713
1 10408844
1 10408851
1 10409137
1 10409171
1 10409212
1 10409238
1 10409331
1 10409338
1 10409362
1 10409596
1 10409714
1 10410027
1 10410055
1 10410115
1 10410128
1 10410151
1 10410299
1 10410501
1 10410687
1 10410723
1 10410747
1 10410785
1 10411083
1 10411126
1 10411169
1 10411283
1 10411291
1 10411351
1 10411675
1 10411827
1 10411851
1 10411921
1 10412388
1 10412390
1 10412644
1 10412688
1 10412747
1 10412948
1 10413039
1 10413069
1 10413188
1 10413191
1 10413209
1 10413226
1 10413253
1 10413273
1 10413320
1 10413543
1 10413601
1 10414232
1 10414613
1 10414708
1 10414737
1 10414916
1 10415049
1 10415097
1 10415134
1 10415332
1 10415382
1 10415523
1 10416048
1 10416324
1 10416414
1 10416416
1 10416707
1 10416752
1 10417140
1 10417212
1 10417222
1 10417559
1 10417660
1 10417782
1 10417873
1 10417972
1 10417980
1 10418085
1 10418247
1 10418281
1 10418385
1 10418439
1 10418445
1 10418569
1 10419345
1 10419553
1 10420018
1 10420045
1 10420073
1 10420099
1 10420301
1 10420401
1 10420584
1 10420697
1 10420866
1 10421123
1 10421305
1 10421484
1 10421719
1 10421991
1 10422215
1 10422571
1 10422710
1 10422778
1 10423069
1 10423154
1 10423169
1 10423338
1 10423406
1 10423674
1 10423684
1 10424066
1 10424237
1 10424315
1 10424682
1 10425415
1 10425492
1 10425680
1 10425883
1 10426180
1 10426445
1 10426691
1 10426721
1 10426762
1 10426817
1 10426830
1 10426861
1 10426862
1 10426988
1 10426994
1 10427126
1 10427171
1 10427233
1 10427271
1 10427338
1 10427348
1 10427435
1 10427495
1 10427540
1 10427613
1 10427635
1 10427683
1 10427869
1 10427920
1 10427954
1 10427955
1 10428122
1 10428261
1 10428271
1 10429062
1 10429205
1 10429587
1 10430602
1 10432009
1 10432739
1 10433208
1 10433384
1 10433587
1 10433588
1 10433660
1 10434062
1 10434519
1 10434560
1 10435253
1 10435409
1 10436455
1 10437986
1 10438006
1 10438037
1 10438064
1 10438127
1 10438134
1 10438198
1 10438313
1 10438340
1 10438429
1 10438433
1 10438440
1 10438519
1 10438563
1 10438617
1 10439043
1 10439068
1 10439190
1 10439234
1 10439358
1 10439383
1 10439469
1 10439494
1 10439622
1 10439807
1 10439925
1 10440011
1 10440012
1 10440052
1 10440069
1 10440235
1 10440301
1 10440344
1 10440398
1 10440414
1 10440607
1 10440716
1 10440783
1 10440966
1 10441047
1 10441159
1 10441181
1 10441259
1 10442259
1 10442421
1 10442426
1 10442489
1 10442916
1 10443326
1 10444170
1 10444300
1 10445493
1 10445676
1 10446612
1 10446896
1 10447079
1 10448091
1 10448226
1 10448797
1 10449409
1 10449470
1 10449541
1 10449590
1 10449623
1 10450127
1 10451798
1 10453438
1 10453477
1 10453508
1 10453602
1 10453803
1 10454101
1 10454241
1 10454263
1 10454366
1 10454393
1 10454445
1 10454475
1 10454478
1 10454494
1 10454544
1 10454588
1 10454601
1 10454604
1 10454624
1 10454851
1 10454950
1 10455123
1 10455192
1 10455274
1 10455371
1 10455727
1 10455890
1 10455908
1 10455916
1 10455925
1 10455997
1 10456044
1 10456195
1 10456414
1 10457519
1 10457635
1 10457788
1 10458081
1 10458122
1 10458314
1 10459001
1 10459913
1 10459940
1 10460096
1 10460162
1 10460400
1 10460437
1 10460447
1 10460866
1 10461034
1 10461075
1 10461105
1 10461110
1 10461139
1 10461252
1 10461283
1 10461292
1 10461414
1 10461564
1 10461593
1 10461599
1 10461811
1 10461826
1 10461852
1 10462185
1 10462301
1 10462669
1 10463449
1 10463497
1 10463510
1 10463605
1 10463687
1 10463955
1 10464226
1 10464431
1 10464452
1 10464539
1 10464545
1 10464553
1 10464755
1 10464854
1 10464975
1 10465076
1 10465235
1 10465236
1 10465313
1 10465328
1 10465390
1 10465458
1 10465578
1 10465812
1 10465879
1 10465934
1 10466675
1 10466782
1 10466840
1 10466980
1 10468298
1 10468515
1 10468634
1 10468711
1 10468865
1 10469177
1 10469318
1 10472711
1 10472771
1 10472946
1 10473022
1 10473064
1 10473086
1 10473275
1 10473490
1 10473596
1 10473902
1 10473930
1 10474413
1 10474659
1 10474670
1 10474756
1 10474910
1 10475147
1 10475201
1 10475262
1 10475836
1 10476165
1 10476242
1 10476421
1 10476530
1 10476773
1 10476977
1 10477200
1 10477227
1 10477281
1 10477406
1 10477513
1 10477542
1 10477576
1 10477621
1 10477661
1 10477672
1 10477675
1 10477686
1 10477687
1 10477810
1 10477818
1 10477824
1 10477933
1 10477947
1 10478082
1 10478104
1 10478129
1 10478140
1 10478176
1 10478201
1 10478321
1 10478367
1 10478460
1 10478599
1 10478668
1 10478707
1 10478823
1 10478878
1 10478990
1 10479022
1 10479126
1 10479252
1 10479473
1 10479477
1 10479513
1 10481260
1 10481412
1 10481451
1 10481778
1 10481787
1 10481788
1 10481929
1 10482008
1 10482347
1 10482372
1 10482384
1 10482668
1 10482735
1 10482811
1 10482823
1 10482844
1 10482893
1 10482943
1 10483196
1 10483463
1 10483465
1 10483774
1 10485240
1 10485342
1 10485508
1 10485519
1 10485716
1 10485720
1 10486024
1 10486117
1 10486708
1 10486972
1 10488188
1 10488757
1 10488894
1 10489069
1 10489227
1 10489555
1 10489791
1 10489798
1 10489942
1 10490457
1 10490962
1 10491850
1 10492329
1 10492506
1 10493565
1 10493639
1 10493648
1 10493747
1 10493912
1 10493913
1 10493958
1 10494291
1 10494711
1 10494987
1 10495252
1 10495588
1 10496097
1 10496161
1 10496538
1 10496625
1 10496727
1 10497085
1 10497086
1 10497505
1 10497916
1 10497952
1 10498022
1 10498142
1 10498148
1 10498228
1 10498353
1 10498355
1 10498616
1 10498703
1 10498708
1 10498712
1 10498935
1 10498959
1 10498970
1 10499009
1 10499196
1 10499497
1 10499693
1 10499697
1 10499970
1 10500048
1 10500102
1 10500128
1 10500267
1 10500480
1 10500550
1 10500587
1 10500698
1 10500716
1 10500892
1 10500902
1 10500917
1 10500942
1 10501068
1 10501157
1 10501164
1 10501177
1 10501241
1 10501388
1 10501564
1 10501726
1 10501817
1 10501821
1 10501964
1 10501977
1 10502012
1 10502040
1 10502056
1 10502153
1 10502174
1 10502214
1 10502227
1 10502341
1 10502577
1 10502622
1 10502625
1 10502626
1 10502665
1 10502676
1 10502702
1 10502739
1 10502740
1 10502768
1 10503130
1 10503155
1 10503162
1 10503192
1 10503232
1 10503380
1 10503409
1 10503775
1 10503805
1 10503885
1 10503918
1 10504219
1 10504577
1 10506644
1 10506700
1 10506726
1 10506823
1 10507040
1 10507170
1 10507203
1 10507282
1 10507932
1 10508209
1 10508792
1 10509019
1 10509103
1 10509892
1 10510037
1 10510091
1 10510166
1 10511114
1 10511168
1 10511205
1 10511332
1 10511394
1 10511430
1 10511500
1 10511599
1 10511612
1 10511743
1 10511752
1 10511956
1 10511983
1 10511989
1 10512249
1 10512329
1 10512353
1 10512477
1 10512608
1 10512680
1 10512690
1 10512846
1 10512901
1 10513155
1 10513579
1 10513889
1 10513909
1 10514057
1 10514127
1 10514158
1 10514415
1 10514441
1 10514498
1 10514552
1 10515448
1 10515628
1 10515696
1 10515780
1 10515924
1 10515975
1 10515983
1 10515984
1 10515986
1 10516068
1 10516152
1 10516237
1 10516240
1 10516254
1 10516255
1 10516264
1 10516286
1 10516298
1 10516339
1 10516348
1 10517202
1 10517203
1 10517950
1 10518181
1 10518187
1 10518325
1 10518540
1 10518573
1 10518925
1 10519008
1 10519480
1 10519759
1 10520224
1 10520394
1 10520514
1 10520541
1 10520678
1 10521192
1 10521538
1 10522194
1 10522196
1 10522292
1 10522520
1 10522638
1 10522663
1 10522696
1 10523098
1 10523191
1 10523252
1 10523488
1 10523839
1 10524146
1 10525515
1 10526013
1 10526039
1 10527455
1 10527475
1 10527479
1 10527611
1 10527626
1 10527675
1 10527972
1 10528006
1 10528047
1 10528177
1 10528236
1 10528281
1 10528442
1 10528564
1 10528616
1 10528617
1 10528618
1 10528644
1 10528908
1 10528974
1 10529014
1 10529117
1 10529130
1 10529225
1 10529240
1 10529241
1 10529326
1 10529339
1 10529448
1 10529462
1 10529468
1 10529469
1 10529504
1 10529575
1 10529789
1 10529886
1 10530081
1 10530144
1 10530558
1 10530560
1 10530626
1 10530639
1 10530680
1 10530708
1 10530770
1 10530849
1 10530855
1 10530872
1 10530874
1 10530920
1 10530962
1 10531185
1 10531202
1 10531370
1 10531396
1 10531447
1 10531770
1 10531840
1 10531845
1 10531900
1 10531958
1 10531960
1 10531964
1 10531973
1 10532053
1 10532133
1 10532250
1 10532498
1 10532587
1 10532588
1 10532647
1 10532695
1 10532787
1 10532817
1 10532828
1 10532841
1 10532877
1 10533292
1 10533414
1 10533534
1 10533558
1 10533574
1 10533611
1 10533665
1 10533708
1 10533710
1 10533925
1 10534492
1 10534729
1 10534773
1 10534776
1 10534792
1 10534848
1 10534940
1 10535061
1 10535087
1 10535240
1 10535393
1 10535410
1 10535482
1 10535542
1 10535622
1 10535644
1 10536043
1 10536147
1 10536463
1 10536715
1 10536772
1 10537012
1 10537066
1 10537213
1 10537240
1 10537776
1 10537882
1 10538128
1 10538158
1 10538847
1 10538906
1 10538971
1 10538986
1 10539576
1 10539638
1 10539659
1 10539896
1 10539929
1 10540628
1 10540663
1 10541509
1 10542362
1 10542458
1 10542527
1 10542939
1 10543145
1 10543396
1 10543418
1 10543476
1 10543618
1 10543626
1 10543698
1 10544205
1 10544617
1 10544685
1 10544874
1 10545984
1 10546270
1 10546304
1 10546606
1 10546792
1 10546965
1 10546967
1 10546976
1 10548223
1 10548691
1 10548711
1 10549157
1 10549204
1 10549412
1 10549424
1 10549470
1 10549545
1 10549563
1 10549575
1 10549576
1 10549618
1 10549785
1 10549791
1 10549839
1 10550050
1 10550232
1 10550715
1 10551147
1 10551317
1 10551337
1 10551538
1 10551730
1 10551823
1 10551875
1 10551935
1 10552014
1 10552081
1 10552339
1 10552342
1 10552476
1 10552625
1 10552841
1 10552857
1 10552887
1 10552980
1 10554319
1 10554352
1 10554499
1 10554590
1 10554624
1 10554797
1 10554892
1 10555206
1 10555365
1 10555399
1 10555416
1 10555479
1 10555490
1 10555504
1 10555563
1 10555579
1 10555643
1 10555661
1 10555686
1 10555728
1 10555841
1 10555913
1 10556013
1 10556041
1 10556115
1 10556399
1 10556404
1 10556418
1 10556533
1 10556645
1 10557058
1 10557197
1 10557199
1 10557260
1 10557270
1 10557324
1 10557528
1 10557686
1 10557724
1 10557731
1 10557797
1 10557822
1 10557986
1 10557991
1 10558208
1 10558323
1 10558346
1 10558409
1 10558568
1 10558671
1 10558770
1 10558929
1 10558949
1 10558996
1 10559002
1 10559020
1 10559059
1 10559673
1 10559716
1 10559748
1 10559779
1 10559834
1 10559848
1 10559877
1 10559897
1 10559980
1 10561405
1 10561931
1 10561958
1 10562705
1 10562728
1 10562871
1 10563412
1 10563433
1 10563465
1 10563513
1 10563575
1 10563643
1 10563679
1 10563994
1 10564249
1 10564364
1 10564371
1 10564378
1 10564512
1 10564540
1 10564607
1 10564653
1 10564663
1 10565146
1 10565159
1 10565221
1 10565255
1 10565440
1 10565572
1 10565607
1 10565664
1 10565711
1 10565805
1 10565817
1 10566122
1 10566501
1 10566630
1 10566656
1 10566812
1 10566813
1 10566864
1 10567202
1 10567240
1 10567343
1 10567406
1 10567419
1 10567699
1 10567738
1 10567825
1 10567838
1 10567864
1 10567870
1 10567911
1 10567916
1 10568026
1 10568040
1 10568200
1 10568327
1 10568375
1 10568764
1 10568824
1 10568888
1 10570094
1 10570131
1 10570467
1 10570515
1 10570527
1 10570974
1 10571000
1 10571014
1 10571049
1 10571050
1 10571054
1 10571064
1 10571066
1 10571092
1 10571116
1 10571172
1 10571204
1 10571205
1 10571212
1 10571235
1 10571253
1 10571258
1 10571296
1 10571342
1 10571360
1 10571467
1 10571471
1 10571479
1 10571491
1 10571513
1 10571548
1 10571967
1 10572102
1 10572231
1 10572233
1 10572342
1 10572362
1 10572382
1 10572437
1 10572492
1 10572585
1 10572616
1 10572939
1 10573024
1 10573059
1 10573097
1 10573180
1 10573825
1 10573836
1 10573860
1 10573875
1 10573889
1 10573911
1 10573912
1 10573976
1 10574118
1 10574378
1 10574395
1 10574456
1 10574495
1 10574502
1 10574658
1 10574659
1 10574752
1 10574810
1 10574878
1 10574955
1 10575019
1 10575099
1 10575184
1 10575195
1 10575207
1 10575248
1 10575273
1 10575299
1 10575339
1 10575360
1 10575386
1 10575418
1 10575458
1 10575706
1 10575730
1 10576017
1 10576082
1 10576523
1 10576591
1 10577485
1 10578002
1 10578078
1 10578214
1 10578240
1 10578297
1 10578402
1 10578701
1 10578874
1 10578888
1 10578934
1 10578968
1 10578971
1 10578994
1 10579068
1 10579134
1 10579199
1 10579308
1 10579319
1 10579356
1 10579373
1 10579469
1 10580176
1 10580298
1 10580377
1 10580545
1 10580662
1 10580825
1 10580877
1 10580882
1 10580939
1 10580940
1 10581366
1 10581519
1 10581682
1 10581969
1 10582001
1 10582046
1 10582185
1 10582354
1 10582419
1 10582539
1 10582583
1 10582687
1 10582701
1 10582818
1 10583395
1 10583396
1 10583448
1 10583527
1 10583806
1 10584002
1 10584069
1 10584674
1 10584692
1 10584823
1 10584829
1 10584830
1 10584832
1 10584994
1 10585106
1 10585195
1 10587968
1 10588057
1 10588205
1 10588887
1 10588931
1 10588958
1 10588974
1 10589285
1 10589393
1 10589796
1 10589833
1 10590119
1 10590250
1 10590628
1 10590676
1 10590946
1 10591457
1 10591578
1 10591806
1 10592013
1 10592055
1 10592348
1 10592376
1 10592390
1 10592467
1 10592482
1 10592767
1 10592805
1 10592834
1 10592854
1 10593044
1 10593079
1 10593303
1 10594743
1 10594879
1 10594920
1 10594996
1 10595158
1 10595179
1 10595493
1 10595790
1 10595792
1 10595965
1 10595966
1 10596048
1 10596050
1 10596124
1 10596192
1 10596318
1 10596331
1 10596357
1 10596538
1 10596568
1 10596582
1 10596662
1 10596696
1 10596718
1 10596746
1 10597018
1 10597088
1 10597199
1 10597784
1 10597904
1 10598037
1 10598325
1 10598388
1 10598402
1 10598441
1 10601258
1 10601389
1 10601410
1 10601630
1 10602156
1 10602233
1 10602421
1 10602609
1 10602625
1 10602636
1 10602643
1 10602725
1 10602881
1 10603037
1 10603072
1 10603607
1 10603721
1 10603807
1 10604156
1 10604349
1 10604816
1 10604818
1 10604859
1 10605121
1 10605227
1 10605254
1 10605316
1 10605369
1 10605392
1 10605500
1 10605624
1 10605671
1 10605689
1 10605704
1 10605709
1 10605721
1 10606010
1 10606032
1 10606065
1 10606099
1 10606194
1 10606268
1 10606310
1 10606354
1 10606422
1 10606476
1 10606535
1 10606540
1 10606657
1 10607147
1 10607268
1 10607493
1 10607556
1 10607570
1 10607784
1 10607873
1 10607874
1 10607929
1 10608019
1 10608133
1 10609299
1 10609495
1 10609639
1 10609894
1 10610022
1 10610023
1 10610450
1 10610579
1 10611735
1 10614081
1 10614788
1 10614982
1 10615333
1 10615336
1 10615362
1 10616271
1 10616620
1 10616909
1 10617451
1 10617678
1 10617728
1 10617962
1 10618410
1 10618539
1 10620355
1 10620428
1 10620443
1 10621335
1 10621724
1 10627172
1 10627313
1 10627547
1 10627579
1 10627707
1 10627709
1 10628009
1 10628773
1 10628823
1 10628927
1 10629130
1 10629566
1 10629582
1 10629761
1 10629830
1 10630012
1 10630210
1 10630257
1 10630381
1 10630530
1 10630619
1 10630688
1 10630727
1 10630745
1 10630784
1 10630944
1 10631036
1 10631069
1 10631124
1 10631125
1 10631195
1 10631234
1 10631379
1 10631867
1 10631948
1 10632042
1 10632112
1 10632138
1 10632687
1 10632901
1 10633016
1 10642316
1 10643138
1 10643336
1 10643901
1 10643921
1 10644377
1 10644935
1 10645027
1 10645036
1 10645921
1 10646960
1 10647382
1 10647953
1 10648515
1 10649776
1 10650554
1 10650602
1 10650937
1 10651006
1 10651033
1 10652891
1 10653174
1 10653537
1 10655321
1 10655443
1 10657846
1 10658177
1 10660195
1 10661308
1 10661423
1 10661504
1 10662573
1 10662617
1 10662917
1 10665275
1 10665487
1 10665613
1 10665623
1 10666074
1 10666785
1 10666939
1 10667251
1 10667501
1 10668237
1 10669268
1 10670147
1 10671641
1 10672008
1 10673482
1 10674054
1 10675173
1 10675921
1 10676131
1 10676523
1 10677807
1 10677892
1 10678423
1 10678482
1 10679165
1 10679462
1 10681042
1 10681833
1 10683271
1 10683596
1 10683990
1 10684244
1 10684266
1 10685479
1 10686730
1 10688125
1 10688341
1 10690290
1 10690503
1 10691830
1 10693156
1 10693649
1 10694196
1 10694402
1 10694819
1 10694850
1 10694851
1 10695359
1 10695529
1 10696040
1 10696177
1 10696678
1 10696756
1 10697006
1 10698157
1 10698937
1 10699481
1 10699516
1 10699812
1 10700304
1 10701875
1 10702394
1 10703331
1 10703664
1 10705963
1 10706291
1 10706547
1 10707165
1 10707202
1 10707412
1 10707416
1 10708066
1 10713564
1 10714130
1 10714200
1 10715008
1 10718403
1 10718524
1 10719448
1 10720780
1 10720877
1 10721094
1 10721133
1 10721817
1 10722169
1 10723499
1 10723830
1 10724714
1 10725811
1 10725857
1 10726081
1 10726140
1 10726157
1 10726159
1 10726185
1 10726230
1 10726233
1 10726617
1 10726764
1 10726804
1 10727000
1 10727013
1 10727933
1 10727991
1 10728056
1 10728066
1 10728093
1 10728197
1 10728204
1 10728265
1 10728305
1 10728392
1 10728426
1 10728427
1 10728539
1 10729118
1 10729198
1 10729244
1 10729305
1 10729324
1 10729378
1 10729659
1 10729664
1 10729707
1 10729753
1 10729769
1 10729851
1 10729881
1 10730350
1 10730476
1 10730945
1 10731099
1 10731142
1 10731285
1 10732011
1 10732224
1 10732245
1 10732246
1 10732265
1 10732282
1 10732328
1 10732459
1 10733622
1 10733682
1 10733771
1 10734256
1 10734300
1 10734326
1 10734404
1 10734630
1 10734877
1 10734907
1 10735037
1 10735142
1 10735388
1 10735429
1 10735438
1 10735482
1 10735511
1 10735551
1 10735560
1 10735561
1 10735562
1 10735592
1 10735654
1 10735677
1 10735685
1 10735818
1 10735858
1 10736001
1 10736052
1 10736155
1 10736160
1 10736221
1 10736223
1 10736488
1 10736782
1 10736967
1 10737072
1 10737073
1 10737150
1 10737578
1 10738085
1 10738295
1 10738457
1 10738466
1 10738587
1 10738675
1 10738954
1 10739308
1 10739631
1 10740364
1 10741064
1 10744142
1 10744310
1 10744942
1 10744956
1 10746127
1 10746384
1 10747495
1 10747596
1 10747709
1 10747741
1 10747789
1 10747873
1 10747876
1 10748246
1 10748312
1 10748319
1 10748458
1 10748599
1 10748604
1 10748693
1 10748730
1 10748786
1 10748900
1 10749146
1 10749441
1 10749463
1 10749483
1 10749584
1 10749860
1 10749899
1 10750220
1 10750578
1 10750673
1 10750720
1 10750767
1 10750798
1 10750865
1 10751515
1 10751517
1 10751919
1 10751958
1 10752035
1 10752323
1 10752406
1 10752676
1 10752764
1 10753081
1 10753518
1 10753529
1 10753628
1 10754060
1 10757093
1 10757199
1 10757396
1 10757436
1 10757458
1 10757482
1 10757611
1 10757612
1 10757613
1 10757669
1 10757876
1 10757877
1 10757901
1 10757959
1 10758010
1 10758049
1 10758059
1 10758250
1 10758316
1 10758349
1 10758362
1 10758395
1 10758480
1 10758500
1 10758623
1 10758667
1 10758910
1 10759105
1 10759180
1 10759238
1 10759330
1 10759360
1 10759466
1 10759711
1 10759720
1 10759721
1 10760190
1 10760328
1 10760367
1 10760419
1 10760520
1 10760611
1 10760710
1 10760732
1 10760907
1 10760915
1 10760942
1 10762241
1 10762478
1 10762864
1 10762944
1 10763260
1 10763264
1 10763451
1 10763481
1 10763540
1 10763734
1 10763786
1 10763814
1 10763888
1 10763892
1 10764029
1 10764123
1 10764374
1 10764427
1 10764645
1 10764791
1 10764798
1 10765459
1 10765496
1 10765509
1 10765528
1 10765529
1 10765557
1 10765600
1 10766399
1 10766412
1 10766456
1 10766953
1 10766974
1 10767058
1 10767179
1 10767375
1 10767582
1 10767595
1 10767596
1 10767698
1 10767736
1 10768492
1 10768631
1 10768663
1 10768679
1 10769193
1 10769518
1 10769601
1 10769767
1 10769786
1 10769789
1 10769883
1 10770477
1 10770511
1 10770627
1 10770629
1 10771055
1 10771144
1 10771244
1 10771385
1 10771485
1 10771661
1 10771707
1 10771734
1 10771925
1 10772017
1 10772041
1 10772408
1 10772520
1 10772536
1 10772693
1 10773392
1 10773505
1 10773885
1 10774030
1 10774242
1 10774399
1 10774422
1 10774542
1 10774551
1 10775036
1 10775047
1 10775100
1 10775206
1 10775373
1 10775606
1 10775746
1 10775854
1 10776099
1 10776649
1 10776834
1 10776918
1 10777150
1 10777473
1 10777555
1 10777768
1 10777965
1 10777966
1 10778050
1 10778102
1 10778107
1 10778197
1 10778336
1 10778355
1 10778377
1 10778396
1 10778409
1 10778428
1 10778436
1 10778438
1 10778445
1 10778531
1 10778537
1 10778538
1 10778552
1 10778569
1 10778586
1 10778589
1 10778593
1 10778630
1 10778663
1 10778667
1 10778837
1 10778917
1 10778939
1 10778940
1 10778962
1 10778993
1 10778994
1 10779058
1 10779094
1 10779243
1 10779330
1 10779345
1 10780514
1 10780691
1 10780706
1 10780887
1 10780950
1 10781142
1 10781230
1 10781445
1 10781621
1 10781694
1 10781719
1 10781874
1 10782077
1 10782185
1 10782258
1 10782606
1 10782790
1 10782948
1 10782950
1 10782970
1 10783033
1 10783616
1 10783671
1 10783700
1 10783707
1 10783836
1 10784028
1 10784062
1 10784063
1 10784289
1 10785104
1 10785151
1 10785160
1 10785196
1 10785277
1 10785447
1 10785466
1 10785521
1 10785688
1 10786127
1 10786518
1 10786818
1 10786894
1 10786979
1 10787112
1 10787129
1 10787178
1 10787510
1 10788482
1 10788570
1 10788885
1 10789059
1 10789073
1 10789080
1 10789094
1 10789099
1 10789102
1 10789306
1 10789410
1 10789419
1 10789850
1 10789979
1 10790350
1 10790520
1 10790576
1 10790696
1 10790740
1 10790812
1 10790814
1 10790876
1 10790969
1 10790992
1 10791127
1 10791182
1 10791202
1 10791446
1 10791591
1 10791595
1 10791633
1 10791641
1 10791690
1 10791728
1 10791794
1 10791937
1 10792077
1 10792102
1 10792193
1 10792213
1 10792412
1 10792452
1 10792523
1 10792576
1 10792578
1 10793076
1 10793437
1 10794204
1 10794557
1 10794599
1 10794689
1 10795257
1 10795919
1 10796323
1 10796507
1 10796816
1 10797245
1 10797595
1 10797658
1 10797988
1 10798462
1 10799376
1 10799586
1 10799605
1 10801042
1 10801277
1 10801281
1 10801664
1 10801729
1 10801852
1 10801941
1 10802011
1 10802106
1 10803087
1 10803554
1 10804208
1 10804578
1 10805953
1 10806580
1 10806673
1 10806703
1 10806710
1 10806909
1 10807135
1 10807240
1 10807546
1 10807785
1 10807805
1 10808581
1 10809095
1 10809430
1 10809760
1 10809969
1 10810043
1 10810452
1 10811078
1 10811110
1 10811209
1 10811265
1 10812075
1 10817134
1 10817218
1 10818137
1 10818810
1 10819202
1 10819333
1 10819644
1 10819670
1 10819916
1 10823148
1 10823366
1 10823521
1 10823720
1 10824651
1 10824708
1 10824867
1 10825520
1 10826650
1 10826689
1 10826955
1 10827519
1 10827578
1 10827636
1 10827755
1 10828178
1 10828567
1 10828729
1 10829063
1 10829465
1 10829733
1 10830132
1 10831476
1 10831581
1 10831896
1 10833323
1 10833361
1 10833604
1 10835585
1 10835668
1 10836839
1 10837024
1 10837604
1 10838284
1 10838418
1 10840081
1 10840540
1 10841283
1 10841332
1 10842543
1 10842727
1 10843056
1 10843643
1 10843788
1 10844472
1 10844706
1 10846532
1 10846837
1 10846860
1 10847460
1 10847570
1 10847777
1 10847860
1 10847925
1 10847971
1 10848159
1 10848372
1 10848428
1 10848627
1 10848956
1 10849352
1 10849938
[truncated: 96,641,547 more chars]
